# Supplementary material for: Long-term persistence of supernumerary B chromosomes in multiple species of Astyanax fish
Source: BMC Biol. 2021 Mar 19;19:52. doi: 10.1186/s12915-021-00991-9 (PMC7976721; doi:10.1186/s12915-021-00991-9)
Supplement: Supplementary file 1 — Additional file 1: Table S1. Diversity of B chromosome in the Astyanax genus. 2n = diploid chromosome number. Bs = range of B chromosomes found in each population. a = acrocentric. m = metacentric. sm = submetacentric. st = subtelocentric. A. jordani and A. mexicanus can be considered synonymous, since both references analyzed the blind tetra fish [24, 25]. Table S2. Statistics of 21 B-linked genes in A. scabripinnis and A. paranae. Genomic fold change (gFC) was calculated as the log2(1B/0B) quotient between the mean nucleotide coverages along transcript length. HC = High coverage region. LC = Low coverage region. IC = Irregular Coverage. UC = Uniform Coverage. Figures in the “ind. gFC ≥ 0.585” column indicates the number of 1B A. scabripinnis individuals which met this condition. In the “qPCR” columns, 1 indicates validation of gene presence on the B chromosome. Table S3. Validation of B-linked genes by qPCR. Genomic fold change (gFC) was calculated as the log2(1B/0B) quotient between the mean nucleotide coverages along transcript length. IC = Irregular Coverage. UC = Uniform Coverage. CI = confidence interval. The blank spaces indicate experiments not performed. In the “Binary information” columns, 1 means qPCR validation. Asc = A. scabripinnis. Apa = A. paranae. Abo = A. bockmanni. Afa = A. fasciatus. Table S4. Counts of reference (Ref) and alternative (Alt = B-specific) variants in all gDNA and RNA libraries analyzed in A. scabripinnnis and A. paranae. Table S5. Nucleotide variation found in the B chromosome gene paralogs of A. scabripinnis. To score the number of variants, we distinguished between substitutions (s), deletions (d) or insertions (i) with respect to the A chromosome paralogs. We considered deletions and insertions as a single mutation event when they involved two or more consecutive nucleotides. dS = number of synonymous substitutions. dN = number of non-synonymous substitutions. ps = proportion of variable sites. Table S6. Gene expression profile [file 12915_2021_991_MOESM1_ESM.xls]

## Sheet: Table S1
Table S1 Diversity of B chromosome in the Astyanax genus. 2n = diploid chromosome number. Bs = range of B chromosomes found in each population. a = acrocentric. m = metacentric. sm = submetacentric. st = subtelocentric. A. jordani and A. mexicanus can be considered synonymous, since both references analyzed the blind tetra fish [24, 25].
Species	Population	2n	Bs	Size	Shape	Reference
A. altiparanae	Campo Novo River, Bauru, SP, BRA	50	0-1	small	a	Hashimoto et al. (2008) [17]
A. bockmanni	Alambari River, Paranapanema basin, Bauru SP, BRA	50	0-1	micro	a	Hashimoto et al. (2011) [18]
	Alambari River, Paranapanema basin, Bauru SP, BRA	50	0-1	large	m	Daniel et al. (2015) [19]
	Água da Madalena stream, Botucatu, SP, BRA	50	0-1	large	m	Silva et al. (2016) [20]
A. correntinus	Iguaçu River, PR, BRA	36	0-1	large	sm	Ahmad et al. (2020) [21]
A. fasciatus	Alambari River, Paranapanema basin, Bauru SP, BRA	46	0-1	medium	a	Hashimoto et al. (2011) [18]
	Água da Madalena stream, Botucatu, SP, BRA	45-48	0-1	large	m	Silva et al. (2016) [20]
	Água da Madalena stream, Botucatu, SP, BRA	45-48	0-1	medium	sm	Silva et al. (2016) [20]
	Araras stream, Araras, SP, BRA	48	0-1	large	m	Silva et al. (2016) [20]
A. eigenmanniorum	Caetano Stream, Uberlândia, MG, BRA	48	0-2	large	m	Torres-Mariano and Morelli (2008) [20]
A. goyacensis	Taboquinha stream, Monte do Carmo, TO, BRA	50	0-9	micro	-	Santos et al. (2013) [23]
A. jordani	Mexico, aquarium store	50	0-1	micro	a	Silva et al. (2015) [24]
A. mexicanus	Mexico, aquarium store	50	0-2	micro	a	Kavalco and Almeida-Toledo (2007) [25]
A. paranae	Araquá River, Tietê basin, SP, BRA	50	0-1	large	m	Maistro et al. (1992) [26]
	Cascatinha River, Tietê basin, SP, BRA	50	0-2	large	m	Maistro et al. (1994a) [27]
	Capivara River, Botucatu, SP, BRA	50	0-1	macro	m/sm	Silva et al. (2014) [28]
A. scabripinnis	Pedra’s stream, Campos do Jordão, SP, BRA	50	0-2	large	m	Salvador and Moreira-Filho (1992) [29]
	Jucu River, Vitor Hugo, ES, BRA	50	0-4	micro	-	Rocon-Stange and Almeida Toledo (1993) [30]
	Araquá River, Tietê basin, Botucatu, SP, BRA	50	0-1	large	m	Maistro et al. (1994b) [31]
	Piracuama stream, Paraíba do Sul, SP, BRA	50	0-1	large	m	Souza and Moreira-Filho (1995) [32]
	Yukatan stream, Ivaí basin, PR, BRA	50	0-1	large	m	Mizoguchi and Martins –Santos (1997) [33]
	Jataí stream, Uberlândia, MG, BRA	50	0-1	small	-	Araújo and Morelli (2000) [34]
	Grande stream, Campos do Jordão, SP, BRA	50	0-2	large	m/sm	Néo et al. (2000) [35]
	São Domingos stream, Maringá, PR, BRA	48	0-1	small	m	Alves and Martins-Santos (2002) [36]
	Campos do Jordão region, SP, BRA	50	0-2	large	m/sm	Ferro et al. (2003) [37]
	Campos do Jordão region, SP, BRA	50	0-2	medium	m	Ferro et al. (2003) [37]
	Tatupeba stream, Ivaí River basin, PR, BRA	50	0-1	large	m	Fernandes and Martins-Santos (2005) [38]
	Tatupeba stream, Ivaí River basin, PR, BRA	46	0-1	small	a	Fernandes and Martins-Santos (2005) [38]
	Tatupeba stream, Ivaí River basin, PR, BRA	48	0-1	medium	st/a	Fernandes and Martins-Santos (2005) [38]
A. schubarti	Paraná River, Misiones ARG	36	0-1	large	m	Moreira-Filho et al. (2001) [39]
A. sp. B	Salto Caxias reservoir, Iguaçu River, PR, BRA	50	1-2	large	m	Fazoli et al. (2003) [40]
A. sp. B	Salto Caxias reservoir, Iguaçu River, PR, BRA	50	1-2	small	sm	Fazoli et al. (2003) [40]
A. sp. B	Salto Caxias reservoir, Iguaçu River, PR, BRA	50	1-2	micro	a	Fazoli et al. (2003) [40]

## Sheet: Table S2
Table S2 Statistics of 21 B-linked genes in A. scabripinnis and A. paranae. Genomic fold change (gFC) was calculated as the log2(1B/0B) quotient between the mean nucleotide coverages along transcript length. HC = High coverage region. LC = Low coverage region. IC = Irregular Coverage. UC = Uniform Coverage. Figures in the “ind. gFC ≥ 0.585” column indicates the number of 1B A. scabripinnis indivi…
		A. scabripinnis																A. paranae															A. bockmanni		A. fasciatus
				HC						LC									HC						LC
				0B		1B				0B		1B							0B		1B				0B		1B
Genes	CDS assembling	Pattern	ind. gFC ≥ 0.585	Mean	SD	Mean	SD	gFC	qPCR	Mean	SD	Mean	SD	gFC	qPCR	SNPs		gFC ≥ 0.585	Mean	SD	Mean	SD	gFC	qPCR	Mean	SD	Mean	SD	gFC	qPCR	SNPs		qPCR		qPCR	Function	Name
amhr2	Complete	IC	3	2.47806	1.16694	8.78953	3.53509	1.82657	1	1.32474	0.499929	1.5616	0.654465	0.237322	0	1		1	3.36537	0.888029	6.2631	2.99565	0.896111	1	1.32618	0.361075	1.16145	0.565612	-0.19135	0	1		0		1	gonadal development	anti-Muellerian hormone type-2 receptor isoform X1
bt1a1	Incomplete	IC	3	0.700628	0.472754	2.33804	1.26086	1.73858	1	0.191591	0.335118	0.792911	1.20053	2.04913		0		0	1.39825	0.622757	1.07725	0.509587	-0.376268	1	0.509924	0.583479	0.445236	0.755984	-0.195715		0		0		0	unknown	nuclear factor 7, brain-like
ccnd3	Complete	IC	3	1.05065	0.425636	2.37573	0.909342	1.17709	1	1.39456	0.419044	1.41305	0.560807	0.0189963		0		1	1.3964	0.280783	1.27857	0.374585	-0.127171	0	1.17027	0.341383	1.47709	0.510733	0.335914		0		0		0	cell cycle	G1/S-specific cyclin-D2-like
ccpg1	Complete	UC	3	1.1852	0.584115	2.28799	0.982486	0.948948	1							1		1	1.29087	0.360717	3.14075	1.1469	1.28277	1							1		1		0	cell cycle	cell cycle progression protein 1 isoform X4
cia30	Complete	IC	3	2.5705	0.655845	339.254	98.7208	7.04418	1	1.39104	0.683007	1.52381	0.608859	0.131524		0		1	1.38791	0.320712	325.716	111.648	7.87456	1	1.11196	0.263709	1.23465	0.438371	0.151005		0		1		1	mitochondrial	complex I intermediate-associated protein 30, mitochondrial
g2e3	Complete	UC	3	5.18438	1.14198	260.888	33.6293	5.65312	1							0		1	11.8274	2.21614	366.107	59.5487	4.95206	1							0		1		1	cell cycle	G2/M phase-specific E3 ubiquitin-protein ligase-like isoform X1
hem2	Complete	IC	3	0.919255	0.420844	3.12148	1.09281	1.76369	1	1.30083	0.654058	1.8382	1.23941	0.498866		1		1	1.1763	0.397802	2.23521	0.68791	0.926161	1	1.08604	0.405807	1.3776	0.664419	0.343086		1		1		0	biosynthesis	delta-aminolevulinic acid dehydratase
lap4a	Complete	IC	3	1.11129	0.372781	3.22953	0.601666	1.53909	1	1.10245	0.612635	1.23394	0.682255	0.162553		0		1	1.29316	0.232042	2.76052	0.61397	1.09404	1	0.951089	0.376543	1.29235	0.434068	0.442348		0		1		0	transport	lysosomal-associated transmembrane protein 4A
mdm2	Complete	UC	3	1.18307	0.547405	4.7984	1.68251	2.02001	1							0		1	2.2395	0.520049	8.36217	2.46177	1.9007	1							0		0		1	indirect cell cycle regulation	E3 ubiquitin-protein ligase Mdm2
mot1	Complete	UC	3	2.23592	0.811431	4.38034	1.5673	0.970173	1							1		1	2.26399	0.599806	6.94575	2.05457	1.61726	1							1		1		0	transport	monocarboxylate transporter 1-like
msh4	Complete	UC	3	1.2506	0.739831	3.80682	1.41711	1.60597	1							1		1	1.24829	0.401877	3.31746	0.980761	1.41013	1							1		1		1	cell cycle	mutS protein homolog 4 isoform X1
nobox	Complete	UC	3	1.25883	0.683963	4.21433	1.70021	1.74323	1							1		1	1.15292	0.289828	9.76146	4.66571	3.08181	1							1		1		0	cell cycle	homeobox protein NOBOX
numa1	Complete	IC	3	5.23628	6.33007	33.3538	27.5453	2.67123	1	2.91988	4.44478	3.0874	4.73268	0.0804819	0	0		1	9.59212	23.2359	55.08	64.0705	2.52161	1	2.50587	3.97438	3.44212	6.12091	0.457985	0	0		1		1	cell cycle	nuclear mitotic apparatus protein 1 isoform X1
nusap1	Complete	UC	3	1.98241	2.11497	317.42	270.488	7.32299	1							0		1	30.5361	59.6187	469.81	433.019	3.94349	1							0		1		1	cell cycle	nucleolar and spindle-associated protein 1
rnf17	Complete	UC	3	1.13214	0.632697	2.79041	1.55722	1.30143	1							1		1	1.08302	0.467858	3.98594	1.85946	1.87985	1							1		1		1	indirect cell cycle regulation	RING finger protein 17
sbno2	Complete	IC	3	1.6963	0.882559	102.839	8.1276	5.92185	1	1.23753	0.614328	1.2882	0.666382	0.0578876	0	0		1	1.58485	0.398363	180.07	20.3959	6.82806	1	1.33793	0.453219	1.48847	0.732687	0.153824	0	0		1		1	transcriptional coregulator	protein strawberry notch homolog 2 isoform X1
sh3d21	Complete	IC	3	1.08531	0.602922	3.04977	1.37422	1.49059	1	1.35193	0.759983	1.23438	0.573865	-0.131234		1		1	1.35329	0.499114	4.00052	1.30566	1.56371	1	1.39141	0.60928	1.21128	0.677162	-0.200006		1		1		1	unknown	SH3 domain-containing protein 21
simc1	Complete	IC	3	1.11039	0.546306	9.65087	1.83588	3.11959	1	1.16446	0.528572	1.52383	0.766976	0.388045	0	1		1	1.45222	0.360848	5.67504	1.14132	1.96637	1	1.35807	0.290514	1.16541	0.770822	-0.220713	0	1		1		1	transcription factor	SUMO-interacting motif-containing protein 1
slc5a8	Complete	UC	3	1.43621	1.24105	2.77644	1.41169	0.950967	1							1		1	1.39328	0.668331	4.09843	1.21502	1.55658	1							1		0		0	transport	sodium-coupled monocarboxylate transporter 1-like
tshb	Complete	UC	3	1.55728	1.03392	2.59231	1.22527	0.735209	1							1		1	1.15387	0.729908	3.71486	1.3883	1.68682	1							1		0		0	hormone-mediated signaling pathway	thyrotropin subunit beta-like
urok	Incomplete	IC	0	1.45707	0.274252	1.86495	0.427256	0.35607	0	1.33521	0.617946	1.13765	0.635827	-0.231007		0		1	1.2624	0.238552	6.37	2.44004	2.33512	1	1.0735	0.46079	1.46606	0.587662	0.449621		0		0		0	plasminogen activation	urokinase-type plasminogen activator
Sum			20						20						0	11		20						20						0	11		14		11
N			21						21						4	21		21						21						4	21		21		21

## Sheet: Table S3
Table 3 Validation of B-linked genes by qPCR. Genomic fold change (gFC) was calculated as the log2(1B/0B) quotient between the mean nucleotide coverages along transcript length. IC = Irregular Coverage. UC = Uniform Coverage. CI = confidence interval. The blank spaces indicate experiments not performed. In the “Binary information” columns, 1 means qPCR validation. Asc = A. scabripinnis. Apa = A. …
		A. scabripinnis						A. paranae						A. bockmanni					A. fasciatus
			1B/0B Effect size						1B/0B Effect size					1B/0B Effect size					1B/0B Effect size					Binary information
Region	Pattern	gFC	mean	CI_low	CI_high	Validated		gFC	mean	CI_low	CI_high	Validated		mean	CI_low	CI_high	Validated		mean	CI_low	CI_high	Validated		Asc	Apa	Abo	Afa	Total
amhr2_HC	IC	1.82657	17.9	4.36	42.5	yes		0.896111	3.1	1.69	4.6	yes		6.56	-2.32	15.3	no		1.94	1.31	2.4	yes		1	1	0	1	3
bt1a1	IC	1.73858	0.755	0.306	1.12	yes		-0.376268	3.21	0.32	6.44	yes		3.57	-0.0236	6.65	no		0.79	-0.707	1.69	no		1	1	0	0	2
ccnd3	IC	1.17709	0.175	0.0471	0.416	yes		-0.127171	0.0806	-0.0644	0.249	no		0.0152	0.0152	0.0152	no		-0.118	-0.162	-0.0734	no		1	0	0	0	1
ccpg1_HC	UC	0.948948	0.711	0.43	1.19	yes		1.28277	1.84	1.42	2.25	yes		0.243	0.204	0.273	yes		-0.0324	-0.107	0.0633	no		1	1	1	0	3
cia30	IC	7.04418	95.3	79.5	113	yes		7.87456	119	86	145	yes		105	105	105	yes		46.1	40.9	49.4	yes		1	1	1	1	4
g2e3	UC	5.65312	287	195	451	yes		4.95206	380	281	478	yes		178	173	181	yes		17.6	13.3	21.2	yes		1	1	1	1	4
hem2	IC	1.76369	0.558	0.414	0.795	yes		0.926161	0.655	0.499	0.787	yes		0.955	0.797	1.1	yes		-0.0565	-0.364	0.326	no		1	1	1	0	3
lap4a	IC	1.53909	1.08	0.801	1.39	yes		1.09404	1.33	0.835	1.73	yes		106	106	106	yes		-0.00624	-0.0545	0.082	no		1	1	1	0	3
mdm2	UC	2.02001	2.12	1.45	3.39	yes		1.9007	21.5	15.1	26	yes		-0.624	-2.68	1.43	no		4.7	3.04	5.86	yes		1	1	0	1	3
mot1	UC	0.970173	1.15	0.676	1.95	yes		1.61726	2.35	1.41	3.32	yes		0.486	0.346	0.606	yes		-0.303	-0.499	-0.0905	no		1	1	1	0	3
msh4	UC	1.60597	0.129	0.114	0.142	yes		1.41013	0.921	0.659	1.19	yes		0.323	0.284	0.389	yes		3.21	2.76	3.5	yes		1	1	1	1	4
nobox	UC	1.74323	1.94	1.31	3.11	yes		3.08181	3.68	2.27	4.81	yes		2.28	2.21	2.35	yes		-0.0653	-0.139	0.00843	no		1	1	1	0	3
numa1_HC	IC	2.67123	19	12.6	31.3	yes		2.52161	12.2	8.63	15.7	yes		28	26.7	29.1	yes		4.37	3.21	4.96	yes		1	1	1	1	4
nusap1	UC	7.32299	173	116	275	yes		3.94349	2100	1590	2660	yes		812	766	867	yes		184	177	189	yes		1	1	1	1	4
rnf17_HC	UC	1.30143	0.794	0.45	1.42	yes		1.87985	1.81	1.3	2.36	yes		0.998	0.601	1.31	yes		1.71	1.32	1.94	yes		1	1	1	1	4
sbno2_HC	IC	5.92185	78.2	50.4	133	yes		6.82806	123	95	151	yes		0.512	0.428	0.584	yes		39	24.8	66.4	yes		1	1	1	1	4
sh3d21	IC	1.49059	1.67	1.06	2.71	yes		1.56371	2.46	1.7	3.34	yes		1.17	1.17	1.17	yes		3.54	2.13	4.28	yes		1	1	1	1	4
simc1_HC	IC	3.11959	11	2.13	21.4	yes		1.96637	2.11	0.933	3.22	yes		3.33	2.79	3.7	yes		0.742	0.501	0.886	yes		1	1	1	1	4
slc5a8	UC	0.950967	0.489	0.406	0.583	yes		1.55658	1.32	0.806	1.79	yes		0.0447	0.0447	0.0447	no		0.032	-0.0155	0.0745	no		1	1	0	0	2
tshb	UC	0.735209	0.673	0.45	0.853	yes		1.68682	1.56	0.948	2.11	yes		-0.114	-0.114	-0.114	no		0.0516	-0.121	0.187	no		1	1	0	0	2
urok	IC	0.35607	0.235	-0.209	0.568	no		2.33512	1.01	0.391	2.21	yes		0.089	-0.229	0.373	no		0.0652	-0.571	0.415	no		0	1	0	0	1
ibp7	IC	1.75018	0.436	-0.0925	0.952	no		0.498731	0.133	-0.0582	0.37	no											total	20	20	14	11
irl1b	IC	0.794081	-0.0147	-0.155	0.116	no		0.912132	0.0369	-0.0561	0.1	no
lfty2	IC	1.62526	-0.00287	-0.0498	0.0547	no		0.444843	0.0264	-0.0451	0.0766	no
nadh	IC	1.32242	0.0244	-0.0828	0.0984	no		-0.136623	0.0305	-0.286	0.422	no
tpp3	IC	1.76939	0.13	-0.0406	0.232	no		0.0720176	0.00649	-0.0706	0.104	no
zn782	UC	0.722553	0.226	-0.0579	0.65	no		2.58027	-7.34	-13.9	-0.894	no
					tested	27						27					21					21
					validated	20						20					21					21
amhr2_LC	IC	0.237322	18	-16	45.8	no		-0.19135	0.00428	-0.0914	0.0785	no		21.1	21	21.2	yes		-0.00372	-0.0118	0.00249	no
numa1_LC	IC	0.0804819	0.19	-0.101	0.501	no		0.457985	-3.66	-10.3	-0.136	no		-3.6	-4.58	-2.73	no		0.0147	-1.02	0.579	no
sbno2_LC	IC	0.0578876	0.67	-0.38	2.45	no		0.153824	0.0646	-0.966	0.671	no		0.894	0.215	2.08	yes		-0.00724	-0.093	0.054	no
simc1_LC	IC	0.388045	0.293	-0.182	0.735	no		-0.220713	-0.0683	-0.17	0.00399	no		-0.166	-0.219	-0.117	no		0.0038	-0.11	0.0842	no
					tested	4						4					4					4
					validated	0						0					2					4

## Sheet: Table S4
Table S4 Counts of reference (Ref) and alternative (Alt = B-specific) variants in all gDNA and RNA libraries analyzed in A. scabripinnnis and A. paranae.
								gDNA_AscaZb		gDNA_AscaPb								gDNA_AscaZb		gDNA_AscaZb		gDNA_AscaZb		gDNA_AscaPb		gDNA_AscaPb		gDNA_AscaPb			gDNA_AparZb		gDNA_AparPb			RNA_AscaZb		RNA_AscaZb		RNA_AscaPb		RNA_AscaPb			RNA_AparGonZB		RNA_AparGonZB		RNA_AparGonZB
Nucleotidic					Variants			Total		Total								AsZB159		AsZB163		AsZB580		AsPB105		AsPB154		AsPB181			75138		69894B			3640f_0b		3643f_0b		3645f_pb		3646f_pb			01gonada		05gonada		09gonada
Sequence	Position	Region	CDS		Ref	Alt		Ref	Alt	Ref	Alt	Ref/Ref	copies	Alt1B>Ref1B?	Alt/Ref	copiesB		Ref	Alt	Ref	Alt	Ref	Alt	Ref	Alt	Ref	Alt	Ref	Alt		Ref	Alt	Ref	Alt		Ref	Alt	Ref	Alt	Ref	Alt	Ref	Alt		Ref	Alt	Ref	Alt	Ref
amhr2	1006	CDS	345	1866	A	G		27	0	31	47	1.14815	2.2963	TRUE	1.51613	3.03226		9	0	10	0	8	0	6	8	15	16	10	23		56	0	24	8		5	0	0	0	2	0	6	1		0	0	0	0	0
amhr2	1438	CDS	345	1866	A	T		22	0	15	39	0.681818	1.36364	TRUE	2.6	5.2		4	0	10	0	8	0	1	16	9	10	5	13		35	0	17	1		4	0	0	0	5	0	6	2		0	0	0	0	0
amhr2	1742	CDS	345	1866	A	G		22	0	27	82	1.22727	2.45455	TRUE	3.03704	6.07407		7	0	7	0	8	0	4	23	18	32	5	27		29	0	13	16		2	0	0	0	7	0	3	2		0	0	0	0	0
amhr2	1909	UTR-3'	345	1866	G	A		30	0	31	109	1.03333	2.06667	TRUE	3.51613	7.03226		15	0	2	0	13	0	3	42	15	28	13	39		59	0	42	26		0	0	0	0	1	0	1	2		0	0	0	0	0
amhr2	2050	UTR-3'	345	1866	C	T		36	0	33	111	0.916667	1.83333	TRUE	3.36364	6.72727		22	0	3	0	11	0	3	41	10	34	20	36		49	1	44	22		0	0	0	0	1	0	1	1		0	0	0	0	0
amhr2	2051	UTR-3'	345	1866	C	A		36	0	35	110	0.972222	1.94444	TRUE	3.14286	6.28571		22	0	3	0	11	0	3	41	11	33	21	36		50	1	44	22		0	0	0	0	1	0	1	1		0	0	0	0	0
amhr2	2090	UTR-3'	345	1866	C	G		26	0	33	86	1.26923	2.53846	TRUE	2.60606	5.21212		14	0	2	0	10	0	2	31	12	26	19	29		38	0	21	12		0	0	0	0	0	0	1	0		0	0	0	0	0
mean								28.4286				1.03553	2.07105		2.82598	5.65196																				11	0	0	0	17	0	19	9		0	0	0	0	0
SD								5.8838				0.203026	0.406052		0.673978	1.34796
CV								0.206968				0.196061	0.196061		0.238494	0.238494
N	7
ccpg1	469	CDS	1	2196	C	T		15	0	13	13	0.866667	1.73333	TRUE	1	2		6	0	4	0	5	0	1	11	2	1	10	1		19	0	8	11		2	0	0	0	61	0	14	0		33	0	55	0	33
ccpg1	1615	CDS	1	2196	A	-		21	0	12	19	0.571429	1.14286	TRUE	1.58333	3.16667		6	0	7	0	8	0	1	5	6	8	5	6		19	0	9	8		7	0	0	0	63	0	16	0		56	0	88	0	80
ccpg1	1617	CDS	1	2196	A	G		19	0	12	19	0.631579	1.26316	TRUE	1.58333	3.16667		6	0	7	0	6	0	1	5	6	8	5	6		19	0	10	8		7	0	0	0	64	0	17	0		61	0	92	0	83
ccpg1	1666	CDS	1	2196	A	G		24	0	12	23	0.5	1	TRUE	1.91667	3.83333		6	0	10	0	8	0	0	5	5	9	7	9		28	0	13	10		7	0	0	0	63	0	13	0		57	0	85	0	75
ccpg1	1784	CDS	1	2196	G	A		21	0	10	12	0.47619	0.952381	TRUE	1.2	2.4		3	0	10	0	8	0	1	2	5	8	4	2		17	0	7	12		10	0	0	0	66	0	14	0		36	0	91	0	85
ccpg1	1982	CDS	1	2196	G	T		13	0	12	19	0.923077	1.84615	TRUE	1.58333	3.16667		2	0	1	0	10	0	4	2	2	10	6	7		22	0	17	0		1	0	0	0	102	0	32	0		70	0	69	0	68
ccpg1	2337	UTR-3'	1	2196	A	T		11	0	14	19	1.27273	2.54545	TRUE	1.35714	2.71429		2	0	3	0	6	0	9	7	3	7	2	5		21	0	6	5		5	0	0	0	72	0	15	0		55	0	41	0	52
ccpg1	2399	UTR-3'	1	2196	C	T		15	0	11	19	0.733333	1.46667	TRUE	1.72727	3.45455		5	0	4	0	6	0	5	8	4	7	2	4		25	0	7	6		9	0	0	0	80	0	24	0		59	0	56	0	57
ccpg1	2421	UTR-3'	1	2196	G	A		16	0	12	16	0.75	1.5	TRUE	1.33333	2.66667		6	0	5	0	5	0	5	7	4	6	3	3		24	0	6	4		9	0	0	0	72	0	25	0		60	0	62	0	66
mean								17.2222				0.747222	1.49444		1.47605	2.95209																				57	0	0	0	643	0	170	0		487	0	639	0	599
SD								4.26549				0.2501	0.500201		0.280428	0.560856
CV								0.247674				0.334707	0.334707		0.189986	0.189986
N	9
hem2	847	CDS	98	1093	G	A		14	0	7	13	0.5	1	TRUE	1.85714	3.71429		5	0	8	0	1	0	2	4	3	2	2	7		15	0	12	7		292	0	0	0	204	0	547	0		188	0	133	0	140
hem2	919	CDS	98	1093	G	A		11	0	6	19	0.545455	1.09091	TRUE	3.16667	6.33333		5	0	1	0	5	0	2	2	2	9	2	8		14	0	10	6		315	0	0	0	188	0	542	0		207	0	103	0	140
hem2	1054	CDS	98	1093	C	T		12	0	8	19	0.666667	1.33333	TRUE	2.375	4.75		1	0	6	0	5	0	6	3	1	5	1	11		21	0	7	9		254	0	0	0	97	82	476	3		182	0	98	0	136
mean								12.3333				0.570707	1.14141		2.46627	4.93254																				861	0	0	0	489	82	1565	3		577	0	334	0	416
SD								1.52753				0.0861552	0.17231		0.659516	1.31903
CV								0.123853				0.150962	0.150962		0.267414	0.267414
N	3
mot1	1374	CDS	1	1414	G	A		16	0	17	21	1.0625	2.125	TRUE	1.23529	2.47059		4	0	8	0	4	0	3	9	8	8	6	4		23	0	8	11		0	0	0	0	0	0	0	2		0	0	0	0	0
msh4	14	UTR-5'	205	3033	C	T		9	0	9	21	1	2	TRUE	2.33333	4.66667		5	0	3	0	1	0	0	9	5	4	4	8		22	0	0	9		0	0	0	0	0	0	1	0		0	0	0	0	0
msh4	36	UTR-5'	205	3033	A	G		10	0	10	25	1	2	TRUE	2.5	5		5	0	4	0	1	0	0	10	5	6	5	9		24	0	0	9		0	0	0	0	0	0	1	0		0	0	0	0	0
msh4	56	UTR-5'	205	3033	A	G		9	0	12	31	1.33333	2.66667	TRUE	2.58333	5.16667		5	0	3	0	1	0	1	13	4	7	7	11		22	0	10	12		0	0	0	0	0	0	1	0		0	0	0	0	2
msh4	76	UTR-5'	205	3033	A	G		10	0	14	30	1.4	2.8	TRUE	2.14286	4.28571		5	0	4	0	1	0	1	13	4	7	9	10		22	0	14	10		0	0	0	0	1	0	2	0		0	0	0	0	2
msh4	1208	CDS	205	3033	G	A		6	0	15	32	2.5	5	TRUE	2.13333	4.26667		3	0	3	0	0	0	2	12	10	11	3	9		23	0	9	13		0	0	0	0	25	0	38	16		5	0	11	0	14
msh4	1716	CDS	205	3033	C	T		18	0	12	17	0.666667	1.33333	TRUE	1.41667	2.83333		9	0	3	0	6	0	3	3	7	2	2	12		36	0	8	16		3	0	0	0	29	0	29	7		1	0	12	0	6
msh4	1717	CDS	205	3033	G	T		18	0	12	17	0.666667	1.33333	TRUE	1.41667	2.83333		9	0	3	0	6	0	3	3	7	2	2	12		36	0	8	16		3	0	0	0	29	0	29	7		1	0	12	0	6
msh4	1992	CDS	205	3033	T	A		11	0	15	26	1.36364	2.72727	TRUE	1.73333	3.46667		6	0	4	0	1	0	3	5	5	9	7	12		12	0	11	13		9	0	0	0	25	0	28	0		3	0	14	0	5
msh4	2038	CDS	205	3033	C	G		13	0	17	37	1.30769	2.61538	TRUE	2.17647	4.35294		8	0	0	0	5	0	7	9	8	16	2	12		36	0	6	10		1	0	0	0	31	0	40	1		2	0	16	0	5
msh4	2183	CDS	205	3033	G	A		8	0	22	36	2.75	5.5	TRUE	1.63636	3.27273		4	0	1	0	3	0	8	13	4	10	10	13		29	0	5	14		9	0	0	0	38	0	43	0		5	0	20	0	13
msh4	2203	CDS	205	3033	A	G		8	0	21	39	2.625	5.25	TRUE	1.85714	3.71429		4	0	1	0	3	0	7	15	4	9	10	15		32	0	5	10		13	0	0	0	49	0	47	0		7	0	18	0	10
msh4	2406	CDS	205	3033	G	A		17	0	7	22	0.411765	0.823529	TRUE	3.14286	6.28571		3	0	9	0	5	0	2	8	1	3	4	11		15	0	8	14		8	0	0	0	31	0	33	1		6	0	6	0	5
msh4	2868	CDS	205	3033	A	C		23	0	15	23	0.652174	1.30435	TRUE	1.53333	3.06667		7	0	8	0	8	0	5	6	7	6	3	11		22	0	10	10		8	0	0	0	39	0	48	3		5	0	12	0	8
msh4	2890	CDS	205	3033	G	T		24	0	17	28	0.708333	1.41667	TRUE	1.64706	3.29412		6	0	9	0	9	0	5	5	7	8	5	15		28	0	12	12		8	0	0	0	33	0	46	2		7	0	12	0	6
msh4	3068	UTR-3'	205	3033	A	G		23	0	18	32	0.782609	1.56522	TRUE	1.77778	3.55556		8	0	9	0	6	0	9	8	3	7	6	17		23	0	9	8		10	0	0	0	32	0	44	4		9	0	12	0	5
msh4	3302	UTR-3'	205	3033	C	T		20	0	25	40	1.25	2.5	TRUE	1.6	3.2		3	0	14	0	3	0	9	8	5	18	11	14		20	0	7	17		7	0	0	0	22	0	17	0		5	0	11	0	5
msh4	3350	UTR-3'	205	3033	A	T		19	0	18	37	0.947368	1.89474	TRUE	2.05556	4.11111		3	0	13	0	3	0	5	6	3	19	10	12		28	0	9	20		5	0	0	0	15	0	7	0		4	0	6	0	2
msh4	3357	UTR-3'	205	3033	T	A		20	0	19	35	0.95	1.9	TRUE	1.84211	3.68421		3	0	14	0	3	0	5	6	3	19	11	10		29	0	7	18		3	0	0	0	10	0	5	0		3	0	4	0	1
msh4	3378	UTR-3'	205	3033	G	T		20	0	16	27	0.8	1.6	TRUE	1.6875	3.375		3	0	13	0	4	0	3	5	4	14	9	8		21	0	8	13		2	0	0	0	8	0	1	0		2	0	3	0	0
msh4	3388	UTR-3'	205	3033	A	G		18	0	17	25	0.944444	1.88889	TRUE	1.47059	2.94118		2	0	12	0	4	0	4	5	4	13	9	7		22	0	8	11		1	0	0	0	7	0	1	0		2	0	0	0	0
msh4	3394	UTR-3'	205	3033	A	G		18	0	17	25	0.944444	1.88889	TRUE	1.47059	2.94118		2	0	12	0	4	0	4	5	4	13	9	7		21	0	8	10		1	0	0	0	5	0	1	0		2	0	0	0	0
mean								15.3333				1.19067	2.38135		1.91223	3.82446																				91	0	0	0	429	0	462	41		69	0	169	0	95
SD								5.73876				0.656626	1.31325		0.450407	0.900814
CV								0.374267				0.551475	0.551475		0.23554	0.23554
N	21
nobox	6	UTR-5'	201	2291	G	A		16	0	8	36	0.5	1	TRUE	4.5	9		0	0	7	0	9	0	1	7	5	13	2	16		11	1	3	36		0	0	0	0	0	0	0	16		2	0	0	0	0
nobox	10	UTR-5'	201	2291	C	G		18	0	9	36	0.5	1	TRUE	4	8		0	0	8	0	10	0	2	7	5	13	2	16		13	1	4	39		0	0	0	0	0	0	0	20		2	0	0	0	0
nobox	23	UTR-5'	201	2291	G	A		19	0	11	41	0.578947	1.15789	TRUE	3.72727	7.45455		0	0	8	0	11	0	2	8	6	15	3	18		15	1	8	44		0	0	0	0	0	0	0	23		2	0	0	0	0
nobox	82	UTR-5'	201	2291	A	G		23	0	13	36	0.565217	1.13043	TRUE	2.76923	5.53846		3	0	9	0	11	0	2	12	7	11	4	13		30	0	14	42		0	0	0	0	3	0	3	63		3	0	3	0	5
nobox	85	UTR-5'	201	2291	C	T		23	0	13	36	0.565217	1.13043	TRUE	2.76923	5.53846		3	0	9	0	11	0	2	12	7	11	4	13		29	0	14	42		0	0	0	0	3	0	3	63		3	0	3	0	5
mean								19.8				0.541876	1.08375		3.55315	7.10629																				0	0	0	0	6	0	6	185		12	0	6	0	10
SD								3.11448				0.0386365	0.0772731		0.767395	1.53479
CV								0.157297				0.0713014	0.0713014		0.215976	0.215976
N	5
rnf17	4500	UTR-3'	1	4341	G	A		17	0	9	13	0.529412	1.05882	TRUE	1.44444	2.88889		10	0	3	0	4	0	5	2	0	8	4	3		26	0	5	23		62	0	0	0	75	0	138	13		111	1	50	0	99
rnf17	4516	UTR-3'	1	4341	C	T		15	0	4	13	0.266667	0.533333	TRUE	3.25	6.5		9	0	3	0	3	0	1	2	0	9	3	2		26	0	27	0		55	0	0	0	98	0	154	15		131	0	72	0	122
mean								16				0.398039	0.796078		2.34722	4.69444																				117	0	0	0	173	0	292	28		242	1	122	0	221
SD								1.41421				0.185789	0.371578		1.27672	2.55344
CV								0.0883883				0.46676	0.46676		0.543928	0.543928
N	2
sh3d21	137	UTR-5'	198	2281	C	A		17	0	19	24	1.11765	2.23529	TRUE	1.26316	2.52632		11	0	2	0	4	0	11	9	3	10	5	5		22	0	13	21		0	0	0	0	56	0	5	0		54	0	65	0	67
sh3d21	276	CDS	198	2281	C	T		11	0	19	28	1.72727	3.45455	TRUE	1.47368	2.94737		4	0	5	0	2	0	8	5	3	16	8	7		23	0	12	26		0	0	0	0	69	0	1	0		53	0	67	0	117
sh3d21	316	CDS	198	2281	C	T		13	0	17	35	1.30769	2.61538	TRUE	2.05882	4.11765		5	0	5	0	3	0	7	9	3	17	7	9		21	0	11	21		0	0	0	0	66	0	1	0		60	0	63	0	113
sh3d21	317	CDS	198	2281	C	T		13	0	17	35	1.30769	2.61538	TRUE	2.05882	4.11765		5	0	5	0	3	0	7	9	3	17	7	9		20	0	11	21		0	0	0	0	64	1	1	0		61	0	63	0	113
sh3d21	519	CDS	198	2281	A	T		20	0	10	23	0.5	1	TRUE	2.3	4.6		6	0	7	0	7	0	2	7	5	6	3	10		17	0	5	12		0	0	0	0	69	0	2	0		77	0	95	0	137
sh3d21	527	CDS	198	2281	G	A		20	0	10	23	0.5	1	TRUE	2.3	4.6		6	0	7	0	7	0	2	7	5	6	3	10		14	0	5	12		0	0	0	0	64	0	2	0		73	0	90	0	134
sh3d21	945	CDS	198	2281	C	T		7	0	4	13	0.571429	1.14286	TRUE	3.25	6.5		1	0	2	0	4	0	0	3	3	4	1	6		28	0	16	0		0	0	0	0	58	0	1	0		82	0	100	0	124
sh3d21	958	CDS	198	2281	C	T		7	0	6	10	0.857143	1.71429	TRUE	1.66667	3.33333		1	0	2	0	4	0	0	3	4	3	2	4		28	0	15	0		0	0	0	0	56	1	0	0		82	0	96	0	122
sh3d21	967	CDS	198	2281	A	G		10	0	2	12	0.2	0.4	TRUE	6	12		1	0	5	0	4	0	0	3	2	4	0	5		22	0	7	5		0	0	0	0	53	0	0	0		50	0	76	0	108
sh3d21	1581	CDS	198	2281	C	A		12	0	2	9	0.166667	0.333333	TRUE	4.5	9		4	0	6	0	2	0	2	1	0	4	0	4		28	0	12	10		0	0	0	0	24	0	0	0		102	0	103	0	95
sh3d21	1641	CDS	198	2281	C	A		11	0	7	9	0.636364	1.27273	TRUE	1.28571	2.57143		4	0	5	0	2	0	3	1	4	4	0	4		29	0	15	10		0	0	0	0	39	0	1	0		90	0	87	0	90
sh3d21	1815	CDS	198	2281	C	G		11	0	15	25	1.36364	2.72727	TRUE	1.66667	3.33333		3	0	6	0	2	0	8	7	4	7	3	11		15	0	9	20		0	0	0	0	50	0	4	0		127	0	79	0	105
sh3d21	1858	CDS	198	2281	G	C		7	0	18	18	2.57143	5.14286	TRUE	1	2		2	0	4	0	1	0	8	5	5	4	5	9		14	0	7	22		0	0	0	0	57	0	5	0		110	0	80	0	133
sh3d21	1866	CDS	198	2281	C	T		7	0	16	18	2.28571	4.57143	TRUE	1.125	2.25		3	0	3	0	1	0	6	5	5	4	5	9		11	0	9	22		0	0	0	0	57	0	5	0		111	0	76	1	144
sh3d21	1909	CDS	198	2281	T	C		6	0	10	12	1.66667	3.33333	TRUE	1.2	2.4		3	0	2	0	1	0	2	4	3	3	5	5		19	0	9	11		0	0	0	0	42	0	7	0		106	1	71	0	137
sh3d21	2049	CDS	198	2281	C	A		14	0	9	9	0.642857	1.28571	TRUE	1	2		5	0	7	0	2	0	4	3	3	1	2	5		19	0	7	6		2	0	0	0	54	0	0	0		72	0	59	0	72
sh3d21	2157	CDS	198	2281	C	T		11	0	14	14	1.27273	2.54545	TRUE	1	2		5	0	4	0	2	0	2	6	8	3	4	5		16	0	14	10		0	0	0	0	63	0	2	0		102	0	68	0	89
sh3d21	2177	CDS	198	2281	C	A		12	0	19	23	1.58333	3.16667	TRUE	1.21053	2.42105		6	0	4	0	2	0	2	10	11	6	6	7		21	0	15	15		0	0	0	0	62	0	2	0		148	0	93	0	134
sh3d21	2212	CDS	198	2281	C	T		12	0	21	22	1.75	3.5	TRUE	1.04762	2.09524		6	0	5	0	1	0	3	10	9	4	9	8		23	0	15	23		0	0	0	0	75	0	3	0		174	0	123	0	170
sh3d21	2259	CDS	198	2281	C	T		11	0	20	26	1.81818	3.63636	TRUE	1.3	2.6		6	0	3	0	2	0	3	9	7	6	10	11		28	0	17	15		0	0	0	0	89	0	3	0		195	0	131	0	186
sh3d21	2289	UTR-3'	198	2281	T	A		10	0	16	22	1.6	3.2	TRUE	1.375	2.75		6	0	3	0	1	0	3	8	5	5	8	9		30	0	17	7		0	0	0	0	95	0	4	0		196	0	135	0	165
sh3d21	2291	UTR-3'	198	2281	C	T		11	0	15	22	1.36364	2.72727	TRUE	1.46667	2.93333		7	0	3	0	1	0	3	8	4	5	8	9		30	0	17	7		0	0	0	0	94	0	5	0		198	1	137	0	165
sh3d21	2298	UTR-3'	198	2281	A	T		11	0	15	19	1.36364	2.72727	TRUE	1.26667	2.53333		7	0	3	0	1	0	3	7	4	5	8	7		27	0	19	6		0	0	0	0	96	0	4	0		205	0	140	0	171
sh3d21	2302-2304	UTR-3'	198	2281	AAA	---		11	0	15	17	1.36364	2.72727	TRUE	1.13333	2.26667		7	0	3	0	1	0	3	5	4	5	8	7		27.6667	0	17.3333	3		0	0	0	0	90.6667	0	4	0		203	0	136.333	0	165
sh3d21	2308	UTR-3'	198	2281	G	T		10	0	15	17	1.5	3	TRUE	1.13333	2.26667		6	0	3	0	1	0	3	5	4	5	8	7		31	0	15	3		0	0	0	0	96	0	4	0		204	0	135	0	161
sh3d21	2326	UTR-3'	198	2281	C	T		12	0	9	9	0.75	1.5	TRUE	1	2		7	0	4	0	1	0	2	2	1	2	6	5		33	0	16	0		0	0	0	0	87	0	4	0		164	0	96	0	119
sh3d21	2327	UTR-3'	198	2281	A	G		13	0	9	9	0.692308	1.38462	TRUE	1	2		7	0	4	0	2	0	2	2	1	2	6	5		33	0	17	0		0	0	0	0	91	0	4	0		166	0	100	0	122
sh3d21	2329	UTR-3'	198	2281	A	G		13	0	9	9	0.692308	1.38462	TRUE	1	2		7	0	4	0	2	0	2	2	1	2	6	5		34	0	17	0		0	0	0	0	94	0	4	0		171	0	102	0	123
sh3d21	2349	UTR-3'	198	2281	A	C		15	0	9	9	0.6	1.2	TRUE	1	2		8	0	4	0	3	0	2	2	1	2	6	5		35	0	10	0		0	0	0	0	97	0	2	0		173	0	101	0	139
sh3d21	2430	UTR-3'	198	2281	A	G		15	0	16	17	1.06667	2.13333	TRUE	1.0625	2.125		8	0	5	0	2	0	5	9	4	2	7	6		27	0	7	10		0	0	0	0	84	0	3	0		163	0	112	0	151
sh3d21	2440	UTR-3'	198	2281	G	A		15	0	16	17	1.06667	2.13333	TRUE	1.0625	2.125		6	0	7	0	2	0	5	9	4	2	7	6		24	0	10	10		0	0	0	0	84	0	3	0		163	0	115	0	150
sh3d21	2455	UTR-3'	198	2281	G	A		15	0	15	17	1	2	TRUE	1.13333	2.26667		6	0	7	0	2	0	5	9	4	2	6	6		20	0	10	10		0	0	0	0	78	1	4	0		153	0	104	0	136
sh3d21	2458	UTR-3'	198	2281	A	G		15	0	14	17	0.933333	1.86667	TRUE	1.21429	2.42857		6	0	7	0	2	0	5	9	4	2	5	6		20	0	10	10		0	0	0	0	78	0	4	0		153	0	104	0	134
sh3d21	2473	UTR-3'	198	2281	G	A		11	0	9	17	0.818182	1.63636	TRUE	1.88889	3.77778		3	0	6	0	2	0	5	9	2	2	2	6		17	0	8	10		0	0	0	0	49	0	4	0		130	0	86	1	105
mean								12.0294				1.13697	2.27393		1.63068	3.26136																				2	0	0	0	2380.67	3	98	0		4371	2	3288.33	2	4396
SD								3.31649				0.556048	1.1121		1.06164	2.12329
CV								0.275698				0.489063	0.489063		0.651043	0.651043
N	33
simc1	100	UTR-5'	236	2741	T	G		13	0	9	100	0.692308	1.38462	TRUE	11.1111	22.2222		4	0	6	0	3	0	3	41	0	25	6	34		17	0	11	29		1	0	0	0	126	0	9	0		41	0	92	0	78
simc1	121	UTR-5'	236	2741	C	T		14	0	9	82	0.642857	1.28571	TRUE	9.11111	18.2222		5	0	6	0	3	0	4	34	0	20	5	28		21	0	10	29		0	0	0	0	132	0	9	0		52	0	106	0	83
simc1	150	UTR-5'	236	2741	C	G		12	0	12	92	1	2	TRUE	7.66667	15.3333		4	0	4	0	4	0	5	43	2	20	5	29		27	0	11	26		0	0	0	0	147	0	11	0		53	0	95	0	88
simc1	194	UTR-5'	236	2741	C	T		12	0	16	84	1.33333	2.66667	TRUE	5.25	10.5		3	0	5	0	4	0	8	37	2	24	6	23		21	0	14	25		0	0	0	0	163	0	14	0		57	0	103	0	113
simc1	404	CDS	236	2741	C	A		11	0	2	96	0.181818	0.363636	TRUE	48	96		3	0	5	0	3	0	0	32	1	40	1	24		28	0	5	19		3	0	0	0	145	0	20	0		46	0	88	1	85
simc1	520	CDS	236	2741	A	C		13	0	9	110	0.692308	1.38462	TRUE	12.2222	24.4444		4	0	6	0	3	0	2	33	2	38	5	39		21	0	6	23		1	0	0	0	132	0	16	0		50	0	84	0	102
simc1	577	CDS	236	2741	C	T		11	0	9	116	0.818182	1.63636	TRUE	12.8889	25.7778		6	0	3	0	2	0	2	35	3	33	4	48		18	0	7	27		1	0	0	0	154	0	8	0		55	0	81	0	83
simc1	697	CDS	236	2741	T	-		19	0	14	35	0.736842	1.47368	TRUE	2.5	5		7	0	6	0	6	0	4	10	6	11	4	14		40	0	13	1		1	0	0	0	142	0	5	0		60	0	78	0	92
simc1	700	CDS	236	2741	TATATCTTCTGAT	-------------		17.7692	0	15	34.8462	0.844394	1.68879	TRUE	2.32692	4.65385		6	0	6	0	5.76923	0	4.15385	9.84615	6.84615	11	4	14		39.1538	0	14.4615	1		1.23077	0	0	0	139.154	0	6	0		60.6154	0	72.9231	0	89.2308
simc1	773	CDS	236	2741	G	C		20	0	14	99	0.7	1.4	TRUE	7.07143	14.1429		6	0	9	0	5	0	2	27	6	35	6	37		24	0	14	28		1	0	0	0	154	0	9	0		72	0	100	0	125
simc1	871	CDS	236	2741	A	C		23	0	17	85	0.73913	1.47826	TRUE	5	10		7	0	8	0	8	0	5	18	8	26	4	41		19	0	9	27		6	0	0	0	178	0	9	0		97	0	114	0	175
simc1	907	CDS	236	2741	C	G		23	0	15	93	0.652174	1.30435	TRUE	6.2	12.4		6	0	7	0	10	0	6	22	4	27	5	44		21	0	18	31		4	0	0	0	133	0	7	0		80	0	82	0	147
simc1	964	CDS	236	2741	T	C		25	0	13	107	0.52	1.04	TRUE	8.23077	16.4615		7	0	7	0	11	0	5	27	3	39	5	41		27	0	15	26		3	0	0	0	122	0	12	0		81	0	63	0	109
simc1	986	CDS	236	2741	T	C		25	0	13	105	0.52	1.04	TRUE	8.07692	16.1538		8	0	6	0	11	0	4	28	3	38	6	39		30	0	12	21		2	0	0	0	95	1	11	0		75	0	63	0	85
simc1	1136	CDS	236	2741	G	A		6	0	14	105	2.33333	4.66667	TRUE	7.5	15		2	0	0	0	4	0	2	32	2	29	10	44		24	0	15	24		4	0	0	0	120	0	8	0		74	0	94	0	107
simc1	1285	CDS	236	2741	C	T		10	0	12	103	1.2	2.4	TRUE	8.58333	17.1667		0	0	7	0	3	0	4	27	1	34	7	42		16	0	7	31		7	0	0	0	170	0	18	0		118	0	116	0	172
simc1	1444	CDS	236	2741	C	T		13	0	54	57	4.15385	8.30769	TRUE	1.05556	2.11111		5	0	6	0	2	0	12	15	23	18	19	24		22	0	22	22		2	0	0	0	148	0	15	0		112	0	112	0	144
simc1	1514	CDS	236	2741	C	T		19	0	14	89	0.736842	1.47368	TRUE	6.35714	12.7143		8	0	8	0	3	0	4	19	6	25	4	45		21	0	11	22		2	0	0	0	138	0	15	0		131	0	149	1	146
simc1	1594-1596	CDS	236	2741	AGA	---		21	0	25.6667	83	1.22222	2.44444	TRUE	3.23487	6.46974		7	0	8	0	6	0	8.66667	19	9	24	8	40		17	0	13	15		1	0	0	0	167	0	19.6667	0		119.333	0	116.333	0	126.667
simc1	1600	CDS	236	2741	T	G		21	0	17	92	0.809524	1.61905	TRUE	5.41176	10.8235		7	0	8	0	6	0	4	23	8	25	5	44		17	0	11	17		1	0	0	0	166	0	20	0		120	1	117	0	130
simc1	1669	CDS	236	2741	C	T		19	0	18	89	0.947368	1.89474	TRUE	4.94444	9.88889		5	0	10	0	4	0	4	23	10	26	4	40		15	0	8	23		1	0	0	0	171	0	16	0		137	0	86	0	136
simc1	1765	CDS	236	2741	C	T		10	0	17	76	1.7	3.4	TRUE	4.47059	8.94118		3	0	5	0	2	0	3	17	8	20	6	39		31	0	12	25		6	0	0	0	168	0	17	0		134	0	90	0	106
simc1	1936	CDS	236	2741	C	T		12	0	31	60	2.58333	5.16667	TRUE	1.93548	3.87097		4	0	6	0	2	0	6	12	9	23	16	25		31	0	27	12		2	0	0	0	148	0	17	0		157	0	98	0	80
simc1	1963	CDS	236	2741	A	G		15	0	12	16	0.8	1.6	TRUE	1.33333	2.66667		5	0	8	0	2	0	4	5	3	2	5	9		28	0	11	13		3	0	0	0	157	0	14	0		148	0	89	0	85
simc1	1972	CDS	236	2741	T	A		14	0	12	16	0.857143	1.71429	TRUE	1.33333	2.66667		6	0	6	0	2	0	3	5	3	2	6	9		29	0	9	12		4	0	0	0	157	0	17	0		155	0	90	0	91
mean								15.9508				1.09668	2.19336		7.67264	15.3453																				57.2308	0	0	0	3672.15	1	322.667	0		2284.95	1	2379.26	2	2777.9
SD								5.25226				0.834408	1.66882		9.04068	18.0814
CV								0.329279				0.76085	0.76085		1.1783	1.1783
N	24
slc5a8	186	UTR-5'	225	2060	G	T		16	0	16	17	1	2	TRUE	1.0625	2.125		2	0	4	0	10	0	8	8	4	6	4	3		25	0	10	17		2	0	0	0	6	0	25	0		0	0	0	0	0
slc5a8	605	CDS	225	2060	C	A		31	0	9	14	0.290323	0.580645	TRUE	1.55556	3.11111		9	0	11	0	11	0	5	2	2	6	2	6		19	0	11	15		3	0	0	0	13	0	27	0		0	0	0	0	0
slc5a8	1757	CDS	225	2060	T	G		15	0	14	20	0.933333	1.86667	TRUE	1.42857	2.85714		4	0	5	0	6	0	7	10	4	1	3	9		22	0	8	8		18	0	0	0	12	0	65	0		0	0	0	0	1
slc5a8	1895	CDS	225	2060	A	T		10	0	12	17	1.2	2.4	TRUE	1.41667	2.83333		2	0	5	0	3	0	5	6	5	8	2	3		16	0	10	9		18	0	0	0	19	0	71	1		2	0	2	0	0
slc5a8	1901	CDS	225	2060	A	G		9	0	13	18	1.44444	2.88889	TRUE	1.38462	2.76923		2	0	5	0	2	0	6	6	5	9	2	3		16	0	10	10		18	0	0	0	19	0	68	1		2	0	2	0	0
mean								16.2				0.97362	1.94724		1.36958	2.73916																				59	0	0	0	69	0	256	2		4	0	4	0	1
SD								8.81476				0.430737	0.861474		0.183581	0.367162
CV								0.544121				0.442408	0.442408		0.134042	0.134042
N	5
tshb	475	CDS	69	524	A	T		25	0	22	16	0.88	1.76	FALSE	0.727273	1.45455		7	0	9	0	9	0	11	6	4	2	7	8		26	0	16	23		0	0	0	0	1	0	3	0		0	0	0	0	0
tshb	483	CDS	69	524	G	T		27	0	19	16	0.703704	1.40741	FALSE	0.842105	1.68421		6	0	9	0	12	0	11	6	2	2	6	8		28	0	17	21		0	0	0	0	2	0	3	0		0	0	0	0	0
mean								26				0.791852	1.5837		0.784689	1.56938																				0	0	0	0	3	0	6	0		0	0	0	0	0
SD								1.41421				0.12466	0.249321		0.0811989	0.162398
CV								0.0543928				0.157429	0.157429		0.103479	0.103479																				2510.46	0	0	0	15763.6	172	6393.33	538		16093.9	8	13883.2	8	17031.8
N	2
[truncated: 19 more columns]

## Sheet: Table S5
Table S5 Nucleotide variation found in the B chromosome gene paralogs of A. scabripinnis. To score the number of variants, we distinguished between substitutions (s), deletions (d) or insertions (i) with respect to the A chromosome paralogs. We considered deletions and insertions as a single mutation event when they involved two or more consecutive nucleotides. dS = number of synonymous substitut…
		A. scabripinnis
	CDS	Number of variants
Gene	length	Total	In 5'-UTR	In 3'-UTR	In CDS	dS	dN	dN/dS	ps
amhr2	1522	7s	0	4s	3s	0	3		0.00197109
ccnd3	885	0	0	0	0	0	0	0	0
ccpg1	2196	8s+1d	0	3s	5s+1d	1	4	4	0.00227687
cia30	915	0	0	0	0	0	0	0	0
g2e3	503	0	0	0	0	0	0	0	0
hem2	996	3s	0	0	3s	2	1	0.5	0.00301205
lap4a	642	0	0	0	0	0	0	0	0
mdm2	1458	0	0	0	0	0	0	0	0
mot1	1414	1s	0	0	1s	0	1		0.000707214
msh4	2829	21s	4s	7s	10s	4	6	1.5	0.00353482
nobox	2091	5s	5s	0	0	0	0	0	0
numa1	8397	0	0	0	0	0	0	0	0
nusap1	1150	0	0	0	0	0	0	0	0
rnf17	4341	2s	0	2s	0	0	0	0	0
sbno2	4992	0	0	0	0	0	0	0	0
sh3d21	2084	33s+1d	1s	13s+1d	19s	6	13	2.16667	0.00911708
simc1	2506	22s+3d	4s	0	18s+3d	10	8	0.8	0.00718276
slc5a8	1836	5s	1s	0	4s	3	1	0.333333	0.00217865
tshb	456	2s	0	0	2s	0	2	0	0.00438596
Total		109s+5d	15s	29s+1d	65s+4d	26	39	0.547059
Total		114	15	30	69

## Sheet: Table S6
Table S6 Gene expression profile and transcription intensity of B chromosomes. See Methods for details.
					Counts																																			Gene expression profile of B chromosome
					RNA_AscaZb		RNA_AscaZb		RNA_AscaPb		RNA_AscaPb			RNA_AparGonZB		RNA_AparGonZB		RNA_AparGonZB		RNA_AparGonPB		RNA_AparGonPB		RNA_AparGonPB			RNA_AparMusZB		RNA_AparMusZB		RNA_AparMusZB		RNA_AparMusPB		RNA_AparMusPB		RNA_AparMusPB			A. scabripinnis Gonad
					3640f_0b		3643f_0b		3645f_pb		3646f_pb			01gonada		05gonada		09gonada		04gonada		06gonada		08gonada			01musculo		05musculo		09musculo		04musculo		06musculo		08musculo			0B-1		0B-2			1B-1		1B-2
Gene	Pattern	transcript_length	cell cycle	Variants	Ref	Alt	Ref	Alt	Ref	Alt	Ref	Alt		Ref	Alt	Ref	Alt	Ref	Alt	Ref	Alt	Ref	Alt	Ref	Alt		Ref	Alt	Ref	Alt	Ref	Alt	Ref	Alt	Ref	Alt	Ref	Alt		Ref	Alt	Ref	Alt		Ref	Alt	Ref	Alt
amhr2	IC	2100		7	11	0	0	0	17	0	19	9		0	0	0	0	0	0	3	0	0	0	1	0		0	0	0	0	0	0	0	0	0	0	0	0		0.0052381	0	0	0		0.00809524	0	0.00904762	0.00428571
ccpg1	UC	2627	yes	9	57	0	0	0	643	0	170	0		487	0	639	0	599	1	24	0	2	0	21	0		320	0	249	0	197	0	147	0	277	0	188	0		0.0216978	0	0	0		0.244766	0	0.0647126	0
hem2	IC	1310		3	861	0	0	0	489	82	1565	3		577	0	334	0	416	0	383	0	319	0	246	0		245	0	39	0	35	0	66	0	21	0	10	0		0.657252	0	0	0		0.373282	0.0625954	1.19466	0.00229008
mot1	UC	1414		1	0	0	0	0	0	0	0	2		0	0	0	0	0	0	0	0	0	0	0	0		34	0	25	0	15	0	50	0	12	0	14	0		0	0	0	0		0	0	0	0.00141443
msh4	UC	3422	yes	21	91	0	0	0	429	0	462	41		69	0	169	0	95	0	101	25	97	28	64	7		44	0	181	0	21	0	1	1	2	11	20	2		0.0265926	0	0	0		0.125365	0	0.135009	0.0119813
nobox	UC	2442	yes	5	0	0	0	0	6	0	6	185		12	0	6	0	10	4	6	79	13	97	6	47		0	0	0	0	0	0	0	0	0	0	0	0		0	0	0	0		0.002457	0	0.002457	0.0757576
rnf17	UC	4750		2	117	0	0	0	173	0	292	28		242	1	122	0	221	0	163	1	76	0	162	3		102	0	39	0	12	0	78	51	90	79	42	31		0.0246316	0	0	0		0.0364211	0	0.0614737	0.00589474
sh3d21	IC	2497		34	2	0	0	0	2380.67	3	98	0		4371	2	3288.33	2	4396	6	163	1	5	2	9	2		2016.33	1.33333	432	1	48	0	0	0	10	0	0	0		0.000800961	0	0	0		0.953411	0.00120144	0.0392471	0
simc1	IC	2836		25	57.2308	0	0	0	3672.15	1	322.667	0		2284.95	1	2379.26	2	2777.9	2	216.667	0	14	0	3	0		1740.05	2	266.615	0	198	0	57	0	135.333	0	136.769	0		0.0201801	0	0	0		1.29484	0.000352609	0.113775	0
slc5a8	UC	2278		5	59	0	0	0	69	0	256	2		4	0	4	0	1	0	2	0	0	0	3	0		2	0	0	0	4	0	0	0	0	2	0	16		0.0258999	0	0	0		0.0302897	0	0.112379	0.000877963
tshb	UC	688		2	0	0	0	0	3	0	6	0		0	0	0	0	0	0	4	0	4	0	0	0		0	0	0	0	4	0	0	0	0	0	0	0		0	0	0	0		0.00436047	0	0.00872093	0
mean				114	1255.23	0	0	0	7881.82	86	3196.67	270		8046.95	4	6941.59	4	8515.9	13	1065.67	106	530	127	515	59		4503.38	3.33333	1231.62	1	534	0	399	52	547.333	92	410.769	49		0.782293	0	0	0		3.07328	0.0641495	1.74148	0.102502
SD																																								0.0617293	#DIV/0!	#DIV/0!	#DIV/0!		0.121235	0	0.116096	0.855974
CV																																								0	#DIV/0!	#DIV/0!	#DIV/0!		0.000799471	0	0.00141087	0.739085
[truncated: 49 more columns]

## Sheet: Table S7
Table S7 Localities, diploid chromosome number (2n) and number of samples (N) of the Astyanax individuals analyzed cytogenetically in this study. All populations harbour a large metacentric B chromosome.
			Sex
Species	Locality	Coordinates	Female	Male	Undetermined	2n	N
A.scabripinnis	Lavrinha stream	22° 40' 49'' S 45° 23' 31'' W	35	25		50	60
A. paranae	Cascatinha stream	22° 53′ 30′′ S 48° 28′ 36′′ W	10	10		50	20
A. bockmanni	Alambari river	22° 27′ 6′′ S 49° 14′ 25′′ W	3	3	1	50	7
A. fasciatus	Araras stream	22° 22’ 43” S 47° 25’ 37” W	8	9	8	48	25

## Sheet: Table S8
Table S8 Description of the materials analyzed by quantitative PCR.
				Sex
Technique	Species	Body part	Number of Bs	Female	Male	Undetermined	N
qPCR	A. scabripinnis	Muscle	0	2		1	3
			1	1	1	1	3
			2			1	1
	A. paranae	Liver	0	3			3
			1	3			3
			2	3			3
	A. bockmanni	Liver	0	2	2		4
			1	1	1	1	1-3
	A. fasciatus	Liver	0	1	2		3
			1	1	1	1	3
RT-qPCR	A. scabripinnis	Ovary	0	6			6
			1	5			5
		Testes	0		5		5
			1		3		3
	A. paranae	Ovary	0	4			4
			1	6			6
		Muscle	0	3			3
			1	3			3

## Sheet: Table S9
Table S9 Description of the Illumina-sequenced materials.
				Sex
Species	Source	Tissue	Number of Bs	Female	Male	N	Reads (mi)	Bases (Gb)	Coverage	Platform	Read size	SRA Accession Number
A. scabripinnis	DNA	Muscle	0	1	2	3	145	21	11.37	HiSeq X Ten	2x150 bp	PRJNA560500
			1	2	1	3	139	20	10.49
	RNA	Ovary	0	2	0	2	189	19		HiSeq2000	2x101 bp	PRJNA560502
			1	2	0	2	207	21
A. paranae	DNA	Liver	0	1	0	1	340	34	7.28	Hiseq2000	2x101 bp	PRJNA383714
			1	1	0	1	140	14	17.71
	RNA	Ovary	0	3	0	3	101	12		Hiseq2500	2x101 bp	PRJNA560501
			1	3	0	3	96	12
		Muscle	0	3	0	3	113	14
			1	3	0	3	116	14

## Sheet: Table S10
Table S10 Primers designed in this study for PCR amplification of B-linked genes.
Name	Primer F	Primer R
hprt	GGCCAGGGAGATCATGAAGG	TGGAGCGGTCACTATTTCGG
amhr2_HC	GAGTGCCGGTCTGTTCGTTA	CTCTGACCAGACGTTTCCCC
amhrr2_LC	TTTGCGGGAGATCCTTGAGG	ACATAATCTGTCGGCAGCACA
bt1a1	TTGGTAACGGCACTCACTGG	TTCTGAGCGTAGACACACCC
ccnd3	TCTCCGTCTCAATCTGCTGG	GGTCCACTTCCAGGATATTAGCC
ccpg1	GAACCGTGCTCTGAAGACCA	GCGTTGGTTCTCAGACAGGA
cia30	CTACAAAATAAACACCTTAATTTATTC	TTTGTACATTGTCTGCTTTTT
g2e3	GCTATACTGAGGCCAGGCTG	TCTTCATGTCGCTTGGTGCT
hem2	AGGCAGGGGCATTTGACC	AGCAGTCATGGCCTCAAGAA
ibp7	TCCGGGTCTGGAGTGCGT	CTGCCCGCGCCCTTCTTAT
irl1b	GGTGATCTTGATCGAGTGCG	GCTTGATGGTGTGCTTGAGC
lap4a	ATGATGCAGGTGTCAATGCG	GGCCAGTTGTCCCTCAGATC
lfty2	CTTCTGTGCGCGCTCTTTC	GCTTCAGCATGGCACCTTTC
mdm2	TTCTCAGTGGAGGAGGAAAGC	TGCTGCGTGAGTCTGAAGAC
mot1	GCTGGATCTCTCATGAGGCC	AAGGAAGCCACGGTGTTTGA
msh4	CATCTTCATCTGCCACTTTG	AAATCCCCTGAGCTGGTTCT
nadh	TTCCAGGGAAGAAGTACG	TTTATCTCCTACGTCTTCATTGT
nobox	GTCTGTGACGTCTGGTCCTG	GCTGGGCCAGAAAAGTGTTG
numa1_HC	TGCCAACGGATTCTCTCCAC	GGTGAATTGTTGCTGCTGGG
numa1_LC	AAGGGACTGCAAAACACCCA	TCTGCAAGCTCTGGCATTGA
nusap1	CTGCCAGTCGTGCCCCATT	TTTGTTGACTGAAAGGACAGCTG
rnf17	ACACGGTTAAGCTCCACATCA	TACTGCTGGAGTGTTGCCTC
sbno_HC	AGAGACCAGCACTCTCTCCA	GATGGCCTCAAGCTGTAGGG
sbno_LC	CCACACACTGAAACAGCAGC	CCGAGCTGCTATCTGACTGG
sh3d21	TCCCCAAGAAGAGAGCACCT	GGAGGCCACTTCTTTGAGGG
simc1_HC	ACAGAAATCCTTGCTGGCGA	GGGCTATTGGGCAGACTCTC
simc1_LC	AAGCACTCTGGAGAGCAACC	GGACATGGGCAGAGGTCTTT
slc5a8	AGTTTCATGTCAGGGATAACGGT	CAAACAGCCAGAACGGTGTG
tpp3	GGACATCCCTGACGCTAGTG	ACTCGCTCTCCTTCACTTTGT
tshb	CATGAAGGAGCTGGTGGGG	GAACAGCTGTGCGGTGCT
urok	ACACACCTTCAGGAATGACCA	ACAGGTGGGTTTGTGTGTGG
zn782	CTGTGGAGAACGTTTTGGCAG	CTCTCATTGGTGTGGCTGGT
