# Supplementary material for: Long-term persistence of supernumerary B chromosomes in multiple species of Astyanax fish
Source: BMC Biol. 2021 Mar 19;19:52. doi: 10.1186/s12915-021-00991-9 (PMC7976721; doi:10.1186/s12915-021-00991-9)
Supplement: Supplementary file 2 — Additional file 2. Dataset 1. Spreadsheet showing the procedure for CDS selection by applying consecutive filters: 1) All contigs showing mappings in gDNA libraries (40,679 contigs), 2a) Contigs with average number of copies, in the 0B libraries of A. scabripinnis, ranging between 0.5 and 4 (33,297 contigs), 2b) Contigs with average number of copies in the 0B libraries of A. paranae between 0.5 and 4 (32,844 contigs), 3a) Contigs showing genomic fold change due to B chromosome presence [gFC = log2(1B/0B)] higher than 0.585 in at least 1B individual of A. scabripinnis (1928 contigs), 3b) Contigs showing genomic fold change due to B chromosome presence [gFC = log2(1B/0B)] higher than 1 in the 1B individual of A. paranae (377 contigs), 4a) Contigs showing genomic fold change due to B chromosome presence [gFC = log2(1B/0B)] higher than 0.585 in all the three 1B individuals of A. scabripinnis (431 contigs), 5a) Contigs of A. scabripinnis annotated from Astyanax mexicanus genome excluding repetitive elements (227 contigs), 5b) Contigs of A. paranae annotated from Astyanax mexicanus genome excluding repetitive elements (257 contigs), 6) Combination of 5a and 5b data (450 contigs), 7) qPCR results associated with each contig. Note that the irl1b and lap4a contigs have gFC ≥ 0.585 in only two individuals of A. scabripinnis, while the urok gene meets this criterion in only one individual of this species, but the three genes have average gFC value about 0.65. Also note that the gFC of the urok gene in A. paranae is close to the threshold used. [file 12915_2021_991_MOESM2_ESM.xlsx]

## Sheet: 1_rawdata
Dataset 1. Spreadsheet showing the procedure for CDS selection by applying consecutive filters: 1) All contigs showing mappings in gDNA libraries (40,679 contigs), 2a) Contigs with average number of copies, in the 0B libraries of A. scabripinnis, ranging between 0.5 and 4 (33,297 contigs), 2b) Contigs with average number of copies in the 0B libraries of A. paranae between 0.5 and 4 (32,844 contig…
	A. scabripinnis						A. paranae
	Copy number 1B			Copy number 0B			CN 1B	CN 0B
Sequence	AsPB105	AsPB154	AsPB181	AsPB159	AsZB163	AsZB580	69894B	75138
aparTR10013|c0_g1_i1|m.2	0.800968	1.04991	0.876998	0.69543	1.2828	1.25077	1.16878	1.25745
aparTR10568|c0_g1_i1|m.7	1.32246	2.42463	2.70732	1.8589	1.22812	2.60496	1.75694	1.69847
aparTR1128|c0_g1_i1|m.13	1.53767	2.05079	0.944891	0.342932	0.797336	0.633269	1.38924	1.12337
aparTR11687|c0_g1_i1|m.17	0.779397	0.509808	0.957748	0.953871	1.08577	1.31892	1.56476	0.836003
aparTR11871|c0_g1_i1|m.18	1.85424	1.24664	1.29177	1.46963	0.786308	0.890278	1.25036	1.12597
aparTR11916|c0_g1_i1|m.19	0.790033	1.29855	1.59811	1.21132	0.298138	1.21086	1.28851	0.94544
aparTR11923|c0_g1_i1|m.20	0.785457	0.829531	0.684213	1.03055	1.26882	1.76552	0.906134	1.01759
aparTR11923|c0_g1_i1|m.21	0.742471	0.372235	0.695451	0.561439	0.530022	0.172888	0.545789	0.445955
aparTR11982|c0_g1_i1|m.22	2.05704	2.53596	4.30094	1.91089	2.66078	3.04914	2.44477	2.19934
aparTR12020|c1_g1_i4|m.35	2.53664	3.14266	2.67915	2.76632	2.34576	2.75298	2.21077	2.13663
aparTR12022|c1_g1_i1|m.48	1.56337	1.33102	1.33274	1.29277	1.353	1.10526	1.93464	1.42322
aparTR12022|c1_g1_i1|m.50	0.926402	1.19852	1.78276	1.83694	1.20535	1.25648	1.31671	1.06542
aparTR12023|c0_g2_i2|m.58	1.37209	1.30046	1.3328	1.23725	1.03536	1.03627	1.25711	0.838407
aparTR12024|c0_g1_i2|m.61	239.683	239.418	242.541	238.952	238.101	247.011	157.91	147.25
aparTR12025|c0_g1_i1|m.63	1.48281	1.40796	1.34143	1.37119	1.02146	1.26374	0.999337	0.805838
aparTR12027|c0_g1_i2|m.68	1.27829	1.66728	1.46638	1.67101	1.08144	1.00863	0.989501	0.914756
aparTR12028|c0_g2_i1|m.73	1.81642	2.0867	1.73994	1.7011	1.37986	1.54641	1.34006	1.33746
aparTR12028|c0_g3_i1|m.75	1.86432	1.13841	0.696291	1.00923	0.461332	0.689207	0.92791	0.874319
aparTR12030|c0_g1_i1|m.81	0.995482	1.08336	1.17236	1.6282	1.61628	1.12631	0.941169	0.897114
aparTR12030|c0_g1_i1|m.82	1.49548	0.865523	0.919981	1.27721	0.965536	1.34716	0.657159	0.906073
aparTR12030|c0_g1_i1|m.84	0.977736	1.13361	1.14477	1.4873	0.26507	0.647251	0.962416	0.872999
aparTR12030|c0_g2_i1|m.85	0.954016	1.749	1.36526	1.34914	0.993443	1.31903	1.35484	1.24468
aparTR12032|c1_g2_i1|m.90	1.24485	1.75759	1.7752	1.78153	1.15447	1.36007	1.19527	1.15362
aparTR12035|c2_g2_i1|m.104	1.86783	1.33897	1.49224	1.12988	2.80355	0.901423	1.34333	1.61998
aparTR12035|c2_g2_i8|m.111	1.71264	1.16544	1.2571	1.17481	1.20942	0.999792	0.983088	0.961387
aparTR12036|c3_g1_i6|m.120	1.23468	1.1762	0.952847	1.46281	0.967631	1.04366	1.16312	0.886982
aparTR12037|c0_g2_i1|m.123	1.27654	1.61763	1.3639	1.24745	1.3904	1.15953	1.50923	1.24696
aparTR12038|c1_g1_i2|m.125	1.30776	0.941246	1.15204	1.18186	0.995634	1.35423	1.40658	1.16592
aparTR12041|c1_g1_i1|m.134	1.39041	1.01885	1.05642	1.18247	1.16152	0.915088	1.37219	1.14333
aparTR12042|c0_g3_i1|m.147	1.20678	1.32166	1.13511	1.41324	1.37929	1.27128	1.17607	1.11131
aparTR12042|c0_g3_i1|m.151	1.26943	1.07411	0.440076	0.547353	0.554394	1.14057	0.69373	0.651581
aparTR12042|c0_g3_i2|m.156	0.361783	1.24638	0.901305	1.24245	1.6656	1.87479	1.17932	0.766202
aparTR12047|c4_g14_i2|m.180	6.42869	7.24302	4.97492	6.53836	6.43328	6.2914	5.48007	4.40325
aparTR12047|c4_g7_i4|m.187	2.3988	2.47945	1.72277	3.23404	2.48709	2.91871	2.14217	1.64401
aparTR12050|c2_g1_i1|m.190	1.27686	1.09269	1.29073	1.18351	1.34149	1.19149	1.29168	1.21687
aparTR12052|c0_g3_i3|m.195	4.61702	4.13853	3.96434	4.48887	3.12324	5.93439	3.03877	1.90476
aparTR12053|c1_g1_i4|m.198	1.39484	1.29097	1.01022	1.31786	1.3162	1.23535	1.44701	1.30968
aparTR12056|c0_g1_i3|m.210	0.596456	1.1655	0.581322	0.585417	1.58824	0.639149	1.40787	1.061
aparTR12058|c0_g5_i12|m.214	1.40354	1.3867	1.53396	1.47342	1.40815	0.749734	0.596521	0.871276
aparTR12058|c0_g5_i12|m.215	3.92906	1.63134	3.56144	1.58143	3.32881	2.30803	2.61157	1.93146
aparTR12060|c2_g3_i1|m.218	3.95326	2.56752	10.3747	7.21875	6.63336	3.74213	11.1331	8.53679
aparTR12067|c6_g7_i3|m.244	0.752269	1.26279	0.825089	0.561118	0.669439	0.743443	0.918306	0.83338
aparTR12070|c0_g1_i3|m.260	0.59028	1.79532	0.902015	1.45313	1.13226	1.02181	1.63073	1.30241
aparTR12073|c1_g1_i3|m.264	0.901297	1.11123	0.700052	1.32407	0.663629	0.937316	1.14346	1.0689
aparTR12074|c0_g1_i2|m.283	0	0.213548	0.308464	0.239625	0.364015	0.292761	0.236212	0.239088
aparTR12075|c1_g1_i3|m.291	1.24603	1.27566	0.843976	1.3868	1.12453	1.7712	1.65617	1.36258
aparTR12076|c0_g1_i1|m.295	1.06165	1.89537	1.46667	0.981932	1.18509	0.962796	1.10413	1.14791
aparTR12079|c0_g1_i2|m.307	1.41858	1.39761	1.19254	1.39312	1.01842	1.07354	1.06267	1.16409
aparTR12080|c3_g1_i1|m.315	16.0927	24.1321	21.6216	30.7995	20.1989	13.9442	61.1302	40.1605
aparTR12083|c0_g2_i3|m.323	0.828786	1.15511	1.32756	1.05877	1.18091	1.03871	0.880417	0.808281
aparTR12084|c0_g1_i1|m.326	1.39627	1.23448	1.19126	1.44374	1.50033	1.76286	1.42369	1.29391
aparTR12084|c3_g2_i1|m.329	0.170546	0.129538	0.24635	0.381594	0.26538	0.220893	0.090694	0.0686172
aparTR12084|c3_g2_i7|m.335	0.991185	0.438805	0.914589	0.471166	1.06951	0.268911	0.165917	0.272351
aparTR12084|c4_g1_i1|m.338	1.18202	1.39144	0.942529	1.33948	1.30939	1.06155	0.922291	0.994145
aparTR12087|c0_g1_i1|m.352	1.1183	1.24734	1.03759	1.06803	1.19296	1.04125	1.1284	1.0854
aparTR12094|c0_g1_i4|m.389	0.98171	1.0587	1.1446	0.937235	1.24046	1.17742	0.888863	0.872428
aparTR12097|c1_g2_i1|m.401	0.904026	1.62783	1.00164	1.09278	1.31659	0.730156	1.70752	1.27769
aparTR12097|c1_g2_i1|m.402	2.5026	2.17185	2.52386	2.26562	2.03967	2.28504	3.66843	3.35202
aparTR12101|c2_g1_i2|m.414	1.77534	1.15132	1.08613	1.31592	1.12534	1.63288	1.13208	1.09482
aparTR12104|c0_g1_i1|m.428	1.14978	1.20361	1.20735	1.25611	1.11054	0.825871	1.06618	1.03897
aparTR12107|c0_g1_i1|m.437	0.868934	0.773446	0.724542	1.45385	0.549113	0.537151	1.48767	0.723711
aparTR12108|c1_g1_i1|m.442	1.02835	1.16368	1.82264	2.12971	0.223272	2.10021	1.03612	1.01458
aparTR12111|c0_g2_i1|m.450	1.23108	1.0888	1.28093	0.984521	1.38194	1.03307	2.91115	1.90707
aparTR12112|c2_g1_i1|m.455	0.737395	1.04463	1.33832	0.878746	1.01346	1.46275	0.840147	0.704374
aparTR12115|c0_g1_i1|m.472	0.668908	0.550544	0.406993	0.853398	0.627631	0.911219	0.495408	0.680868
aparTR12117|c0_g1_i1|m.474	1.29559	1.66213	1.19135	1.36485	1.65001	1.72908	1.23324	1.1764
aparTR12197|c0_g2_i1|m.479	2.40746	1.97435	1.35189	1.89238	1.49903	1.6888	1.48971	1.84893
aparTR12200|c0_g1_i1|m.480	1.12211	0.763138	0.37902	0.889541	1.39583	0.798302	1.80408	1.0685
aparTR12226|c0_g1_i1|m.484	0.758893	1.80399	1.4402	0.855907	1.28731	1.3085	0.913563	0.78902
aparTR12231|c0_g1_i1|m.485	1.81954	1.59281	1.57576	1.10259	0.94319	0.817016	1.32103	1.07033
aparTR12235|c0_g1_i1|m.486	1.04986	0.525227	0.720715	0.45779	0.511594	0.441847	1.0189	0.795019
aparTR12244|c0_g1_i1|m.491	1.49178	1.47532	1.62312	1.7896	1.6519	1.36465	1.56345	1.42363
aparTR12267|c0_g3_i1|m.494	1.15556	1.33441	1.16593	1.3624	1.61741	1.09509	1.3039	0.960586
aparTR12357|c0_g1_i1|m.496	1.55301	1.70098	1.41126	1.60276	1.55863	1.4153	1.6664	1.49684
aparTR12361|c2_g1_i1|m.498	0.297413	0.481797	0.110307	0.422743	0.230894	0.350551	0.104313	0.057009
aparTR12361|c2_g1_i3|m.500	0.979992	0.27411	0.393221	0.900498	0.760368	0.352499	0.335719	0.437518
aparTR12361|c3_g1_i5|m.502	1.36798	1.08113	1.72813	2.02373	1.22149	1.31735	1.72101	1.32839
aparTR12361|c3_g1_i5|m.503	1.25894	0.436696	0.314741	1.25208	0.994344	0.619868	1.09932	0.787504
aparTR12361|c3_g3_i1|m.505	0.912566	1.41405	1.10504	0.895734	1.01391	1.10978	0.902111	0.893874
aparTR12362|c1_g2_i3|m.515	0.85763	1.12765	0.844002	1.11755	0.85609	0.896183	1.06265	0.924663
aparTR12362|c1_g3_i1|m.518	3.22471	4.44691	3.0974	2.93791	4.73955	2.87766	2.10443	2.49392
aparTR12364|c2_g2_i2|m.523	1.24985	1.28965	1.072	1.12951	1.18181	1.10325	1.10193	0.970231
aparTR12368|c1_g1_i1|m.530	2.12771	3.07146	2.29211	3.43588	2.43543	2.02498	1.58386	1.28307
aparTR12368|c1_g1_i1|m.531	0	0	0	0	0	0	0.314116	0.53386
aparTR12368|c2_g1_i1|m.532	1.63934	1.2784	1.9943	0.814383	0.696362	0.493824	1.49447	1.14167
aparTR12373|c0_g1_i3|m.543	1.01648	0.289247	1.05101	1.76637	0.757411	0.465918	0.787846	1.14187
aparTR12373|c0_g1_i3|m.544	1.14588	0.963389	0.85408	1.29001	1.11794	1.08459	1.51687	1.02873
aparTR12375|c1_g6_i2|m.555	0	0.0586258	0.0442605	0.533976	0.0323636	0.602299	0.106192	0.303373
aparTR12375|c1_g7_i2|m.558	0.72202	0.750416	1.18227	1.29238	1.04015	0.761048	1.12277	0.959088
aparTR12376|c2_g3_i1|m.559	1.09357	1.04403	1.00588	1.15741	1.00656	1.08091	1.04172	0.919333
aparTR12376|c2_g3_i1|m.562	0.855238	2.25418	1.10304	1.49566	1.31381	1.74415	0.719629	0.548466
aparTR12376|c2_g3_i2|m.567	1.18429	1.06016	0.777384	1.17903	0.985629	1.76626	1.11945	0.819781
aparTR12376|c2_g3_i3|m.577	1.02232	1.10799	0.890348	1.00139	0.884826	1.16398	0.830375	0.793798
aparTR12381|c2_g1_i1|m.596	1.0633	1.38531	1.31408	1.17621	1.27251	0.824151	0.930903	0.842375
aparTR12381|c4_g1_i1|m.599	1.57431	1.4192	0.724203	0.609513	1.45204	1.59546	1.29234	0.980425
aparTR12381|c4_g1_i2|m.603	0.794641	0.882591	1.02484	1.13676	1.79507	1.38173	0.910185	1.02217
aparTR12382|c0_g2_i1|m.610	1.13596	0.825509	1.41909	1.06579	1.33796	1.1711	0.841173	0.899253
aparTR12382|c0_g2_i2|m.613	0.768393	0.536784	0.637672	0.295702	0.694485	0.328681	0.387875	0.383414
aparTR12383|c2_g1_i2|m.626	1.6593	1.41288	1.33733	0.821978	1.42331	0.947398	1.196	1.07419
aparTR12385|c0_g1_i2|m.639	1.83259	0.873226	0.992915	1.10472	1.15444	1.07145	1.50105	1.27679
aparTR12388|c1_g2_i5|m.668	1.42405	0.928242	1.615	2.0992	0.849282	0.698526	1.53784	1.56021
aparTR12389|c0_g1_i1|m.674	1.16704	1.07585	1.22035	1.08478	1.30368	1.44889	1.01453	0.992749
aparTR12390|c0_g1_i1|m.676	0.576342	0.51746	0.936003	0.845788	0.989836	1.08976	1.42737	1.9439
aparTR12391|c0_g1_i1|m.682	0.166523	0.208142	0.483391	0.625459	0.943187	1.00789	0.923629	1.09083
aparTR12392|c0_g1_i1|m.683	1.47654	1.04146	1.27091	0.958948	0.897604	1.21918	1.57959	1.04431
aparTR12394|c0_g1_i1|m.687	0.431977	0.715724	0.706788	0.620847	0.695538	0.069577	1.00217	0.64726
aparTR12396|c0_g1_i8|m.697	4.17803	3.38902	3.64724	3.75208	4.78487	4.30172	2.34868	2.5854
aparTR12400|c1_g1_i1|m.715	1.16731	1.06841	0.969786	0.878899	1.42013	1.4021	0.928696	0.970939
aparTR12401|c1_g2_i1|m.717	1.46387	1.51505	1.14504	1.0313	1.08824	1.53217	1.2628	1.11284
aparTR12402|c2_g2_i1|m.720	1.38813	1.10499	1.16821	0.96443	0.922734	0.440936	1.36451	0.303842
aparTR12402|c2_g4_i1|m.725	48.8303	46.6433	48.5907	42.1181	36.204	36.541	47.0038	43.459
aparTR12403|c1_g1_i1|m.726	1.24476	1.19511	1.73895	1.57432	0.582417	0.459904	1.19209	1.22105
aparTR12403|c2_g1_i1|m.727	1.06099	0.782876	0.982824	0.618558	0.90135	1.12148	0.870197	0.923105
aparTR12403|c2_g2_i2|m.735	0.413716	0.720965	0.142092	0.604362	0.484675	0.188871	0.467688	0.654198
aparTR12404|c1_g1_i2|m.738	1.16968	0.976406	1.39466	1.06408	1.05618	1.17614	0.969727	1.11869
aparTR12404|c1_g1_i2|m.739	1.04886	0.383239	1.88615	1.10796	1.2662	1.16792	1.0173	1.01708
aparTR12405|c0_g1_i9|m.741	1.47583	1.20749	0.987994	1.14347	1.10151	1.61426	1.36129	1.16752
aparTR12406|c3_g1_i2|m.745	1.29435	1.17977	1.15395	1.14368	1.07583	0.927318	1.18681	1.01266
aparTR12407|c2_g4_i2|m.753	1.01748	1.03262	1.03669	1.40231	1.06623	1.10879	0.704857	0.521982
aparTR12408|c3_g1_i2|m.765	1.05004	1.12297	1.2475	1.21589	1.38556	1.20889	1.0297	0.989612
aparTR12410|c1_g1_i2|m.771	1.37613	1.32584	1.1099	1.1739	0.997519	1.1849	1.09809	1.13246
aparTR12410|c1_g1_i2|m.772	1.00157	1.26849	1.20475	0.816951	1.30498	1.33588	1.39378	1.01067
aparTR12410|c1_g1_i2|m.775	1.27029	1.46574	1.00717	0.493919	1.00225	0.201177	1.86303	0.728761
aparTR12410|c1_g2_i1|m.793	1.31772	1.11864	1.34053	1.30777	1.20952	0.965412	1.24525	1.1754
aparTR12411|c3_g5_i1|m.798	1.62945	1.2151	1.27407	1.25859	0.77286	1.1017	1.48044	1.50592
aparTR12411|c3_g5_i2|m.805	1.60984	1.43599	0.89615	0.775412	0.570847	0.983598	0.899914	0.947601
aparTR12412|c0_g13_i1|m.807	455.451	466.522	451.359	456.562	460.243	451.99	388.879	365.233
aparTR12415|c3_g1_i5|m.819	183.666	180.864	178.275	180.366	180.15	179.404	201.006	213.485
aparTR12415|c4_g1_i4|m.823	1.23568	1.66977	1.20777	1.51032	1.24178	0.827823	0.812128	0.889355
aparTR12416|c1_g2_i1|m.842	1.84353	1.668	2.07105	0.910131	0.93907	1.52071	1.12275	0.907743
aparTR12419|c2_g1_i1|m.866	3.44398	1.28451	1.24023	1.39464	1.24379	1.74141	0.566933	1.15595
aparTR12419|c3_g1_i1|m.867	0.840191	0.480562	1.1826	1.10789	0.950104	1.09711	1.43252	0.993705
aparTR12420|c1_g1_i1|m.881	0.475313	0.605436	0.903707	0.544382	1.25198	0.910317	0.927775	1.03825
aparTR12421|c4_g1_i1|m.890	1.25326	1.33788	1.46024	1.09962	1.23906	1.16663	1.13656	1.0131
aparTR12422|c0_g2_i1|m.898	0.56428	2.12323	1.27636	0.53775	0.818536	0.965876	0.88111	0.913656
aparTR12423|c1_g1_i1|m.916	1.29866	0.84381	1.81731	1.65916	1.24412	1.3313	0.890473	0.947783
aparTR12423|c2_g6_i4|m.919	1.34629	0.998062	1.39136	0.856101	0.838098	0.987389	1.13004	1.02672
aparTR12424|c0_g1_i1|m.925	1.13549	1.21364	0.961833	1.22089	1.00832	1.02953	1.24442	0.977667
aparTR12426|c0_g2_i6|m.933	0.682874	0.420152	0.526778	0.482262	0.295348	0.41131	0.693127	0.244937
aparTR12427|c2_g1_i1|m.935	1.1469	0.925199	1.50663	0.795542	1.06868	1.27908	0.990131	1.21097
aparTR12429|c4_g2_i1|m.945	10304.4	10049.6	10395.1	10493.8	10364.1	10164.6	11976.6	10627.6
aparTR12429|c4_g8_i1|m.954	1.4362	1.2178	1.43513	1.24432	1.32284	1.00168	1.0488	1.01058
aparTR12429|c5_g8_i1|m.959	1.07847	1.4398	0.636829	1.50071	1.04733	1.14161	1.09797	1.13308
aparTR12431|c0_g2_i3|m.973	1.55405	1.20671	2.34545	2.28718	1.28149	0.784161	1.11949	1.17568
aparTR12432|c4_g2_i1|m.991	0.752782	1.38633	0.994503	1.49361	0.899794	0.815634	0.919948	0.94455
aparTR12433|c0_g1_i2|m.998	1.1229	1.08398	1.1097	0.965277	0.928287	1.3295	1.62945	1.16337
aparTR12434|c0_g2_i2|m.1000	1.28845	1.07498	0.990431	1.18986	1.24296	1.01541	1.23158	0.940045
aparTR12440|c4_g1_i1|m.1042	1.00172	1.10324	0.93543	1.35548	0.852995	1.39003	0.999652	0.860506
aparTR12441|c0_g1_i12|m.1046	486.437	510.686	529.204	425.175	518.611	491.771	1500.88	1312.89
aparTR12442|c0_g2_i11|m.1054	110.536	105.948	70.9754	72.9459	75.157	115.11	72.2149	71.3513
aparTR12442|c0_g3_i1|m.1055	26.1153	23.8873	24.6307	23.3032	24.6599	27.386	22.0259	20.6264
aparTR12443|c6_g3_i2|m.1069	1.48933	1.17162	0.965684	1.24066	1.19961	1.33325	1.02358	1.05783
aparTR12445|c1_g1_i1|m.1073	0.328982	0.577265	0.602846	0.346897	0.460544	0.413767	0.701814	0.601845
aparTR12445|c1_g1_i1|m.1074	0.480852	0.536952	0.752353	0.536683	1.15652	0.937042	0.542092	0.581377
aparTR12446|c0_g1_i3|m.1084	1.26612	0.998091	0.887996	0.918045	1.04265	0.912609	1.2137	1.07814
aparTR12450|c5_g9_i1|m.1091	36.8933	36.2791	31.8696	32.6163	35.5394	33.2667	26.6901	23.194
aparTR12451|c5_g1_i2|m.1094	1.86063	1.66339	0.303162	0.688355	1.34617	0.056127	0.914283	0.699133
aparTR12452|c0_g1_i2|m.1104	1.25304	1.31333	1.49227	0.997099	1.3214	1.21074	1.42327	1.28861
aparTR12453|c0_g1_i2|m.1116	1.17498	1.16624	1.15793	1.20064	1.1318	0.721876	0.901711	0.960253
aparTR12454|c0_g1_i1|m.1120	13.1534	13.2483	13.4111	13.2935	12.2134	11.2211	12.2234	12.4161
aparTR12455|c1_g6_i2|m.1128	1.37131	1.07804	1.08157	1.05442	0.988436	1.50861	0.969009	0.740069
aparTR12455|c2_g1_i3|m.1130	1.52571	0.915296	1.69277	0.47247	0.655327	1.22338	1.05451	1.03179
aparTR12455|c2_g3_i6|m.1132	1.45247	1.40317	1.20737	1.38959	1.14631	1.16403	1.18656	0.95468
aparTR12458|c2_g1_i1|m.1148	1.05828	1.33389	1.82813	1.39128	0.972457	1.50507	1.3945	1.18026
aparTR12556|c0_g1_i2|m.1156	0.899254	0.926488	0.964978	1.05141	0.894298	0.934196	1.42553	1.22079
aparTR12557|c0_g1_i1|m.1158	0.838998	0.711652	0.567015	0.761401	0.585992	1.05672	2.05522	1.89366
aparTR12574|c0_g2_i1|m.1162	1.06312	0.850767	1.09106	1.12863	0.845271	0.729737	1.15739	0.637852
aparTR12578|c0_g1_i1|m.1165	1.01973	1.14023	0.918194	1.1256	0.9172	1.15382	1.01529	0.83489
aparTR12593|c0_g1_i1|m.1177	0.813562	0.767861	1.06236	1.04664	0.837785	1.53851	0.995063	0.980761
aparTR12595|c0_g1_i1|m.1178	0.932497	1.49984	1.02084	0.450845	0.597728	0.905234	0.697305	0.678845
aparTR12598|c0_g1_i1|m.1180	0.96349	1.53731	1.29431	1.11846	0.777886	0.980032	1.33944	0.667642
aparTR12601|c0_g1_i1|m.1182	1.30875	2.42356	1.06795	0.931499	1.31454	1.08884	1.33195	1.34268
aparTR12610|c0_g1_i1|m.1184	1.28558	1.21386	1.31769	0.978846	1.06518	0.813805	0.949735	0.888301
aparTR12625|c0_g1_i1|m.1196	0.876074	1.36651	1.07496	1.12908	0.862414	0.924231	0.98056	0.959791
aparTR12635|c1_g1_i1|m.1199	0.647694	1.39881	1.77155	1.19365	1.26989	0.885674	1.50506	1.25508
aparTR12679|c0_g1_i1|m.1203	1.35958	0.785631	0.529338	0.916861	0.515447	0.938152	0.790098	1.03844
aparTR12760|c0_g1_i1|m.1212	0.697165	0.717603	1.93763	0.638057	1.06935	0.7137	1.40322	1.01188
aparTR12775|c0_g1_i1|m.1216	1.65503	1.42826	1.7276	1.78041	1.58842	1.69799	1.42786	1.27398
aparTR12775|c0_g1_i1|m.1217	1.67515	1.30044	1.39265	0.386099	1.13775	2.28267	1.33816	1.07809
aparTR12787|c1_g1_i1|m.1220	1.74004	1.24745	2.88871	1.00666	1.84974	0.970074	1.24096	1.19929
aparTR12808|c0_g1_i2|m.1225	0	0	0	0	0	0	0	0.482691
aparTR12808|c0_g1_i3|m.1226	0.782033	2.72008	0.987782	0.845116	1.19468	2.71649	1.36759	1.13443
aparTR12810|c0_g1_i2|m.1228	0.996352	1.20356	0.966993	0.777518	1.11333	1.17316	1.22252	0.912865
aparTR12821|c0_g1_i2|m.1233	1.39573	2.096	1.95379	1.4992	1.17516	1.069	1.23451	0.832408
aparTR12824|c0_g1_i1|m.1234	1.29714	1.00332	1.15112	1.3475	1.36518	0.806684	0.89494	1.08948
aparTR12829|c0_g1_i1|m.1236	1.83878	1.05677	1.12856	1.62089	2.0467	0.266242	1.88447	1.11993
aparTR12920|c1_g2_i1|m.1239	1.8419	1.4524	1.2126	0.987957	1.10334	1.08271	1.16063	1.09251
aparTR12921|c0_g1_i1|m.1247	1.68851	1.99877	1.22738	0.428345	1.63843	0.529598	1.29284	1.23304
aparTR12923|c0_g1_i4|m.1268	0.396322	1.53331	0.60245	1.0073	0.358131	1.05108	0.483752	0.69418
aparTR12924|c0_g1_i1|m.1271	1.22701	1.09615	1.05576	1.16277	1.18752	1.1197	1.09377	0.979349
aparTR12925|c3_g1_i8|m.1294	1.11345	0.964146	1.90181	1.13502	0.866974	0.624618	1.36163	0.955572
aparTR12926|c0_g1_i1|m.1295	1.07968	1.31253	0.833234	0.555804	1.15335	0.731325	0.976729	0.830668
aparTR12926|c0_g1_i1|m.1298	1.6915	0.260255	0.687578	1.33597	0.842525	1.24224	1.23293	0.86767
aparTR12927|c1_g2_i1|m.1317	1.17525	0.964455	1.07121	1.05777	1.27589	1.00756	1.10702	1.02014
aparTR12927|c2_g4_i1|m.1344	0.877354	0.685159	0.74456	0.434117	0.343893	0.644979	0.577536	0.693908
aparTR12931|c2_g1_i1|m.1353	0.954827	1.70565	0.690604	0.82712	0.708609	1.42906	1.11901	0.836366
aparTR12932|c3_g1_i1|m.1359	0.738984	1.4127	0.818328	0.699165	1.22227	1.50048	0.782804	1.1077
aparTR12933|c0_g1_i3|m.1365	1.11194	1.0067	0.981225	1.40138	0.778234	0.643091	0.758	1.04106
aparTR12937|c2_g5_i13|m.1386	7.75382	5.94367	6.74837	4.67077	5.83041	5.12419	3.31546	3.29621
aparTR12939|c0_g1_i2|m.1397	1.08928	1.1596	1.33262	0.908976	0.940565	0.965813	0.785156	0.799541
aparTR12942|c2_g1_i2|m.1408	0.918079	0.945214	1.0097	1.24814	1.17529	1.47638	1.40994	1.18071
aparTR12942|c4_g2_i1|m.1411	1.40637	1.30026	1.49197	1.24124	1.39471	1.12213	1.07901	1.09175
aparTR12943|c1_g1_i1|m.1413	1.27587	1.38646	0.887782	1.39592	1.04218	1.35978	1.26014	0.861291
aparTR12945|c0_g2_i1|m.1423	0	0	0	0	0	0	4.72907	4.87507
aparTR12945|c0_g3_i2|m.1424	0	0	0	0	0	0	4.10154	3.99104
aparTR12945|c0_g6_i2|m.1427	0.382931	0.828278	1.18251	0.794982	1.48353	1.17498	2.24986	3.55347
aparTR12945|c0_g6_i3|m.1428	4.05743	2.79388	2.87871	3.21395	3.2924	4.72641	2.21306	1.15039
aparTR12945|c0_g8_i2|m.1436	0	0.0284398	0.045537	0	0.157541	0.0499178	2.12031	1.28664
aparTR12948|c1_g3_i2|m.1451	1.40501	1.28394	1.30414	1.08393	1.16712	1.3089	1.37969	1.18572
aparTR12949|c1_g1_i3|m.1462	1.50868	1.0569	1.1091	1.77379	1.44044	1.34209	1.3242	1.19152
aparTR12951|c0_g2_i1|m.1475	1.31371	1.25221	0.771387	1.30877	1.07693	1.06557	1.05698	0.978644
aparTR12956|c0_g1_i1|m.1500	1.72712	1.57029	1.31684	1.23769	1.04358	1.41888	1.04992	1.01883
aparTR12957|c0_g1_i1|m.1503	1.5429	1.31602	1.42369	1.30699	1.53316	1.11115	1.09983	1.30108
aparTR12958|c0_g1_i1|m.1509	1.27426	1.07518	1.15782	1.20449	1.15343	1.29329	1.09226	0.92213
aparTR12958|c0_g2_i1|m.1519	1.58054	1.4348	1.04126	1.10807	1.09059	1.39868	0.994981	1.04761
aparTR12960|c1_g1_i1|m.1533	1.26561	0.709095	1.70474	0.706128	1.64416	1.51145	0.858576	0.981129
aparTR12961|c0_g3_i3|m.1549	2.857	3.34855	4.17032	2.61346	3.31865	2.73515	3.51274	3.73324
aparTR12964|c0_g1_i1|m.1556	1.65708	1.41165	1.42124	1.33733	1.14891	1.30198	1.25633	1.15016
aparTR12967|c1_g1_i1|m.1575	1.06257	1.3008	0.947001	1.36637	1.47861	0.928682	1.05914	0.917146
aparTR12971|c2_g1_i5|m.1591	1.89289	1.48259	1.26841	1.54274	1.27146	1.17843	1.16259	1.11072
aparTR12974|c0_g2_i1|m.1605	1.64821	1.04232	1.33535	1.07	1.15411	1.00264	1.03985	0.992414
aparTR12975|c2_g1_i3|m.1613	0.732158	0.896975	1.00985	0.976764	0.818897	0.732045	1.16243	0.931436
aparTR12976|c5_g3_i1|m.1616	45.4724	42.3588	30.2389	34.0048	28.2776	48.4583	30.3637	31.0463
aparTR12976|c6_g3_i3|m.1622	30.8394	30.8049	51.505	34.1441	45.1583	56.4378	77.8514	32.4834
aparTR12981|c0_g1_i1|m.1645	1.34904	1.22245	0.824774	1.79125	1.09787	1.34723	1.14272	0.926722
aparTR12982|c0_g10_i1|m.1647	1.26288	0.949114	2.21809	0.151372	1.64946	0.668434	1.26399	1.02622
aparTR12982|c0_g10_i6|m.1649	19.7983	18.7194	18.9956	17.6132	13.7833	18.9875	11.349	9.09491
aparTR12983|c6_g1_i5|m.1675	0.277585	0.0639677	0.0910967	0.0534218	0.290954	0.233216	0.155254	0.134833
aparTR12983|c6_g1_i7|m.1676	1.1897	0.829071	1.11572	1.53518	1.86929	0.692916	0.909553	1.25731
aparTR12983|c6_g1_i9|m.1678	0.106371	0.382617	0.0825237	0.0415966	0.175618	0.257401	0.348456	0.119244
aparTR12985|c1_g6_i1|m.1679	344.741	330.477	336.536	322.58	348.951	338.027	399.552	429.713
aparTR12986|c1_g1_i1|m.1688	2.74207	1.81444	2.7708	1.26551	1.49057	1.48788	2.44452	1.6727
aparTR12986|c4_g1_i1|m.1690	1.80297	1.58492	1.00573	1.14262	1.15845	1.17801	1.15874	1.0381
aparTR12986|c4_g1_i1|m.1692	1.32848	0.84443	0.410997	1.12067	0.517222	1.27427	1.71915	0.900312
aparTR12986|c5_g1_i1|m.1693	1.78885	0.637715	1.32079	0.993677	0.899618	1.85147	0.853373	1.26059
aparTR12987|c0_g1_i1|m.1699	1.07787	0.419297	0.880498	0.391731	0.704119	0.349525	0.536953	0.692047
aparTR12988|c5_g1_i2|m.1708	0.868996	0.375371	0.57793	0.412635	0.0801887	1.82794	1.07874	0.866814
aparTR12989|c1_g1_i1|m.1712	1.64767	1.11467	1.06391	1.6781	0.739804	0.800545	0.696096	0.895733
aparTR12992|c2_g3_i3|m.1742	8.15709	8.54572	8.0028	7.84807	7.28434	7.35661	4.91705	3.60345
aparTR12993|c2_g3_i3|m.1748	3.98	3.7392	4.09207	3.61526	4.11642	3.62693	4.06119	3.23196
aparTR12993|c2_g3_i5|m.1752	6.82056	6.42737	6.80387	5.78796	6.86896	6.32405	7.14069	5.7473
aparTR12994|c0_g2_i3|m.1756	2.07564	2.00189	2.50288	1.98415	2.49659	1.9335	1.87987	1.67187
aparTR12996|c0_g1_i3|m.1762	2.24512	2.34196	2.26299	2.90626	2.28983	2.05558	0.730362	1.35271
aparTR12997|c0_g1_i2|m.1763	1.43998	1.03321	1.60242	1.30852	1.10647	1.4747	1.21357	1.11442
aparTR13001|c0_g1_i1|m.1812	1.91071	2.65508	1.34126	1.3054	1.95982	0.909931	1.0134	1.04115
aparTR13001|c3_g1_i2|m.1813	1.53988	1.03349	1.20264	1.05225	1.19731	0.993469	0.892794	0.910636
aparTR13001|c4_g1_i3|m.1819	0.971613	1.29962	0.701652	0.772241	0.908413	0.877897	1.09751	0.724424
aparTR13001|c4_g2_i1|m.1821	1.30943	0.705657	0.865539	1.092	1.04677	1.00913	1.1481	1.01709
aparTR13003|c1_g1_i2|m.1824	250.352	251.678	241.082	241.736	231.111	231.224	109.204	125.66
aparTR13005|c0_g1_i4|m.1830	0.390727	0.146119	1.00795	0.262628	0.805538	0.45524	0.391746	0.493287
aparTR13006|c4_g1_i1|m.1833	0.38417	0.596617	0.848235	0.886183	0.521638	0.84116	0.881044	0.840812
aparTR13007|c3_g3_i18|m.1854	182.428	181.898	175.39	186.582	176.361	183.775	159.935	140.698
aparTR13008|c0_g1_i2|m.1855	1.07311	1.12092	1.3385	1.51424	1.00165	0.896002	0.968866	0.951977
aparTR13009|c0_g1_i3|m.1857	1.09688	0.773315	1.01523	1.17811	1.00248	0.908993	1.11524	0.965391
aparTR13010|c7_g2_i1|m.1866	1.46999	1.31437	1.16874	1.55183	1.33768	1.43604	1.47023	1.21299
aparTR13012|c1_g1_i4|m.1881	0.966635	0.957465	0.716668	1.05108	0.975756	0.870228	1.0888	0.861647
aparTR13012|c2_g1_i1|m.1888	1.23208	0.813925	0.877685	1.02624	1.41599	1.09941	1.34099	0.882906
aparTR13012|c3_g3_i1|m.1891	1.1299	0.773967	1.18424	0.679499	1.8645	1.88138	1.12354	1.80602
aparTR13013|c0_g1_i1|m.1893	1.03114	0.987337	1.37951	0.946026	0.823268	1.01356	0.948427	0.97161
aparTR13014|c2_g2_i1|m.1908	1.32483	1.53083	1.01209	1.31899	0.894123	1.02939	0.944911	0.914543
aparTR13014|c2_g2_i1|m.1909	0.9992	0.71232	0.997034	0.940907	1.33597	1.00326	0.736848	0.658995
aparTR13019|c0_g1_i1|m.1930	0.554725	0.687895	0.317121	0.639377	0.500192	0.609454	0.639283	0.537474
aparTR13066|c0_g1_i1|m.1935	0.780428	0.839326	0.634452	0.952283	0.443406	0.761978	0.550453	0.646054
aparTR13107|c0_g1_i1|m.1936	1.05702	2.17448	0.764261	0.581791	0.419951	0.739859	0.64107	0.778045
aparTR13107|c0_g1_i2|m.1937	422.928	423.324	416.852	412.153	404.474	418.072	252.504	241.756
aparTR13130|c0_g1_i1|m.1938	1.19081	1.28229	1.18794	0.598901	1.39758	0.832708	0.919462	1.2139
aparTR13142|c0_g1_i1|m.1943	8.79771	9.08705	8.75655	7.51288	8.73773	9.78213	7.29032	7.08375
aparTR13144|c0_g1_i1|m.1944	0.45994	0.439473	1.18028	1.05201	0.613493	1.32692	0.768871	0.663143
aparTR13145|c0_g1_i1|m.1945	1.22048	1.4959	0.975244	1.75093	1.34054	1.93076	0.895561	1.18255
aparTR13155|c0_g1_i2|m.1948	2.89013	3.8733	2.5258	3.90705	3.47496	3.47253	5.71885	6.06349
aparTR13156|c0_g1_i1|m.1949	1.34613	1.23636	1.0723	1.52764	1.30755	1.29215	1.07633	1.05824
aparTR13166|c0_g1_i1|m.1950	4.52141	6.49906	3.75512	4.93062	4.0002	5.96262	6.5812	8.80009
aparTR13176|c0_g1_i1|m.1953	0.922344	1.37157	1.20734	1.33106	1.23226	1.17811	0.941816	0.886096
aparTR13189|c0_g1_i1|m.1962	1.02868	1.23012	1.73108	0.815655	1.36377	1.78456	0.733448	1.03498
aparTR13193|c0_g1_i2|m.1965	1.63371	0.65334	1.7568	0.867638	1.28448	1.58395	0.686861	0.883478
aparTR13194|c0_g2_i1|m.1966	1.40961	1.29689	0.992934	0.572178	0.918958	0.291826	0.86043	0.59159
aparTR13194|c1_g2_i1|m.1967	1.88259	0.62842	0.812033	0.894591	1.59822	0.99857	1.25879	0.953196
aparTR13201|c0_g1_i1|m.1968	1.02018	0.788105	1.01412	1.38973	0.514746	1.05663	1.27169	0.97181
aparTR13201|c0_g1_i1|m.1969	0.91794	0.446375	1.39898	1.96196	0.909904	1.47217	1.435	0.982136
aparTR13203|c0_g1_i1|m.1970	0.774768	0.758233	0.983445	0.664104	0.797981	0.53207	0.877028	0.903538
aparTR13203|c0_g2_i1|m.1973	0.70579	0.557688	0.761674	1.12312	0.543379	0.493607	0.929369	0.729987
aparTR13207|c0_g1_i4|m.1987	1.40632	1.79344	1.19285	1.08117	1.35357	1.19094	1.26417	1.02812
aparTR13213|c2_g1_i1|m.2008	0	0.89636	0.504399	0.508952	0.632644	0.633426	0.8877	0.49547
aparTR13213|c2_g1_i1|m.2011	0.847497	0.667194	0.221554	0.738962	1.0387	0.846323	0.701864	0.40054
aparTR13213|c3_g1_i1|m.2012	1.19323	1.30076	1.14086	1.27486	1.141	1.06127	1.16667	1.09651
aparTR13213|c4_g1_i1|m.2019	0.998725	1.14302	1.33553	1.10827	1.09421	0.74905	1.34368	1.00547
aparTR13215|c0_g2_i1|m.2025	1.2298	1.04495	1.05915	1.44523	1.3236	0.777069	1.23027	0.917092
aparTR13218|c1_g1_i4|m.2035	0.999575	1.21336	1.0485	1.06164	1.04514	1.01435	0.9702	0.902863
aparTR13219|c0_g4_i1|m.2040	0.435462	0.273417	0.170703	0.35676	0.457445	0.498681	0.747546	0.694665
aparTR13220|c1_g1_i3|m.2048	1.04886	1.36814	1.12981	1.35813	1.31412	0.869951	1.05933	0.901924
aparTR13221|c5_g3_i1|m.2053	1.05529	1.47539	1.03464	1.48125	0.921674	0.795093	1.53945	1.14279
aparTR13221|c5_g3_i2|m.2057	184.787	183.02	178.596	185.544	178.817	185.269	223.451	203.204
aparTR13223|c0_g1_i1|m.2060	1.68337	1.82087	1.26718	1.38383	1.39297	1.07444	0.888729	0.943961
aparTR13224|c0_g2_i3|m.2062	1.37034	0.807017	1.32786	1.3437	1.21935	0.884148	1.20537	1.21937
aparTR13224|c0_g2_i3|m.2064	1.18031	0.637624	0.962609	0.901271	0.887478	0.470523	0.750626	0.703132
aparTR13227|c3_g1_i1|m.2078	1.55867	0.897519	1.54489	0.804689	0.887881	1.38233	0.91775	1.23855
aparTR13228|c1_g1_i1|m.2079	2.60922	1.72767	2.03257	3.04664	2.15416	2.81783	2.22325	2.15266
aparTR13228|c1_g1_i1|m.2080	0.559986	1.14325	1.73108	2.38179	1.77287	1.58891	1.80173	1.03542
aparTR13229|c0_g1_i2|m.2086	0.885872	1.19372	0.750658	1.35429	1.01884	0.582777	0.876435	0.726296
aparTR13230|c1_g1_i1|m.2095	0.787442	0.623146	1.30654	0.818477	1.02142	1.65173	0.398628	0.624737
aparTR13231|c0_g6_i1|m.2099	1.39449	1.83528	1.67055	1.28116	1.82928	1.77024	1.25212	1.21355
aparTR13234|c1_g6_i1|m.2118	7.31879	6.81	4.87481	4.74689	6.33631	4.72786	2.06101	2.07507
aparTR13236|c0_g1_i7|m.2123	1.52188	0.92735	1.00778	1.08082	0.938305	1.35916	0.70051	0.666523
aparTR13236|c0_g2_i2|m.2124	1.24164	1.12135	0.95232	1.48711	1.14191	1.04245	0.708211	1.02333
aparTR13237|c3_g4_i1|m.2126	1.29842	1.46218	1.24417	1.00313	1.51985	1.38583	0.734217	0.849648
aparTR13237|c3_g7_i4|m.2138	2.34118	1.68057	1.66779	1.90195	1.46972	1.87041	1.40347	1.22082
aparTR13238|c1_g1_i1|m.2142	31.5571	26.3463	44.4045	53.0419	70.1245	49.3346	70.9376	72.1498
aparTR13241|c3_g2_i2|m.2146	2.07204	3.10804	2.78666	2.46884	3.09052	3.34677	1.53787	1.9468
aparTR13244|c1_g1_i1|m.2151	1.48	1.27217	1.64011	0.338314	1.51275	1.30692	1.35546	1.04015
aparTR13246|c0_g2_i1|m.2155	184.674	179.58	186.805	149.11	144.843	156.738	254.056	206.278
aparTR13246|c1_g1_i1|m.2157	0.908587	1.15666	1.20342	1.06173	1.07674	2.11514	1.24129	1.26375
aparTR13246|c2_g2_i1|m.2158	1.26881	1.26282	1.05803	1.33262	1.09276	1.04575	1.00235	0.95142
aparTR13248|c0_g2_i1|m.2162	2.43186	1.10256	1.52162	1.17555	1.53249	1.07599	1.4552	1.26684
aparTR13248|c1_g6_i5|m.2165	0.76783	1.25237	0.558859	0.948996	0.844071	0.382902	0.70788	0.817348
aparTR13249|c0_g2_i2|m.2167	1.08413	1.26241	0.959122	1.07031	1.07519	0.956267	0.963315	0.877153
aparTR13253|c0_g1_i1|m.2174	1.15988	1.03043	1.3989	1.09743	1.46713	1.07277	1.40475	1.19427
aparTR13259|c1_g1_i1|m.2201	1.92683	0.584152	1.10702	1.2938	1.09129	1.61371	1.46333	0.985503
aparTR13259|c2_g1_i1|m.2206	0.969994	2.10103	0.956705	0.628187	1.51385	1.09634	1.50415	1.02063
aparTR13260|c0_g3_i1|m.2217	0.939622	1.14836	0.771662	1.19812	1.37494	0.756805	1.45284	1.37846
aparTR13263|c0_g1_i1|m.2223	1.06416	1.21026	1.15463	1.16203	1.01702	1.12858	1.0362	0.965685
aparTR13263|c0_g1_i2|m.2233	0.356068	0.955839	0.175093	0.963774	0.732064	0.650639	1.03297	0.998271
aparTR13270|c1_g3_i3|m.2262	2.55961	2.94665	2.6795	1.68412	1.60107	2.29722	0.773298	0.654741
aparTR13270|c1_g3_i6|m.2266	1.32418	0.957465	0.543512	0.166526	0	0.176262	0.357846	0.474802
aparTR13272|c0_g1_i4|m.2271	1.79156	0.975268	1.84789	0.959962	1.05657	0.517506	0.248117	0.301541
aparTR13273|c0_g1_i1|m.2272	1.95079	0.44774	1.4941	1.44782	0.852245	0.648294	1.22989	1.05233
aparTR13275|c1_g1_i1|m.2279	1.37952	1.23757	0.840492	1.35017	1.06053	0.909715	1.06621	1.4883
aparTR13275|c2_g1_i1|m.2281	517.001	528.402	500.009	529.518	527.087	526.597	463.16	501.717
aparTR13275|c3_g2_i2|m.2285	0.744946	0.42252	1.19165	0.931469	0.556086	0.236577	0.676648	0.779391
aparTR13277|c1_g2_i1|m.2295	33.4709	24.7136	23.9612	25.3583	24.5319	29.3171	13.5215	12.3729
aparTR13277|c2_g3_i1|m.2297	1.14061	0.98371	1.1348	1.48991	0.907243	1.05526	1.32413	1.09076
aparTR13280|c0_g1_i1|m.2303	1.4201	1.03706	1.33966	1.39868	1.24187	1.01701	1.31585	1.20322
aparTR13282|c0_g1_i1|m.2305	1.12434	1.08643	1.18969	1.1053	1.37736	1.36048	1.05333	0.922949
aparTR13285|c0_g1_i1|m.2326	0.947737	0.515439	1.66455	2.57016	0.632202	0.46973	1.05393	1.19186
aparTR13285|c0_g1_i1|m.2327	1.20918	0.307968	0.944224	2.19667	1.12859	1.48102	0.891422	0.792081
aparTR13285|c0_g1_i2|m.2328	1.39373	1.19727	1.07764	0.874609	0.734993	1.14527	0.931297	0.913271
aparTR13286|c1_g1_i1|m.2331	1.47376	0.896181	1.45128	0.601297	1.37869	1.36087	1.00182	1.00577
aparTR13286|c3_g1_i10|m.2335	1.05809	0.654833	0.276829	1.14731	1.37143	1.19546	0.482052	0.803871
aparTR13286|c3_g1_i12|m.2338	1.85825	0.494639	1.30316	1.3529	1.19899	1.27583	1.32009	0.958243
aparTR13286|c3_g1_i8|m.2356	1.57776	1.1902	1.12243	0.888886	1.13628	1.2745	1.15943	1.10231
aparTR13286|c3_g2_i1|m.2358	38.1066	38.7846	42.2226	24.7936	20.1939	19.3835	61.2622	18.2182
aparTR13287|c1_g1_i2|m.2362	1.04083	1.32293	1.22972	1.32487	1.27764	1.12831	1.18383	0.869274
aparTR13288|c2_g1_i6|m.2372	0.850464	1.64627	1.53784	1.59488	1.40344	1.0105	1.03029	1.03895
aparTR13292|c0_g1_i1|m.2378	1.1699	1.29504	1.24992	1.05924	1.16723	0.936121	1.46678	1.26275
aparTR13294|c0_g1_i1|m.2385	1.02143	1.12411	1.12524	1.28181	1.00107	0.946998	1.08057	1.08504
aparTR13295|c3_g1_i4|m.2399	1.07246	0.906899	0.809469	0.7734	0.893078	1.31796	1.02627	0.840185
aparTR13299|c0_g2_i1|m.2415	1.43909	1.34867	1.18604	1.12071	1.22165	1.34623	1.13628	0.998072
aparTR13299|c0_g2_i8|m.2421	2.21838	2.01814	2.45398	2.35118	2.93696	2.61985	2.41593	2.22849
aparTR13370|c0_g1_i1|m.2428	0.821574	1.0525	0.954632	0.918493	1.16168	0.960237	1.07669	1.18971
aparTR13377|c0_g1_i1|m.2433	1.28543	1.02868	1.57564	0.95948	0.739533	1.27155	1.14214	1.15253
aparTR13380|c2_g4_i1|m.2438	35.415	39.2646	33.5395	33.7765	36.6811	36.0358	17.0896	25.534
aparTR13385|c0_g1_i1|m.2439	1.51279	1.48604	1.71973	1.05602	1.21124	0.703859	1.48993	1.38592
aparTR13397|c0_g1_i1|m.2454	1.57979	1.62769	1.00906	0.92097	1.18606	1.29472	1.02126	1.08666
aparTR13401|c1_g1_i1|m.2458	1.27653	1.31491	1.32905	1.37561	1.74328	1.2745	1.23771	1.13471
aparTR13402|c0_g1_i1|m.2459	1.71814	1.46987	1.35063	1.04111	0.782346	1.83934	1.49278	0.820928
aparTR13413|c0_g1_i1|m.2470	1.23291	1.17743	1.26651	1.19284	1.04964	1.03201	1.04507	0.970141
aparTR13418|c0_g1_i1|m.2476	1.0667	1.90049	1.33561	0.913639	0.995685	1.07727	1.10076	0.724586
aparTR13419|c0_g1_i1|m.2477	1.30642	0.79216	0.671499	1.52408	0.984915	0.945167	0.658409	0.595875
aparTR13420|c0_g1_i4|m.2478	0	0	0	0	0	5.32486	0	0
aparTR13420|c0_g1_i4|m.2479	0	0	0	0	0	0.748414	0	0
aparTR13432|c0_g1_i3|m.2498	0.293066	0.852545	0.521044	0.278651	0.656899	0.575128	0.681854	0.777139
aparTR13434|c0_g1_i1|m.2499	2.849	1.25542	0.961363	1.25262	2.52909	1.0821	0.894053	0.813696
aparTR13435|c0_g1_i2|m.2502	1.52293	1.39379	0.91275	1.68459	1.01973	1.35579	1.33004	1.04848
aparTR13437|c0_g1_i1|m.2505	0.689353	0.633999	0.717644	0.995769	0.938325	1.21666	1.18731	1.0037
aparTR13442|c0_g1_i1|m.2512	0.515318	0.436412	0.907817	0.890912	0.64285	0.976986	0.517367	0.936301
aparTR13442|c0_g1_i3|m.2515	1.5038	1.86596	1.32159	1.06314	1.53193	1.05303	1.34662	0.87627
aparTR13446|c0_g1_i1|m.2518	0.808732	1.31332	1.08913	0.712271	1.4388	0.953963	0.70681	0.908645
aparTR13448|c0_g1_i1|m.2532	1.11234	1.12246	0.945702	1.03119	1.03124	1.22312	1.19249	0.911783
aparTR13461|c0_g1_i1|m.2557	2.04037	1.57187	1.39899	1.25934	1.11671	1.26971	1.80312	1.55879
aparTR13482|c0_g1_i1|m.2565	1.21383	1.23939	1.09128	1.67236	1.00992	1.41531	1.00688	0.97769
aparTR1350|c0_g1_i1|m.2567	1.33797	0.817513	1.19546	0.960945	1.35731	1.11168	1.09921	0.863831
aparTR13531|c0_g1_i1|m.2569	1.58959	1.41358	1.00492	1.17315	2.05586	1.26829	1.24333	1.05394
aparTR13589|c0_g2_i1|m.2574	1.22377	1.54917	1.05403	0.964413	0.849832	0.904266	1.36234	1.29439
aparTR13636|c0_g1_i1|m.2577	1.62672	1.34327	2.04506	1.91417	2.41058	1.16649	2.10549	0.971339
aparTR13840|c0_g1_i1|m.2579	0.670788	0.931405	0.646197	1.18705	0.93763	1.5887	0.63015	0.863947
aparTR13879|c0_g1_i2|m.2590	0.152178	0.414587	0.354084	0.129317	0.745121	0.538582	0.550413	0.450932
aparTR13880|c0_g2_i1|m.2595	0.565802	0.389018	1.91348	1.31433	1.24953	0.617844	0.674373	1.4171
aparTR13882|c0_g1_i1|m.2599	308.671	375.038	273.542	597.328	951.678	465.642	749.768	688.001
aparTR13882|c0_g1_i1|m.2600	414.228	628.687	576.553	785.148	1023.49	727.035	650.677	670.744
aparTR13893|c0_g1_i2|m.2618	0.55542	0.457763	0.896528	1.20901	0.517384	0.819198	0.662398	0.504899
aparTR13896|c0_g1_i1|m.2619	0	1.41183	1.63352	1.6583	1.24619	0.337199	1.55912	1.9779
aparTR13901|c1_g1_i3|m.2630	1.21617	1.06802	1.6753	1.3728	0.758789	0.341091	0.877162	0.965585
aparTR13901|c2_g1_i2|m.2633	1.55185	1.00772	1.06389	1.0469	1.45547	1.14996	1.70874	1.59095
aparTR13901|c2_g2_i1|m.2636	0.447766	0.366611	0.846593	1.11495	1.40478	0.733437	1.02936	0.993628
aparTR13903|c0_g1_i1|m.2640	1.00971	1.25313	0.531459	1.7567	1.30295	0.706856	1.5446	1.39529
aparTR13907|c0_g1_i1|m.2645	1.27413	1.09015	1.83826	1.17646	0.967027	1.1786	0.848726	0.976539
aparTR13908|c1_g1_i8|m.2649	1.40674	2.18857	2.43246	1.96008	3.33103	1.92177	2.39809	3.03684
aparTR13911|c0_g1_i1|m.2653	1.26498	0.857644	1.2911	1.15553	0.982143	1.24396	1.20077	1.03625
aparTR13915|c0_g1_i1|m.2659	1.42892	0.770705	0.908626	1.5394	0.815892	1.34806	1.03309	0.937627
aparTR13916|c0_g1_i1|m.2660	0.458344	0.653613	0.678849	1.03839	0.323774	1.88416	0.563489	0.797638
aparTR13929|c0_g1_i1|m.2666	1.24396	0.907689	1.23425	1.13882	1.01345	1.05309	0.855914	0.834349
aparTR13929|c0_g1_i1|m.2667	0.753508	0.522683	0.45172	0.581102	0.602103	0.883228	0.528991	0.679167
aparTR13931|c0_g1_i2|m.2673	1.10998	1.46183	0.7856	0.991478	1.21154	1.27073	1.4481	0.932479
aparTR13941|c0_g1_i1|m.2679	0.846637	1.98634	1.34997	1.2603	1.45167	1.53871	2.01341	1.32114
aparTR13941|c0_g3_i1|m.2680	1.15167	0.993067	1.48496	1.07487	1.21444	1.09923	1.55636	1.07817
aparTR13942|c0_g1_i2|m.2682	1.04648	1.39115	1.05307	1.08829	1.24341	1.16138	1.44382	1.14186
aparTR13948|c1_g1_i1|m.2686	19.2764	14.2627	15.5484	3.58572	6.13121	7.74352	98.8452	6.00038
aparTR13948|c1_g1_i1|m.2687	10.2565	10.3433	7.64442	1.38223	3.92175	4.87984	68.7957	3.83659
aparTR13953|c0_g1_i1|m.2695	2.53249	2.43547	1.00659	0.958252	0.961552	1.7324	1.20097	0.973086
aparTR13963|c0_g1_i1|m.2704	0.904939	0.987189	1.45625	1.22194	1.31606	1.87584	1.24755	1.03737
aparTR13968|c0_g1_i1|m.2708	1.50241	0.980456	1.50837	1.02092	1.08016	0.841634	1.13373	1.02716
aparTR13970|c0_g1_i1|m.2710	1.04816	1.19315	1.42226	1.16853	0.868391	1.27615	1.15098	0.977298
aparTR13971|c0_g1_i1|m.2712	1.10752	0.786573	0.74291	1.17141	1.24862	0.855966	1.14052	1.0666
aparTR13971|c0_g1_i1|m.2713	0.596662	1.38524	0.725826	0.973284	1.08542	0.886532	0.671718	0.682375
aparTR14014|c0_g1_i1|m.2720	0	0	0	0	0.218634	0	0	0
aparTR14099|c0_g1_i1|m.2722	0.513108	0.259825	0.669879	0.610823	1.01509	0.443554	0.757591	0.537006
aparTR14106|c0_g2_i1|m.2726	7.09809	8.95123	9.16449	8.51824	7.93143	9.52699	5.67594	6.72259
aparTR14111|c0_g1_i1|m.2727	0.530092	0.686181	1.2181	0.792769	0.831656	0.404777	0.737332	0.6106
aparTR14111|c0_g1_i1|m.2728	0.238504	0.613027	0.654072	0.667003	0.431195	0	0.368234	0.635178
aparTR14127|c0_g1_i1|m.2730	1.03132	0.889287	1.66787	0.938638	1.05375	1.34026	1.54172	1.87122
aparTR14146|c0_g1_i1|m.2733	2.21225	1.1661	0.80512	1.31093	2.4245	0.765596	0.975097	1.2577
aparTR14152|c0_g1_i1|m.2736	0.95358	1.48845	1.56717	1.12306	0.992935	1.53127	1.06321	1.07194
aparTR1430|c0_g1_i1|m.2741	0.947693	1.63997	1.01784	1.2731	0.929759	1.58033	0.915933	0.878449
aparTR14340|c0_g1_i1|m.2746	1.44415	1.42082	1.34002	1.03387	0.665424	0.582769	1.07758	1.07128
aparTR14340|c1_g1_i1|m.2747	0.977399	1.17054	0.495255	1.45523	0.586776	0.451842	0.794267	0.692631
aparTR14359|c0_g1_i1|m.2756	1.20307	1.61862	0.973029	1.38223	1.06584	1.96282	1.72819	1.42281
aparTR14361|c0_g1_i1|m.2760	0.564936	0.727622	1.40491	0.31571	0.421988	0.901584	1.0026	0.994882
aparTR14381|c0_g1_i3|m.2768	0.671823	0.724978	1.10332	0.524539	0.769209	1.87279	1.15078	1.16013
aparTR14393|c0_g1_i1|m.2775	1.04243	0.407229	1.47133	0.535978	0.861999	1.26585	0.764164	0.775905
aparTR14406|c0_g1_i1|m.2778	0.83381	1.14508	1.07547	1.00025	0.703565	1.24137	0.876297	0.700404
aparTR14408|c0_g1_i2|m.2783	1.28044	0.724708	1.53552	0.727184	0.985987	0.696144	0.718691	0.817543
aparTR14408|c0_g1_i2|m.2784	0.704583	1.99922	0.672537	0.0943415	0.697154	2.69854	0.829417	0.673919
aparTR14409|c0_g1_i1|m.2786	0.279656	0.440011	1.48787	0.461098	0.832419	0.825166	1.0294	0.470211
aparTR14416|c0_g2_i2|m.2791	0.429135	0.766681	0.940489	0.273408	0.480857	0.679301	0.666864	0.596074
aparTR14418|c0_g1_i1|m.2793	0.320984	0.615531	0.857154	1.0783	0.924715	0.547491	0.693992	0.612826
aparTR14437|c0_g1_i1|m.2794	1.089	1.18218	1.33177	1.48715	0.774853	1.05277	1.06345	1.07005
aparTR14449|c0_g1_i1|m.2795	1.19603	0.481842	0.498579	0.977468	0.927539	0.744601	1.54523	0.670797
aparTR14484|c0_g1_i1|m.2796	1.07591	0.951219	0.34123	0.95558	0.321818	0.95479	1.47573	0.475462
aparTR14570|c4_g1_i2|m.2801	0.805426	1.12315	0.38296	1.66661	0.333404	0.458118	1.067	0.902297
aparTR14571|c2_g1_i1|m.2804	0.615063	1.02132	0.650028	1.42703	1.28812	1.51933	1.5247	1.36223
aparTR14572|c0_g1_i1|m.2809	1.11201	1.09001	0.971461	1.0468	0.835603	1.02792	0.982423	0.988125
aparTR14573|c1_g4_i1|m.2813	1.68467	2.45888	2.84907	2.11002	2.12865	2.69089	3.65372	3.81352
aparTR14573|c5_g1_i2|m.2815	0.67854	0.126794	0.12305	0.773395	0.527978	0.253675	1.13668	0.691694
aparTR14573|c5_g4_i7|m.2817	2.4126	2.33486	3.32831	2.88918	2.3309	5.08178	3.40097	2.79315
aparTR14577|c0_g2_i1|m.2823	0.978991	1.16722	1.10592	1.5518	1.14074	1.31875	0.93728	0.924102
aparTR14577|c0_g2_i1|m.2825	1.79247	0.72457	1.53627	1.82889	0.965811	1.44288	0.920705	0.995877
aparTR14581|c0_g1_i2|m.2843	0.273299	0.319099	0.812734	0.585417	0.396093	0.564072	0.519974	0.365145
aparTR14581|c0_g1_i4|m.2845	1.07161	1.02864	0.890268	1.17553	0.970379	1.11355	0.927178	0.843302
aparTR14581|c1_g1_i1|m.2847	1.11157	1.24018	1.17418	1.19024	0.872851	1.23308	1.20613	1.17936
aparTR14582|c0_g1_i2|m.2863	0.97517	0.895648	1.72747	0.424886	0.868417	1.28425	1.75473	1.63385
aparTR14586|c1_g1_i3|m.2892	1.40339	1.11698	1.39229	1.18338	0.954804	1.1326	1.15679	1.00872
aparTR14590|c0_g1_i7|m.2916	1.16103	1.08635	1.05323	1.17566	1.38103	1.24354	1.1295	0.938626
aparTR14591|c1_g1_i1|m.2917	0.878601	1.40678	1.08756	1.3972	0.915131	0.783397	0.783999	0.886345
aparTR14591|c1_g1_i1|m.2918	1.28638	1.39616	1.20987	1.11846	0.334207	0.5187	0.960857	0.972495
aparTR14593|c0_g2_i2|m.2927	0.642246	1.07476	0.366427	0.709848	1.08317	0.561528	0.841742	0.847229
aparTR14595|c0_g1_i7|m.2935	1.03669	1.3664	1.11848	1.19103	1.38887	1.32468	0.881603	1.01646
aparTR14599|c0_g1_i2|m.2938	1.17308	1.09488	1.12705	0.825566	0.663564	0.76561	0.897054	0.993955
aparTR14601|c0_g1_i2|m.2948	1.27223	1.27523	0.896903	1.12724	0.919632	1.11684	1.18191	1.11558
aparTR14605|c0_g1_i1|m.2958	1.53452	1.13156	1.40746	0.974671	1.32716	1.00098	1.29357	1.1904
aparTR14605|c0_g1_i1|m.2959	1.06606	0.951316	1.02282	1.12754	0.863568	1.04418	0.933254	0.779139
aparTR14605|c0_g1_i1|m.2960	0.857375	0.824568	0.711847	0.938104	1.39642	1.02663	0.533076	0.83073
aparTR14608|c0_g1_i1|m.2969	1.4249	0.854526	1.14141	1.1818	1.19005	1.14103	1.23754	1.08935
aparTR14610|c0_g1_i1|m.2977	1.47359	1.41448	1.36801	1.34502	1.25009	1.29739	0.82222	0.914354
aparTR14611|c0_g1_i5|m.2985	0.294865	0	0.186593	0.245637	0.207088	0.215914	0.340739	0.338362
aparTR14611|c0_g1_i6|m.2987	0.535417	0.120174	0.404667	0.548184	0.0266786	0.342915	0.547445	0.395323
aparTR14615|c0_g1_i1|m.3004	1.31831	1.80832	0.637648	2.69422	1.53663	1.22561	1.15082	1.11262
aparTR14617|c1_g1_i2|m.3005	1.19872	1.14811	0.981627	1.17861	1.22361	1.26413	1.55929	1.22365
aparTR14622|c4_g1_i1|m.3013	0.746216	1.03271	1.44506	1.06938	1.11672	1.14826	0.657437	0.788778
aparTR14622|c5_g7_i1|m.3018	0.657439	0.593725	1.14539	2.00896	1.12686	1.01845	1.19531	1.43711
aparTR14624|c0_g1_i1|m.3023	0.566615	0.72286	0.492558	1.00838	0.293808	0.149235	1.29656	0.740005
aparTR14626|c0_g1_i1|m.3030	1.46239	0.498599	2.20094	1.67593	2.12249	0.696566	0.734396	1.16319
aparTR14627|c0_g1_i2|m.3031	1.31134	1.12331	1.31654	0.956707	1.10493	1.56659	1.08335	0.884621
aparTR14627|c0_g1_i2|m.3033	0.481149	0.936961	0.543842	0.371972	0.577992	1.06903	0.462208	0.524378
aparTR14634|c4_g1_i5|m.3065	1.61785	1.07081	1.02205	1.37745	1.04125	1.26387	1.26354	1.1207
aparTR14644|c0_g1_i1|m.3098	1.17928	1.27117	1.20073	1.38372	1.45266	1.00621	0.923157	0.88942
aparTR14646|c1_g2_i4|m.3116	0.546056	0.0484903	0.344102	0.622096	0.417327	0.224723	0.616239	0.317051
aparTR14651|c1_g2_i2|m.3143	0.900327	1.28305	1.66995	1.51838	1.30127	0.956023	1.33247	1.13245
aparTR14653|c2_g2_i1|m.3149	1.23939	1.2196	1.24296	1.32615	1.08337	1.07019	1.22476	1.06322
aparTR14653|c3_g1_i1|m.3153	0.568009	0	0	0.121401	0	0.0761409	0.775851	0.442451
aparTR14656|c0_g1_i1|m.3156	1.15618	1.027	1.11995	1.44835	1.36363	1.07752	1.17199	0.981453
aparTR14658|c0_g1_i1|m.3160	14.9105	15.0466	15.7928	15.0397	13.0993	12.8652	29.8077	17.4746
aparTR14659|c0_g2_i1|m.3166	1.45347	0.80108	1.44722	1.07853	0.922538	0.875729	1.26672	0.995528
aparTR14660|c0_g1_i6|m.3175	0.0990416	0.0761043	0.0906592	0.0842619	0.259826	0.306485	1.97753	1.62257
aparTR14662|c0_g2_i1|m.3186	1.00853	0.75702	0.90408	0.697096	1.02883	0.726384	1.07063	0.961522
aparTR14662|c0_g2_i1|m.3187	1.08246	0.619051	0.757417	0.373104	0.682642	0.962266	1.19583	0.866954
aparTR14663|c0_g1_i1|m.3193	1.14246	2.05932	0.713997	0.77808	1.28684	0.431378	1.33132	1.20208
aparTR14665|c0_g1_i1|m.3200	1.01899	1.20897	1.13648	1.57174	1.16925	1.19584	1.35916	1.22099
aparTR14763|c0_g1_i1|m.3217	25.9235	30.2837	28.0182	20.8715	35.4101	26.4572	51.8514	42.898
aparTR14765|c0_g1_i1|m.3219	0.729117	0.89741	0.263582	0.716589	0.170736	0.450505	1.20286	0.755731
aparTR14803|c0_g1_i1|m.3221	1.40377	1.88433	2.12123	2.16542	0.794978	0.55105	1.18865	1.13902
aparTR14810|c0_g1_i1|m.3222	0.864074	1.18291	0.82767	0.908804	1.29542	1.16697	0.978101	0.942978
aparTR14815|c0_g1_i1|m.3224	0.764186	1.39568	0.650559	0.673694	0.643323	0.554131	0.60918	0.594089
aparTR14816|c0_g2_i1|m.3225	1.24209	1.62715	1.75854	1.23957	1.01329	1.30494	1.519	1.12432
aparTR14830|c0_g1_i1|m.3228	1.06188	0.848658	1.19259	1.29194	1.0232	1.25725	1.57486	1.13676
aparTR14830|c0_g1_i1|m.3229	0.587553	0.381817	0.755904	0.520424	0.826437	0.987994	0.799506	0.624125
aparTR14835|c0_g1_i1|m.3232	0.866561	1.6282	1.01343	0.465125	1.21139	0.258636	0.983531	1.06549
aparTR14836|c0_g1_i1|m.3233	0.594154	0.443523	0.330213	0.864271	0.743725	0.256106	0.278603	0.50455
aparTR14836|c0_g1_i1|m.3235	0.736765	0.119477	0.647401	0.302408	0.64075	0.669593	0.220793	0.476716
aparTR14836|c0_g1_i1|m.3236	1.09939	0.387077	1.1669	0.448071	1.76511	0.789839	1.04037	0.937273
aparTR14844|c0_g1_i1|m.3237	0.578841	0.985606	0.683413	1.11926	0.842602	0.822729	0.895749	0.623941
aparTR14851|c0_g1_i1|m.3240	0	0	0	0	0.218634	0	0	0
aparTR14851|c0_g2_i1|m.3243	0	0	0	0.232563	0	0	0	0
aparTR14851|c0_g2_i1|m.3244	0	0	0.236056	0	0	0	0	0
aparTR14861|c0_g1_i1|m.3252	0.987699	1.41001	1.54499	1.56722	0.940487	0.983179	1.46583	1.32169
aparTR14887|c1_g1_i1|m.3254	1.17285	1.74425	0.640797	1.39183	1.78575	2.23411	2.31258	2.15402
aparTR14903|c0_g1_i1|m.3255	1.55758	1.24208	1.56471	1.90923	1.14176	1.26352	1.61489	1.36722
aparTR14907|c0_g1_i1|m.3259	0.497179	1.28914	0.80322	1.31537	1.08559	1.26441	0.726791	0.659348
aparTR14914|c0_g2_i1|m.3260	1.37436	0.864731	1.3186	1.05592	1.75751	2.07149	1.03005	1.34696
aparTR14920|c0_g2_i1|m.3261	49.8875	48.3994	50.5484	0.43491	0.404438	0.174721	30.0617	0.236379
aparTR14928|c0_g1_i1|m.3265	0.841595	1.01192	1.3858	1.0802	1.06641	1.12279	1.43387	1.07673
aparTR14944|c0_g1_i2|m.3268	1.13991	0.643139	1.5729	0.974153	0.681559	0.388921	2.03068	1.3697
aparTR14963|c0_g1_i1|m.3270	0.759546	1.89231	0.915235	0.557607	1.57519	1.69402	0.796116	0.858516
aparTR14996|c0_g1_i1|m.3271	1.05563	0.613739	1.70726	1.01899	1.5664	1.61767	0.807966	0.907204
aparTR15003|c1_g1_i1|m.3273	1.00143	1.06794	1.18075	1.14848	0.937128	1.01784	0.977719	0.757793
aparTR15096|c0_g1_i1|m.3274	1.00036	1.83586	3.28571	0.535599	0	0	1.06938	0.784991
aparTR15297|c0_g1_i1|m.3275	1.37612	0.918847	1.42972	1.24944	0.772153	0.287998	1.08118	0.957448
aparTR15429|c0_g1_i1|m.3277	2.92041	3.88523	0.720919	1.48515	2.59063	0.813969	3.33232	0.838514
aparTR15444|c0_g1_i1|m.3279	0.89092	1.37861	0.719097	0.287832	0.0668049	1.42246	0.94719	0.89951
aparTR15466|c0_g1_i1|m.3281	0.811059	1.33105	0.568844	1.81641	1.54181	1.21485	0.790205	1.09494
aparTR15629|c0_g2_i1|m.3283	1.2019	1.42476	1.17553	1.62066	0.99975	0.941952	1.5996	1.40102
aparTR15762|c1_g1_i1|m.3286	0.48517	0.621328	0.908717	1.37724	1.19853	0.657241	0.4963	0.757986
aparTR15763|c1_g2_i1|m.3289	1.0004	1.13203	1.29434	1.27519	1.74999	1.04401	1.66405	1.53302
aparTR15764|c1_g2_i2|m.3294	2.39464	1.64544	2.417	2.40692	1.65914	2.621	2.02189	1.67934
aparTR15764|c1_g3_i2|m.3298	0.867621	1.19598	2.08448	0.576702	0.967635	0.771219	1.43857	1.03795
aparTR15765|c2_g1_i1|m.3301	0.445785	0.932589	0.920013	1.27482	1.02566	1.70392	0.97156	0.97708
aparTR15765|c2_g3_i5|m.3307	26.41	28.3796	26.2971	25.8715	27.353	25.7221	22.3487	20.2502
aparTR15765|c2_g6_i3|m.3308	3.66399	2.77288	2.33656	3.51593	3.12239	4.47129	2.12781	2.13087
aparTR15767|c3_g1_i1|m.3325	0	0.745379	0.874194	1.24886	1.05527	0.742248	0.768827	1.18878
aparTR15767|c3_g2_i1|m.3330	0.347737	0.663377	0.44863	0.678207	1.38049	0.493961	0.686142	0.842085
aparTR15768|c1_g1_i1|m.3333	1.07857	1.66062	1.49013	1.06304	1.49487	0.949177	1.09219	1.03154
aparTR15769|c3_g1_i1|m.3346	1.43602	1.00297	1.78694	0.886452	1.26954	1.00567	0.987477	1.1687
aparTR15769|c4_g2_i1|m.3347	0.819944	1.38406	1.70613	1.15021	1.58791	1.05418	1.24752	1.15008
aparTR15770|c1_g1_i1|m.3349	0.970837	1.18824	1.22071	1.09662	0.761273	1.11379	1.36403	1.17748
aparTR15771|c0_g1_i2|m.3353	1.15694	0.782466	0.944224	1.18611	1.39458	1.10737	1.02271	1.01367
aparTR15774|c2_g8_i1|m.3371	3.61865	6.44791	8.68042	5.07269	5.65401	5.09987	9.84543	5.86133
aparTR15775|c0_g1_i1|m.3372	1.56791	1.37221	1.04413	1.38454	1.25283	1.26749	1.2931	1.11801
aparTR15776|c0_g1_i1|m.3373	1.03166	1.06718	1.1467	1.12265	1.04598	0.912567	0.596446	0.739399
aparTR15777|c0_g2_i1|m.3376	1.05683	0.962912	1.10367	1.22681	1.30594	1.40279	0.96577	0.957038
aparTR15780|c0_g1_i1|m.3394	1.5823	1.38004	1.07341	1.34433	0.944034	1.53019	1.19622	1.08886
aparTR15782|c3_g1_i1|m.3405	0.554312	0.831081	0.878631	0.723232	0.932959	0.606689	0.581693	0.593679
aparTR15782|c3_g1_i1|m.3406	0.196197	0.347237	0.702794	0.93188	0.761199	0.836094	0.640429	0.441863
aparTR15782|c3_g3_i1|m.3414	1.62487	1.02035	1.21695	1.69658	0.925056	1.19354	0.871447	1.0126
aparTR15782|c3_g6_i1|m.3415	0.524974	0.473404	0.76427	0.477207	0.550561	0.679217	0.419431	0.455054
aparTR15782|c3_g6_i1|m.3416	0.435962	0.894044	0.366163	0.659268	0.51622	0.249379	0.24241	0.376801
aparTR15784|c0_g1_i1|m.3426	0.910593	0.476127	0.807952	0.583241	1.15317	0.298676	0.692495	0.590598
aparTR15786|c2_g5_i1|m.3431	1.36953	0.43318	1.28264	0.95168	1.81366	1.24424	1.08036	1.02371
aparTR15788|c0_g1_i8|m.3435	1.55256	2.50625	1.25613	2.2593	1.80242	2.00253	2.73895	4.37252
aparTR15788|c0_g1_i9|m.3437	0.881969	0.57964	0.452874	0.306327	0.682389	0.68633	1.40065	2.07014
aparTR15791|c0_g1_i2|m.3438	1.15299	1.10758	1.44759	1.59634	0.483357	1.82622	0.976204	0.964881
aparTR15792|c6_g1_i1|m.3443	1.35274	1.00755	1.37432	1.20458	1.31446	1.51056	0.922706	1.00475
aparTR15792|c6_g1_i1|m.3444	1.38257	0.978522	1.6183	0.927021	1.4029	0.318663	1.50194	1.20507
aparTR15792|c6_g1_i1|m.3445	1.31864	1.64662	1.40949	0.674095	1.31117	1.60378	1.52145	1.54555
aparTR15793|c4_g5_i3|m.3456	4.55528	4.14284	4.87467	6.54788	5.10005	5.53806	8.14764	7.66609
aparTR15793|c4_g6_i2|m.3457	134.224	131.598	137.813	132.67	133.135	142.754	100.404	93.4615
aparTR15798|c0_g1_i1|m.3473	0.72846	1.17241	1.21707	0.917353	0.869049	1.11377	1.41294	1.15644
aparTR15799|c3_g1_i1|m.3475	0.156213	0.806919	0.74406	0.983972	0.513343	0.226308	1.06042	0.516316
aparTR15800|c1_g1_i1|m.3476	0.455546	2.14456	1.40114	2.15134	0.645348	0.579841	0.894972	1.14417
aparTR15802|c2_g6_i1|m.3479	1.28839	0.712613	1.46814	1.25334	1.2421	0.950569	1.04892	1.02125
aparTR15802|c2_g7_i1|m.3480	15.3917	15.59	16.9503	12.8228	14.1213	14.5715	16.067	14.1751
aparTR15804|c1_g1_i1|m.3483	1.44329	0.487122	1.13293	2.43676	1.18346	0.904378	1.06818	1.08596
aparTR15805|c0_g2_i1|m.3493	0.309487	0	0.972502	0.778843	0.643946	0.406373	0.593133	0.636968
aparTR15805|c0_g2_i1|m.3494	0.794816	0.759544	0.724589	0.712518	0.352983	0.791363	0.252845	0.39335
aparTR15809|c0_g2_i5|m.3506	1.04496	1.48006	1.12093	1.5609	1.33915	1.1883	1.46103	1.20369
aparTR15810|c0_g5_i4|m.3515	0.569997	0.51648	0.224518	0.806443	0.271199	0.39772	1.42254	1.31453
aparTR15811|c0_g1_i1|m.3517	6.90398	6.18183	6.36598	7.49005	6.30139	5.86117	5.35107	4.44513
aparTR15823|c2_g1_i3|m.3554	1.54814	1.2433	1.09118	1.06839	1.34109	0.961074	1.01068	0.913413
aparTR15824|c0_g4_i1|m.3566	1.39176	1.17075	1.09541	1.12959	1.1736	1.45143	1.17192	1.00878
aparTR15826|c1_g1_i2|m.3583	0.524376	0.282718	0.328895	0.493487	0.715227	0.58572	0.389501	0.361606
aparTR15828|c2_g1_i1|m.3591	0.979515	0.962303	1.54065	1.10805	1.16564	1.37944	1.06508	0.929364
aparTR15829|c0_g1_i2|m.3597	1.67797	1.18713	2.08408	1.08174	1.10788	1.18421	0.625947	1.18458
aparTR15830|c1_g1_i1|m.3604	2.54723	1.42412	1.0305	0.555567	0.574714	2.64173	0.990928	1.17262
aparTR15834|c2_g4_i2|m.3612	0.904952	0.748163	1.12048	1.02405	1.45173	0.596971	1.09623	0.564354
aparTR15842|c3_g2_i6|m.3653	1.5468	1.274	1.1251	1.38384	1.18158	1.61997	1.16904	1.04479
aparTR15844|c0_g2_i1|m.3664	0.711873	1.08956	1.17035	0.521573	0.95449	1.31805	1.27947	1.26483
aparTR15845|c1_g1_i1|m.3665	0.884189	1.60036	1.03675	1.73202	0.441317	1.40391	1.0269	0.772014
aparTR15845|c4_g2_i3|m.3666	134.924	125.184	133.221	117.59	121.216	113.795	87.6559	83.4007
aparTR15845|c4_g6_i1|m.3668	0.514157	0	0.771327	0.398235	0.734143	1.08652	0.445656	0.517224
aparTR15847|c0_g1_i1|m.3669	0.706624	1.09951	1.25319	1.26919	1.09733	1.20429	1.25066	1.03643
aparTR15848|c2_g1_i1|m.3675	1.26011	1.32236	1.3054	0.849235	1.33749	1.68833	1.19863	1.03841
aparTR15854|c0_g1_i1|m.3680	0.968201	1.51601	0.89042	2.46106	2.32979	1.55171	0.733014	0.810228
aparTR15855|c0_g1_i1|m.3693	0.78115	0.282785	0.456273	0.441419	0.624589	0.298634	0.834869	0.913693
aparTR15856|c0_g1_i1|m.3707	1.06902	1.64387	0.870501	1.05701	1.36466	1.22155	1.24171	1.23781
aparTR15860|c0_g3_i2|m.3717	1.2869	1.14652	1.10726	1.23796	1.20742	1.08084	1.06588	1.00157
aparTR15968|c0_g1_i1|m.3731	1.31634	0.212251	0.740794	1.29328	0.938972	0.855289	1.22379	0.901284
aparTR16092|c0_g1_i1|m.3737	0.85785	1.09372	0.392691	0.502075	0.767774	0.551284	1.04281	0.935354
aparTR16094|c0_g1_i1|m.3743	37.7044	36.7887	42.3009	41.6474	39.5687	38.3959	27.3332	25.4458
aparTR16102|c0_g1_i1|m.3744	0.989269	1.00102	1.21238	1.78174	0.373719	1.30916	1.01729	1.01168
aparTR16107|c0_g1_i1|m.3748	1.80252	1.27184	1.33765	0.737074	1.5563	1.49411	0.848237	0.870121
aparTR16122|c0_g1_i1|m.3754	0.664238	0.483948	1.10083	0.886598	1.38044	0.810606	1.33549	1.06456
aparTR16129|c0_g1_i4|m.3761	2.72888	2.41088	1.41292	2.08065	1.65518	2.39549	1.94784	1.96327
aparTR16130|c1_g1_i2|m.3762	1.27642	1.36067	1.25199	1.30348	1.31925	1.4398	1.61154	1.32622
aparTR16132|c0_g1_i1|m.3766	1.05868	1.541	1.29084	1.35694	1.27367	1.2892	1.18698	0.892565
aparTR16139|c0_g1_i3|m.3770	1.03341	1.24163	1.1514	0.983235	1.1505	1.01934	1.24601	1.1247
aparTR16140|c1_g1_i1|m.3771	1.81717	0.266427	1.8464	1.10896	1.29512	0.44933	0.867228	0.459258
aparTR16145|c0_g1_i1|m.3773	1.5379	1.0427	1.39127	1.06105	1.02803	1.02432	0.953366	0.920343
aparTR16147|c0_g1_i1|m.3774	1.29663	0.73684	1.19376	1.70799	1.26366	1.69491	1.3419	0.861077
aparTR16147|c0_g1_i1|m.3776	0.644401	0.907424	0.723116	0.385968	0.728588	0.381334	0.679249	0.481522
aparTR16147|c0_g1_i1|m.3777	0.539429	0.280665	0.811636	0.918653	0.492357	0.858592	0.580136	0.59568
aparTR16148|c1_g2_i1|m.3779	1.41831	0.978061	1.25933	0.842773	1.14332	0.867862	1.60394	1.12897
aparTR16148|c1_g2_i1|m.3780	1.30982	0.574025	0.691802	0.655517	1.39285	1.2604	1.94043	1.12748
aparTR16151|c0_g1_i1|m.3782	0.636011	1.34173	0.582272	1.33688	0.99843	1.34195	1.7005	1.24866
aparTR16156|c0_g1_i2|m.3784	2.54471	4.33953	2.02788	4.6866	3.5378	1.89209	4.0545	5.01725
aparTR16162|c1_g1_i1|m.3786	1.11644	1.65272	1.46403	1.40414	1.0782	0.836354	1.07828	1.27991
aparTR16165|c0_g1_i1|m.3791	1.24693	0.932254	1.31608	1.10283	1.00076	1.27826	1.27596	1.27814
aparTR16165|c0_g1_i1|m.3792	0.639893	1.34952	0.88975	1.02964	1.21713	0.723601	0.812101	0.850112
aparTR16171|c1_g1_i1|m.3800	1.15224	0.684535	1.23156	1.01532	0.956149	1.21017	0.807083	0.879291
aparTR16171|c1_g2_i2|m.3803	1.35382	0.616935	1.14387	0.76356	0.671602	0.890327	0.964528	0.775832
aparTR16178|c0_g1_i1|m.3810	8.60312	7.90026	8.79719	8.26109	9.04369	8.25016	11.3362	10.4247
aparTR16183|c0_g1_i1|m.3816	1.73829	1.52692	1.07659	0.822082	1.43214	1.29963	1.1831	0.97694
aparTR16242|c0_g2_i1|m.3818	0.977701	0.853666	1.6914	1.73395	1.39776	0.382495	1.22383	1.2437
aparTR16408|c0_g1_i2|m.3824	0.958617	1.11906	1.33383	1.33798	1.26211	1.0187	1.23726	1.22356
aparTR16409|c0_g1_i1|m.3829	2.25098	1.03199	1.04991	1.37714	1.57617	1.33342	0.886634	1.54013
aparTR16410|c2_g1_i4|m.3836	1.41617	1.03429	1.40718	1.07425	1.33178	1.44891	1.1332	1.06292
aparTR16410|c4_g2_i1|m.3841	0.17046	0.891277	0.780586	0.42465	0.31731	0.659073	1.00659	0.561557
aparTR16412|c1_g1_i1|m.3849	1.32153	1.34535	1.26494	1.28647	1.32855	1.41831	1.20146	1.09099
aparTR16415|c2_g3_i3|m.3868	2.29971	0.996538	1.25652	1.28251	0.897571	1.45138	1.09589	1.07936
aparTR16416|c2_g1_i1|m.3870	1.21467	1.55102	1.36946	1.728	0.995483	0.653136	1.15256	0.84208
aparTR16416|c3_g1_i1|m.3872	1.38732	1.16984	1.17465	1.28169	1.30444	1.14378	1.58038	1.33321
aparTR16416|c3_g1_i3|m.3878	0.710735	0.270665	0.832447	1.9315	0.403213	1.22117	1.18157	1.31698
aparTR16418|c1_g1_i1|m.3891	1.05284	2.12519	0.694364	1.2995	0.304937	0.675996	0.970041	0.930099
aparTR16418|c3_g1_i1|m.3892	1.65555	1.15227	1.69703	1.15387	1.33703	1.16729	1.25836	0.773
aparTR16420|c1_g1_i1|m.3897	1.33958	1.17078	1.45427	1.08331	1.1853	1.42751	1.19526	1.20567
aparTR16422|c0_g1_i2|m.3901	1.14984	1.27596	1.32639	1.19501	1.08979	1.60521	1.00924	0.950486
aparTR16424|c2_g1_i1|m.3923	0.941219	1.63096	1.45457	0.084072	0.164746	0.0311627	3.19794	0.932227
aparTR16425|c1_g1_i1|m.3924	0.131906	0.696756	0.439224	0.380575	0.627965	0.407619	0.79241	0.638409
aparTR16425|c4_g4_i1|m.3926	22.3022	22.0922	21.6466	23.7725	21.7125	22.0572	9.48886	8.17249
aparTR16427|c0_g1_i1|m.3929	1.05586	1.20585	1.1348	1.20956	1.17469	1.19872	1.18845	1.11434
aparTR16429|c0_g1_i1|m.3930	1.39873	1.32011	1.47009	1.35613	1.11215	1.22691	1.42285	1.17137
aparTR16430|c1_g3_i1|m.3933	2.07839	1.37362	1.29226	1.25002	0.955824	0.962572	0.824674	1.17072
aparTR16430|c1_g3_i4|m.3934	326.576	296.484	297.228	305.088	305.961	302.357	227.223	222.823
aparTR16431|c0_g1_i2|m.3937	1.28062	1.29386	1.11199	1.24011	1.0724	1.00916	1.21364	0.992319
aparTR16432|c0_g1_i1|m.3939	0.96545	1.21303	1.60315	1.15649	1.71784	0.801982	1.43945	0.800448
aparTR16434|c0_g1_i1|m.3946	1.13489	0.883373	0.926802	0.867471	0.782082	0.870009	0.820306	0.852022
aparTR16437|c1_g1_i1|m.3956	1.34013	0.76067	0.847139	0.958753	0.884071	0.793994	0.96584	0.985733
aparTR16438|c0_g1_i1|m.3986	0.903589	1.07885	1.31011	0.985775	1.03942	0.935115	1.12147	0.93146
aparTR16438|c0_g1_i1|m.3987	1.25064	1.11097	1.032	1.11542	1.5185	1.69072	1.0909	0.98951
aparTR16438|c0_g1_i1|m.3988	1.94479	1.22656	2.08335	1.61417	0.625697	0.497659	1.51561	1.18314
aparTR16438|c0_g1_i6|m.3994	1.50295	1.2129	1.47994	1.5136	0.785261	0.700641	1.59161	1.06936
aparTR16439|c1_g1_i1|m.3998	0.456844	0.570177	0.587336	0.975458	0.637959	0.681645	0.981781	0.430272
aparTR16440|c0_g2_i1|m.3999	3.48915	4.32998	3.57247	3.95357	4.29195	4.50859	4.7793	4.50276
aparTR16440|c3_g1_i3|m.4001	20.744	21.6689	22.2883	13.8815	23.0246	17.257	17.2833	16.7392
aparTR16441|c2_g3_i1|m.4010	0.639539	1.17788	0.957975	0.528346	0.592223	1.08702	1.2937	1.1452
aparTR16441|c3_g2_i2|m.4015	1.13214	1.0959	1.23176	1.43933	1.33476	1.92815	0.644029	0.981202
aparTR16443|c0_g3_i2|m.4021	1.03832	1.11253	1.11477	0.860312	0.841662	1.53593	1.05431	0.868184
aparTR16443|c0_g3_i2|m.4022	1.31057	2.08644	1.44555	1.42063	0.520084	1.12588	1.10314	1.14897
aparTR16445|c1_g1_i2|m.4027	1.63142	1.04497	1.44359	1.48336	1.08243	1.33677	1.07385	1.04274
aparTR16447|c2_g1_i1|m.4034	1.42484	0.903703	1.1646	1.00688	0.92033	1.1369	1.2574	0.953995
aparTR16448|c0_g1_i1|m.4037	46.5437	44.1508	39.9302	40.9357	45.5708	41.3263	77.4766	66.087
aparTR16448|c0_g1_i3|m.4038	2.02547	1.83056	1.89067	2.36537	1.83372	1.82178	1.60523	1.5414
aparTR16449|c0_g1_i1|m.4041	0.540398	0.690245	1.09245	0.69859	0.514807	0.7092	0.751021	0.935527
aparTR16451|c3_g1_i1|m.4061	0.818362	1.15663	1.51844	0.969192	0.766745	1.22617	1.00314	1.04487
aparTR16457|c1_g2_i3|m.4084	1.65342	1.17701	1.76486	1.17965	1.18895	0.620117	1.13071	0.980539
aparTR16458|c3_g1_i1|m.4088	1.13456	1.30579	1.16112	1.82757	1.26045	1.80655	2.20934	1.75794
aparTR16459|c0_g2_i1|m.4094	1.08766	0.821027	1.03374	0.720223	0.853775	0.930714	0.668758	0.773627
aparTR16461|c1_g2_i3|m.4118	0.576334	0.660205	1.01918	0.59081	0.53947	0.766747	0.6893	0.365629
aparTR16472|c0_g1_i4|m.4136	0.701219	1.16261	1.13335	1.58309	1.22792	1.05619	1.44773	1.29069
aparTR16474|c1_g1_i1|m.4144	1.13505	0.870247	0.890317	0.823254	0.962186	0.827932	0.826228	0.67921
aparTR16475|c3_g1_i1|m.4148	1.99616	1.97926	2.04472	2.20317	2.44696	2.0479	1.63312	1.52657
aparTR16476|c1_g1_i3|m.4157	1.26902	0.990573	1.08956	1.19757	1.10838	1.25704	1.30277	1.00934
aparTR16476|c1_g2_i1|m.4163	0.669114	0.747357	0.584916	0.885648	0.97593	0.983915	0.773655	0.718691
aparTR16476|c1_g2_i2|m.4166	1.54884	0.239434	0.236056	0.319502	0.655903	0.149818	0.282448	0.668635
aparTR16477|c0_g1_i1|m.4168	0.936694	1.07271	1.13367	1.19795	1.14088	0.908606	1.24887	1.02668
aparTR16478|c0_g1_i1|m.4172	0.965717	1.02486	1.12353	1.18088	1.17791	0.973032	1.0463	0.985913
aparTR16479|c0_g1_i1|m.4177	1.50585	0.942888	1.14522	1.05984	0.869875	0.856643	1.38524	1.10189
aparTR16483|c0_g1_i2|m.4196	19.2341	19.367	19.4148	21.109	19.8684	21.0723	14.0305	13.9155
aparTR16484|c1_g1_i2|m.4198	0.891929	0.993735	0.82401	1.19641	0.955108	1.02649	0.930061	1.02935
aparTR16484|c1_g1_i2|m.4199	0.390921	1.11545	0.417231	0.83905	1.02642	1.66564	1.60075	0.936635
aparTR16484|c1_g1_i3|m.4200	1.53688	1.28755	1.16105	1.14354	0.854117	0.752839	1.01987	0.903243
aparTR16487|c1_g1_i3|m.4221	1.25587	1.33351	1.04211	1.20835	1.35209	1.44339	1.15697	1.07771
aparTR16489|c0_g1_i1|m.4238	1.19445	1.14352	1.03949	0.955351	1.21429	1.20639	1.01669	0.953063
aparTR16489|c0_g1_i1|m.4239	0.304193	0.541774	0.814787	0.882022	1.26723	1.64901	1.18348	0.923752
aparTR16496|c1_g2_i2|m.4253	0.714716	0.87917	0.605426	0.892725	0.608555	0.833329	0.875566	0.741742
aparTR16496|c1_g2_i3|m.4256	0.774259	1.06077	1.26207	1.12514	1.05995	0.931889	1.02587	1.0573
aparTR16497|c1_g1_i3|m.4264	1.0553	0.450426	0.68108	1.49514	0.558533	1.2079	1.08359	1.46621
aparTR16498|c0_g2_i2|m.4279	1.05294	0.987287	1.51295	1.11075	1.39891	0.899891	1.25789	1.07633
aparTR16501|c2_g1_i1|m.4294	0.814199	0.591191	1.28876	1.23507	0.504486	0.743326	0.86958	1.12236
aparTR16504|c6_g1_i1|m.4301	1.75351	1.33553	0.36131	1.32735	1.43277	0.638405	1.05288	0.865315
aparTR16505|c2_g2_i4|m.4317	4.15527	3.08176	3.74617	3.79336	3.38918	3.5854	4.81282	4.2304
aparTR16506|c0_g1_i1|m.4319	1.43219	1.13973	1.38292	1.48545	1.24421	1.30232	1.14718	1.06583
aparTR16530|c0_g1_i1|m.4320	0.750659	0.934965	0.551017	0.59771	0.85444	0.653753	0.630866	0.746242
aparTR16554|c0_g1_i1|m.4322	0.833762	1.36142	2.55727	0.85121	0.862391	1.0502	0.905041	0.887497
aparTR16573|c0_g1_i1|m.4323	1.78789	1.48595	1.68231	0.764318	1.4413	0.930837	0.992259	1.58331
aparTR16598|c0_g1_i1|m.4325	0.901729	0.746097	1.3139	0.767165	0.883475	0.951499	1.15168	1.45026
aparTR16598|c1_g1_i1|m.4328	1.40995	1.34819	1.51398	1.25901	1.28898	0.71371	1.17484	1.39651
aparTR16601|c1_g1_i1|m.4337	1.32932	1.53957	1.00588	1.24757	0.910432	0.907513	1.18919	0.993216
aparTR16602|c0_g1_i2|m.4340	0.553799	0.815829	0.332758	0.366647	0.461997	0.54725	0.418748	0.497076
aparTR16603|c0_g1_i1|m.4346	0.799302	1.48259	1.12085	0.999098	0.973406	1.05971	1.23187	1.26127
aparTR16606|c0_g3_i1|m.4360	0.953357	1.42106	1.20955	1.7489	1.34208	1.20721	1.37549	1.09377
aparTR16607|c2_g1_i1|m.4362	5.25866	5.11146	5.42261	2.99918	3.63497	2.54179	2.64938	2.58233
aparTR16607|c3_g1_i1|m.4367	2.24448	1.1626	1.76691	2.03857	0.798773	0.714232	0.726305	0.800618
aparTR16613|c0_g2_i3|m.4407	0.948847	1.3101	1.14117	1.25844	1.15819	0.99641	0.971202	0.977189
aparTR16614|c1_g1_i1|m.4408	1.1914	1.15465	1.32662	1.56735	1.54066	1.14049	1.44678	1.29287
aparTR16614|c1_g1_i1|m.4410	1.13059	1.30917	2.48304	0.917087	1.53456	1.42095	0.821641	1.07301
aparTR16615|c2_g2_i6|m.4414	0.391828	0.324885	0.279702	0.199859	0.167961	0.233518	1.19199	1.11915
aparTR16616|c1_g2_i3|m.4423	3.06353	3.31059	4.17462	3.85839	2.32114	3.66302	5.17634	6.01436
aparTR16619|c0_g1_i1|m.4427	0.695501	0.812212	1.0023	0.587867	0.380007	1.27525	1.59504	0.971695
aparTR16620|c0_g1_i2|m.4431	1.19673	1.05924	1.55312	1.6318	1.16514	1.02454	1.17558	1.07493
aparTR16620|c1_g2_i2|m.4432	1.25471	0.760451	1.20951	1.30102	1.18562	1.07347	1.02414	0.972358
aparTR16621|c1_g2_i3|m.4442	1.48146	0.297352	0.378757	1.66998	0.8943	1.07125	0.835099	0.879863
aparTR16622|c0_g1_i2|m.4445	1.12294	0.88138	0.793729	0.745857	0.731611	0.277227	0.965162	1.07001
aparTR16624|c1_g1_i1|m.4460	1.61689	1.01258	1.04331	1.24113	1.10337	1.12785	1.28479	1.02341
aparTR16628|c0_g1_i6|m.4478	0.859203	0.906802	0.513531	1.11898	0.681378	0.864396	1.19247	1.02749
aparTR16630|c2_g1_i1|m.4483	0.341737	0.625109	0.326251	0.498448	0.647418	0.663952	0.471986	0.482869
aparTR16630|c3_g1_i1|m.4489	1.01955	1.8192	1.26606	1.47544	1.61108	1.44743	1.14514	1.08624
aparTR16631|c1_g2_i1|m.4490	1.47269	1.04735	0.990079	1.19178	1.16962	1.13601	1.14102	0.934122
aparTR16636|c1_g1_i1|m.4507	1.14101	0.727035	0.581672	0.576313	0.532912	0.340172	0.765011	0.966189
aparTR16639|c0_g1_i3|m.4520	1.02294	0.715898	1.14665	1.40315	0.729742	1.3491	1.20047	1.12947
aparTR16645|c0_g1_i1|m.4540	1.45274	0.896621	1.38463	0.962054	1.41565	1.43833	0.939968	0.904107
aparTR16648|c0_g1_i2|m.4544	1.35095	1.07035	1.13986	1.05862	1.42189	1.04617	1.51099	1.29131
aparTR16650|c0_g1_i1|m.4558	1.50289	1.60464	1.63175	0.990616	0.648137	1.0416	0.945091	1.22417
aparTR16650|c1_g1_i2|m.4561	1.29792	1.69874	0.83584	1.41076	1.28075	1.13251	1.15524	0.967523
aparTR16654|c1_g2_i1|m.4577	0.975377	1.40066	1.08492	0.931278	0.877915	0.884965	1.04758	0.840716
aparTR16657|c0_g1_i2|m.4587	0.419838	0.26039	0.529747	0.750241	1.24139	0.939453	0.631555	0.665345
aparTR16658|c1_g1_i4|m.4590	0.926959	0.769213	1.05271	1.09128	1.12398	0.956173	1.25133	0.925791
aparTR16663|c1_g4_i1|m.4604	3.36094	3.48682	1.73895	2.63923	2.56067	2.91996	5.4287	5.24712
aparTR16664|c0_g2_i1|m.4606	1.13454	0.856275	0.867285	1.05766	0.757487	0.911932	0.79794	0.791271
aparTR16665|c0_g1_i1|m.4607	1.11568	1.06279	1.32907	1.02323	1.09569	1.0783	0.956978	0.957639
aparTR16665|c0_g1_i3|m.4610	1.57274	0.925778	0.853005	1.26709	0.670736	0.85783	1.04751	0.759791
aparTR16668|c0_g1_i2|m.4616	1.20746	1.62442	1.22998	1.8741	0.538275	0.919149	1.06925	0.808837
aparTR16669|c0_g1_i1|m.4617	1.14351	1.09733	0.95585	1.2043	1.2296	1.12023	1.23594	1.03006
aparTR16671|c0_g1_i1|m.4631	0.753694	0.495947	0.552296	1.3245	0.549709	0.634543	0.817692	0.398931
aparTR16671|c0_g1_i2|m.4632	0.354811	0.23977	0.564334	0.266068	0.307941	0.391636	0.628885	0.521799
aparTR16671|c1_g8_i1|m.4636	0.122522	0.263002	0.15141	0.554392	0.495792	0.234032	0.521737	0.696074
aparTR16673|c0_g1_i2|m.4640	0.968825	1.21573	1.15619	1.19103	1.06833	0.962811	0.960545	1.02175
aparTR16673|c0_g1_i3|m.4645	0	0.278473	0	0.232563	0	0	0	0
aparTR16674|c0_g1_i1|m.4649	0.823863	1.62129	1.07984	1.22663	0.786427	1.36192	1.12577	0.890973
aparTR16676|c4_g1_i1|m.4652	1.18027	1.38599	1.08925	1.86354	1.76694	1.56098	1.05543	0.888916
aparTR16677|c3_g1_i2|m.4654	1.47377	1.27615	1.21428	1.18475	1.015	1.09788	1.19945	1.03792
aparTR16679|c2_g1_i5|m.4663	0.18936	0.54827	0.749349	0.253573	1.01484	0.834144	0.981719	1.05335
aparTR16682|c0_g1_i4|m.4688	44.3192	48.1004	47.4641	47.5503	49.1352	40.8278	25.545	24.9062
aparTR16684|c0_g1_i4|m.4694	2.56481	2.37933	2.4203	2.11363	2.28183	2.3078	2.09161	1.85335
aparTR16688|c0_g1_i1|m.4707	1.25999	1.23088	0.972572	1.34822	1.23844	1.27544	1.4706	1.18907
aparTR16690|c0_g3_i1|m.4712	1.17845	1.20038	1.65004	0.953061	1.51614	0.957938	1.74454	1.42121
aparTR16692|c0_g2_i2|m.4721	1.46532	1.46881	2.24485	2.92375	1.00958	2.4221	0.975522	0.958809
aparTR16693|c0_g1_i1|m.4723	0.337904	0	0.182082	0.656685	0.863695	0.207006	0.286098	0.509326
aparTR16696|c0_g1_i4|m.4744	1.1474	1.31537	0.856752	1.3203	1.28413	1.30511	1.40519	1.59259
aparTR16699|c0_g1_i1|m.4769	1.38958	1.15999	1.28316	1.54151	0.833174	1.13561	1.84571	1.86485
aparTR16766|c0_g1_i1|m.4771	1.08072	0.672619	0.978465	1.01765	0.896641	1.27909	1.34504	1.21723
aparTR16797|c0_g1_i1|m.4778	0.725367	0.991915	0.255565	0.515098	1.37986	0.727971	1.17958	0.743502
aparTR16831|c0_g1_i1|m.4782	1.12774	0.950416	1.20996	1.09916	1.29827	1.02298	1.26292	0.949309
aparTR16837|c0_g1_i1|m.4785	0.859663	0.741701	1.2862	0.973484	1.92356	1.52213	1.48556	1.11018
aparTR16841|c0_g1_i2|m.4787	1.80796	3.10939	2.36854	2.05524	1.92511	2.64272	2.14597	1.70854
aparTR16842|c0_g1_i1|m.4790	0.994902	0.733311	0.752232	0.513188	0.822065	1.10043	1.04128	0.788721
aparTR16849|c0_g1_i1|m.4792	1.15541	0.485317	1.08673	1.244	1.26762	0.957862	1.31171	1.45736
aparTR16865|c0_g1_i1|m.4796	0.188824	0.458417	1.09061	1.33994	1.87366	1.15164	1.80349	1.40638
aparTR16866|c0_g1_i1|m.4798	1.83903	1.60384	0.885654	1.04274	1.50249	1.03455	1.1582	1.13993
aparTR17033|c0_g1_i1|m.4804	0.523051	0.570325	0.486998	0.303798	0.890294	0.521264	0.67201	0.715124
aparTR17264|c0_g1_i1|m.4807	1.81011	1.53315	0.691994	0.945755	1.04985	1.18513	1.54798	1.27161
aparTR17293|c0_g1_i1|m.4808	9.45886	9.33046	10.969	9.27871	11.6694	11.5124	23.328	19.919
aparTR17339|c2_g1_i3|m.4810	1.25535	0.814696	0.944465	1.62581	1.06955	0.661556	0.885988	0.875654
aparTR17339|c3_g1_i4|m.4811	1.15653	0.427514	1.04397	0.736995	0.495006	0.293694	0.483705	0.769126
aparTR17339|c3_g2_i1|m.4814	1.52543	0.476044	0.549354	1.08529	0.863171	0.234392	0.420939	0.425792
aparTR17339|c3_g2_i2|m.4815	0.945786	1.40947	1.00342	1.1283	1.33844	1.05754	1.02277	0.820456
aparTR17339|c3_g5_i2|m.4821	0.816865	1.2217	0.970868	1.22684	1.09432	1.63392	1.63325	1.49328
aparTR17340|c0_g1_i1|m.4823	1.11599	1.46113	1.1294	1.16444	1.71073	1.36823	1.0382	1.13922
aparTR17341|c1_g2_i4|m.4859	1.19115	0.543634	0.870428	0.431331	1.15588	1.08692	0.936259	1.01071
aparTR17342|c0_g2_i1|m.4862	1.42587	1.53661	1.84664	1.30086	1.58278	1.45931	1.26864	1.26727
aparTR17345|c0_g3_i1|m.4882	1.36075	1.2838	1.07491	1.8528	1.25811	1.97501	0.883949	1.33843
aparTR17346|c0_g1_i2|m.4884	0.480683	0.804735	0.585	0.496183	0.564211	0.741462	0.768444	0.777769
aparTR17347|c0_g2_i7|m.4893	0.228523	0.127516	0.394222	0.269366	0.58965	0.525412	0.638758	0.555616
aparTR17348|c0_g2_i1|m.4894	0.457726	0.353834	0.558199	0.344989	0.32989	0.281377	0.744691	0.660845
aparTR17348|c0_g2_i5|m.4901	0.832871	0.539183	0.794382	0.841724	0.396106	0.840207	0.689334	0.678947
aparTR17349|c0_g4_i1|m.4911	0.634946	1.07727	0.773944	0.808216	0.917808	1.06485	0.700992	0.919688
aparTR17349|c0_g4_i1|m.4912	1.05292	1.18012	1.11348	1.04128	0.970189	0.996691	0.976631	0.870872
aparTR17351|c0_g2_i1|m.4929	0.973696	0.737902	1.14875	1.19598	0.896637	0.956697	1.02384	1.03724
aparTR17351|c0_g2_i1|m.4931	0.734569	0.594704	0.917018	0.340566	1.16654	0.693695	0.565787	0.462779
aparTR17352|c0_g2_i1|m.4932	1.47122	1.42285	1.43147	1.68732	1.26667	1.58535	1.50146	1.20371
aparTR17353|c4_g1_i1|m.4944	2.7124	2.29694	3.75298	2.81507	5.1622	3.15716	1.22872	1.71894
aparTR17356|c1_g1_i1|m.4954	0.910978	1.30076	1.24033	0.8308	1.66661	0.682221	1.41951	1.26099
aparTR17356|c3_g1_i9|m.4960	0.789124	1.20414	1.33474	0.929533	1.32058	1.11942	1.52593	1.16891
aparTR17357|c0_g1_i1|m.4962	1.61565	1.44462	0.999629	1.72532	1.79147	1.17095	1.19994	1.13834
aparTR17359|c0_g3_i4|m.4968	0.890123	1.19977	1.5068	0.822882	0.761128	1.01888	1.19056	1.0841
aparTR17359|c0_g3_i5|m.4969	1.00396	0.855397	1.22197	0.788557	0.955137	0.592188	0.894891	0.944187
aparTR17359|c0_g5_i1|m.4973	1.73624	1.01447	2.02862	0.986591	0.849448	1.30759	1.07646	1.26046
aparTR17359|c0_g6_i4|m.4979	1.94997	2.06911	2.28322	1.22046	1.11933	2.39202	0.933035	1.4299
aparTR17360|c0_g1_i1|m.4981	1.14136	1.40554	1.25519	1.13388	1.03783	1.15591	1.23485	1.27766
aparTR17361|c1_g1_i12|m.4997	4.59792	4.3469	4.43032	4.90821	3.87759	3.76989	3.25496	2.76051
aparTR17363|c2_g1_i1|m.5019	1.60041	1.24532	1.5862	0.892728	1.13109	1.44473	1.3934	0.966168
aparTR17363|c2_g1_i1|m.5021	0.558826	0.687334	0.3979	1.26626	0.652247	0.362731	0.904635	0.722371
aparTR17363|c2_g1_i1|m.5022	1.14465	2.9244	1.27147	1.77139	1.98814	1.67297	1.15333	1.11828
aparTR17364|c4_g1_i1|m.5029	0.51046	0.542769	0.597722	0.549694	1.04918	0.74536	0.655557	0.476762
aparTR17365|c1_g2_i11|m.5031	1.21252	0.979445	1.80545	1.07579	1.4009	1.02588	0.870763	1.00726
aparTR17368|c0_g2_i2|m.5055	1.09949	0.968397	0.551018	0.761708	0.701963	0.899889	2.04804	1.14618
aparTR17369|c0_g1_i1|m.5059	0.548996	0.800661	0.857536	0.669569	0.932787	0.845821	0.825387	0.742069
aparTR17369|c0_g1_i2|m.5063	0.85787	0.590018	0.724989	0.740776	0.553596	1.17266	0.784751	0.850851
aparTR17372|c1_g1_i1|m.5074	1.06081	1.1635	1.04664	1.23601	1.11109	0.791399	1.34985	1.04382
aparTR17372|c3_g1_i1|m.5079	1.13482	0.848413	1.05045	1.02638	1.37667	1.05952	0.697851	1.05036
aparTR17372|c3_g2_i2|m.5084	0.60275	0.617447	0.99551	0.756521	1.15629	0.617993	0.919494	0.818111
aparTR17373|c3_g1_i11|m.5088	0.500996	0.149213	1.10821	1.28598	0.575532	0.660917	0.491288	0.678782
aparTR17373|c3_g1_i5|m.5109	1.4765	0.950444	1.25574	0.966628	1.14214	1.10841	0.888278	0.862704
aparTR17373|c3_g1_i7|m.5124	2.61982	0.780174	1.56829	1.21648	2.38285	1.66309	0.606218	0.83621
aparTR17377|c1_g1_i1|m.5151	1.25457	1.29003	1.23041	1.05661	1.27698	0.93355	1.24182	1.10467
aparTR17379|c3_g1_i2|m.5158	1.56039	1.61976	1.0843	1.03181	0.963927	1.04871	0.991249	1.04135
aparTR17380|c0_g1_i1|m.5163	1.12482	1.14118	0.886499	1.23796	0.952613	1.02561	1.25981	1.15921
aparTR17381|c0_g3_i1|m.5170	0.772731	0.974212	1.32941	1.12073	0.792636	1.32872	1.0702	0.954506
aparTR17382|c1_g1_i8|m.5177	0.946203	0.957804	0.719194	0.828536	0.896818	1.40448	0.776109	0.698985
aparTR17383|c1_g2_i3|m.5187	0.241829	0.305296	0.114587	0.24396	0.137997	0.181377	0.383156	0.397038
aparTR17383|c1_g2_i5|m.5190	1.27385	0.757133	1.00901	1.3904	1.86351	0.9268	1.36729	1.01254
aparTR17385|c4_g1_i1|m.5197	1.46653	0.849371	1.04918	1.19581	1.38734	1.33707	0.976096	1.02363
aparTR17386|c1_g1_i1|m.5201	1.19808	1.03443	1.21403	1.15792	1.02009	1.27436	1.32885	1.16173
aparTR17387|c0_g1_i1|m.5222	2.09936	2.71065	2.2622	2.61335	2.27324	2.04316	1.09105	1.63734
aparTR17388|c0_g1_i1|m.5231	1.264	0.435	0.608654	0.386845	1.05316	1.18281	1.24084	0.89477
aparTR17388|c0_g2_i1|m.5233	2.68604	3.45225	3.41787	3.64687	4.13454	2.74202	5.80642	4.70654
aparTR17388|c0_g3_i3|m.5253	1.23204	2.08075	1.96021	1.12436	1.62023	1.28244	1.14037	0.989963
aparTR17390|c2_g1_i1|m.5259	0.440381	0.959861	0.719233	0.962228	0.716027	0.486083	1.57549	0.959778
aparTR17391|c0_g1_i1|m.5266	1.02197	0.904653	1.19475	0.998803	0.970152	0.774548	1.45338	1.36536
aparTR17391|c1_g1_i1|m.5273	1.48445	1.12504	0.995662	1.23513	1.32451	1.12946	1.28025	1.15659
aparTR17393|c5_g7_i1|m.5285	0.359108	1.21909	1.32566	0.933204	1.37913	1.14583	1.95548	1.05962
aparTR17394|c0_g1_i3|m.5290	1.2098	1.07353	1.33081	0.770996	1.04564	1.17978	0.856337	0.942957
aparTR17396|c0_g1_i1|m.5311	1.55821	1.40802	1.74926	1.41998	1.30462	1.59826	1.35261	1.24668
aparTR17396|c0_g1_i3|m.5313	0.758355	1.38501	0.829702	0.663149	1.03689	1.33009	1.55734	0.980484
aparTR17397|c0_g1_i1|m.5315	1.24541	0.795636	1.63384	0.585837	0.285266	0.292224	1.96671	1.07065
aparTR17399|c0_g1_i1|m.5323	0.885031	0.622266	1.89501	0.976907	1.98255	0.916871	1.27324	1.07023
aparTR17399|c2_g2_i5|m.5332	1.11007	1.01798	1.40279	0.893013	1.22131	0.709055	0.713423	0.728136
aparTR17404|c0_g1_i2|m.5354	1.2446	1.20832	1.18716	1.07781	1.18589	1.10285	1.06759	1.0341
aparTR17405|c0_g1_i1|m.5359	1.35028	1.2448	1.18096	1.25326	1.35824	1.29031	0.972362	0.905749
aparTR17406|c0_g3_i2|m.5370	1.2452	0.177692	0.688684	1.53787	1.17091	2.01893	1.80285	0.999827
aparTR17408|c0_g1_i3|m.5376	1.37051	1.1455	1.11932	1.08386	1.33533	1.31806	1.01324	0.938393
aparTR17408|c0_g1_i4|m.5384	1.38029	1.12304	1.26772	1.33893	1.02814	1.42105	1.00096	0.995504
aparTR17409|c2_g2_i10|m.5389	2.16149	3.54119	3.5466	3.19703	2.69093	2.06567	0.739632	0.751842
aparTR17409|c2_g2_i10|m.5391	3.84577	5.80062	4.48128	3.81791	5.49669	7.15867	2.50176	2.23792
aparTR17409|c2_g2_i16|m.5393	5.11598	4.92416	5.7354	2.96109	5.3022	5.18422	3.83377	3.40177
aparTR17409|c2_g2_i16|m.5394	2.90395	2.11693	2.07638	1.54967	2.30875	1.98031	1.49776	1.15433
aparTR17409|c2_g2_i6|m.5397	3.39464	3.30003	3.25814	2.77895	3.32359	2.75525	2.14972	1.83552
aparTR17410|c1_g1_i1|m.5399	1.01167	1.40403	1.24884	0.825756	0.676786	0.731658	1.11679	1.06311
aparTR17411|c0_g1_i3|m.5414	1.69224	1.45578	1.32496	1.41814	1.41	1.77045	1.19435	1.12054
aparTR17411|c0_g1_i3|m.5416	0.996017	0.432596	0.942739	1.70839	1.22449	2.03533	1.43506	1.08479
aparTR17411|c1_g1_i1|m.5417	1.23671	1.30346	1.25161	1.12354	1.03556	1.20679	1.12741	1.06809
aparTR17412|c1_g1_i3|m.5424	3781.29	3799.24	3657.5	3746.99	3699.26	3755.23	3106.61	3320.7
aparTR17413|c0_g1_i3|m.5449	1.07454	0.958108	1.25676	1.13511	1.25227	1.30147	1.15313	1.029
aparTR17414|c0_g2_i2|m.5454	1.25224	1.1718	0.863533	1.1894	1.06687	0.985084	1.2228	1.07571
aparTR17414|c0_g2_i5|m.5461	0.415662	0.463019	0.955438	1.72737	0.712509	0.810333	0.950838	0.64739
aparTR17417|c1_g1_i2|m.5470	1.19864	1.03387	1.08132	1.09894	1.41378	1.0898	1.07529	0.99478
aparTR17419|c1_g1_i1|m.5492	1.10043	1.35203	1.56794	1.13863	1.26694	1.29285	1.24064	0.929417
aparTR17420|c0_g2_i2|m.5495	1.14662	1.33907	0.984315	1.45344	1.54623	1.2108	1.63837	1.13394
aparTR17422|c0_g1_i2|m.5503	1.37103	1.16986	1.22738	1.44816	1.23089	1.19468	0.978777	0.975085
aparTR17422|c0_g1_i2|m.5504	2.67528	2.77355	2.8079	1.70044	2.31455	2.998	1.57978	1.51069
aparTR17423|c1_g2_i2|m.5525	0	0	0	0	0	0	4.48628	3.30657
aparTR17423|c1_g3_i1|m.5526	3.85759	4.67859	2.98541	3.01104	2.49368	3.21011	57.5745	23.7292
aparTR17423|c1_g3_i3|m.5528	0	0	0	0	0	0	1.59464	1.02517
aparTR17426|c1_g1_i2|m.5545	0.796585	1.04996	1.06275	0.958041	0.945123	1.29072	0.977445	1.09338
aparTR17426|c2_g2_i1|m.5548	1.2623	1.43844	1.36442	1.42221	1.4234	1.15755	2.86594	1.14926
aparTR17428|c1_g1_i1|m.5552	1.3006	0.804018	1.61457	0.888155	1.29818	1.43894	0.894346	1.16232
aparTR17428|c1_g3_i1|m.5562	0.740584	1.06047	1.714	1.07798	0.505334	0.773487	1.08775	0.943282
aparTR17429|c1_g4_i4|m.5563	87.7842	96.7421	86.9005	84.3819	86.9403	86.9495	230.667	149.179
aparTR17431|c1_g3_i2|m.5566	1.31155	0.989285	1.20996	1.19563	1.17345	0.946166	1.19434	0.91296
aparTR17431|c1_g3_i2|m.5570	1.47928	1.28583	0.994628	1.53442	1.46314	1.27868	1.05938	0.837897
aparTR17432|c0_g1_i1|m.5586	1.04074	0.740292	0.565754	1.24354	0.960063	0.595487	1.19169	1.15488
aparTR17433|c3_g5_i2|m.5602	2.20256	2.56668	2.59662	1.68309	2.21569	2.38598	5.43588	6.40202
aparTR17433|c3_g5_i5|m.5604	10.4673	9.15201	8.6229	12.4116	6.75089	8.74348	16.8852	11.5293
aparTR17433|c3_g5_i5|m.5605	2.60914	1.59332	2.02432	2.47188	1.80768	2.321	3.0085	4.44564
aparTR17433|c3_g5_i5|m.5607	1.10573	0.96327	1.69025	0.899535	0.944665	0.898725	2.03294	3.19736
aparTR17433|c3_g6_i1|m.5618	1.067	0.873721	1.03461	0.901721	0.546992	0.530751	1.16639	2.5101
aparTR17435|c0_g1_i1|m.5622	1.02357	2.56743	2.97534	1.22305	1.57488	0.952635	1.79665	1.56327
aparTR17437|c0_g1_i1|m.5636	1.05217	1.22264	0.966049	1.76997	1.1062	0.723398	1.00021	1.09621
aparTR17525|c0_g1_i1|m.5647	0.742534	1.04987	1.27321	1.28377	1.51536	1.68496	1.26398	1.08237
aparTR17528|c0_g1_i1|m.5651	1.52271	1.24333	0.997576	1.56868	1.22883	1.36614	0.905661	0.953469
aparTR17528|c0_g1_i1|m.5652	1.09794	0.385338	0.215558	0.264483	0.755727	0.722666	0.549874	0.586917
aparTR17533|c0_g1_i2|m.5654	0.897797	1.12201	0.827671	0.420066	0.612631	0.664809	1.24064	0.706687
aparTR17538|c1_g1_i1|m.5658	1.37931	1.1056	0.68074	1.01639	0.967262	1.38063	1.21141	0.878056
aparTR17541|c0_g1_i1|m.5662	1.41536	1.3595	1.00092	1.0174	0.312335	1.55628	1.12202	1.2032
aparTR17543|c0_g1_i1|m.5666	0.779144	0.278897	1.26974	0.609548	0.912141	0.725126	1.23342	1.21164
aparTR17544|c1_g1_i1|m.5668	1.16285	1.1768	1.14955	1.14022	1.23419	1.16537	1.57454	1.03516
aparTR17545|c0_g1_i1|m.5672	0.965615	1.11587	1.00449	0.992103	0.598531	1.73558	0.753112	0.789787
aparTR17546|c0_g1_i1|m.5673	0.948476	1.31765	1.92107	0.936553	1.0908	0.78639	1.13807	1.03629
aparTR17547|c0_g3_i1|m.5677	1.09854	0.690713	1.08614	0.415943	0.43925	0.44647	0.6603	0.72174
aparTR17547|c1_g1_i1|m.5679	0.598994	0.556945	0.404355	0.890773	1.07698	0.548112	1.0057	0.815239
aparTR17548|c1_g3_i1|m.5680	30.5769	30.8858	0.81763	0.0412611	0.0705272	22.0637	0.0709018	0.0608486
aparTR17561|c0_g1_i1|m.5685	1.21164	1.37621	1.08213	1.12381	1.22243	1.20093	1.02544	0.993543
aparTR17562|c0_g2_i1|m.5688	0.520815	0.475828	1.33993	0.762837	1.1044	0.770721	0.899052	0.72451
aparTR17562|c0_g2_i1|m.5689	1.35288	0.779213	0.657636	1.1109	0.798984	1.39946	0.886408	1.07236
aparTR17565|c0_g1_i2|m.5695	0.285607	0.128697	0.413803	0.592989	0.616705	1.89105	0.585611	0.489621
aparTR17567|c0_g1_i1|m.5696	1.37033	1.7454	0.647112	1.59659	2.03979	0.922979	1.25186	0.981035
aparTR17572|c0_g1_i3|m.5702	1.19709	0.987573	1.50029	0.745639	1.64877	1.46671	1.11456	0.649428
aparTR17574|c0_g1_i1|m.5706	1.44465	1.5091	1.56369	1.34534	1.40787	1.1522	1.10439	1.15824
aparTR17576|c0_g1_i1|m.5710	0.737206	0.810961	1.20855	0.382498	0.583461	0.976912	0.969009	1.08012
aparTR17579|c0_g1_i1|m.5711	0.458006	0.589746	0.964085	0.398599	0.651698	0.760464	0.40188	0.640426
aparTR17579|c0_g1_i2|m.5712	0.233047	0.132907	0.449886	0.190279	0.407218	0.358096	0.512172	0.440309
aparTR17579|c0_g1_i4|m.5716	0.719794	1.04617	0.555635	0.495308	0.968323	0.814051	0.541607	1.13881
aparTR17580|c0_g1_i2|m.5717	1.80965	1.47494	1.18625	1.81078	1.0414	0.795194	0.735494	0.892225
aparTR17587|c0_g1_i1|m.5722	1.72901	2.01257	1.18319	1.18176	1.39008	1.21899	1.16953	1.06621
aparTR17596|c1_g1_i2|m.5729	0.882165	1.13195	1.14818	1.08545	1.16132	1.22828	0.604668	0.694426
aparTR17604|c0_g1_i3|m.5736	0.867659	0.714161	0.859159	0.699085	0.665751	0.801828	0.92489	0.918723
aparTR17604|c0_g1_i5|m.5737	1.17575	1.02604	1.00308	0.967781	0.907361	1.0917	0.982048	0.816352
aparTR17607|c0_g1_i1|m.5743	1.12759	1.15897	1.3282	1.0475	0.927171	1.22366	1.27574	0.99258
aparTR17613|c1_g2_i2|m.5747	0.610969	1.36248	1.28622	1.62567	0.995052	1.38618	1.32011	1.07452
aparTR17623|c0_g1_i2|m.5761	2.04756	1.57091	2.40914	2.35173	2.47637	2.26452	1.52745	1.83286
aparTR17744|c0_g1_i1|m.5762	9.51196	7.99793	8.40848	8.81814	7.57379	5.18229	5.40725	5.06416
aparTR17766|c0_g1_i1|m.5763	1.22884	0.683775	3.52993	0.839682	0.290069	1.51444	1.8611	1.14799
aparTR17876|c1_g1_i2|m.5765	0.48174	0.553078	0.599976	0.870495	1.11291	0.821009	1.70618	2.41971
aparTR17876|c1_g2_i1|m.5772	1.59773	1.84232	1.45568	0.987406	0.429857	1.09955	0.768353	1.02569
aparTR17879|c11_g1_i1|m.5777	1.26342	1.26622	1.52636	0.894951	1.22162	1.16427	0.990388	1.00648
aparTR17879|c12_g1_i1|m.5807	1.65239	1.50405	1.15637	1.50624	1.10823	1.45213	1.09508	1.11775
aparTR17879|c13_g2_i4|m.5808	1.10862	0.899422	1.42268	0.928375	1.03293	0.551118	1.28639	1.18122
aparTR17883|c1_g1_i1|m.5812	0.337994	0.0816853	0.303725	0.382953	1.13253	0.526002	1.86323	1.08673
aparTR17884|c1_g2_i1|m.5814	1.0724	0.680211	0.862749	0.938254	0.854019	0.983365	1.0068	0.891581
aparTR17884|c1_g2_i1|m.5816	0.678089	1.82719	0.608521	0.603329	0.85124	0.434229	0.641258	0.764846
aparTR17888|c0_g2_i1|m.5832	1.20364	1.28695	1.01956	1.1958	1.04646	0.959719	1.04247	1.0548
aparTR17888|c0_g2_i1|m.5833	1.58952	0.889235	1.26515	1.12257	1.2951	0.809971	0.909744	0.984765
aparTR17889|c3_g2_i1|m.5841	0	0.724957	0.74279	0.638772	0.581567	0.476742	1.10585	0.829975
aparTR17890|c0_g1_i1|m.5845	1.10203	0.923851	1.11767	1.37787	1.33798	1.45061	0.869827	0.9077
aparTR17891|c3_g1_i1|m.5857	1.69224	1.32453	0.748267	1.05324	1.31181	2.73518	1.59123	0.907314
aparTR17891|c3_g1_i6|m.5866	0.746688	0.517502	0.539652	0.803758	0.545656	0.725888	0.431964	0.616019
aparTR17891|c3_g1_i8|m.5870	9.21038	13.1501	13.2672	11.2097	12.7253	11.9124	6.82409	5.8918
aparTR17891|c3_g2_i1|m.5874	0.368863	0.499804	0.179035	1.10724	0.259522	0.996705	0.312923	0.44018
aparTR17891|c3_g4_i1|m.5877	1.90732	1.42818	1.65611	1.07614	1.78006	2.5337	0.673521	1.17284
aparTR17893|c0_g2_i1|m.5878	1.64703	0.954744	1.24065	1.3409	1.34883	1.54797	1.33772	1.12983
aparTR17894|c1_g6_i3|m.5881	2.63285	3.1338	3.6459	1.84412	2.07795	1.75969	1.60745	1.65446
aparTR17896|c0_g3_i1|m.5901	1.95405	0.121756	1.00758	1.03093	1.69134	2.33128	1.53548	0.970735
aparTR17896|c0_g4_i1|m.5903	1.67104	0.952222	0.911439	1.8043	1.35189	1.70046	1.47484	0.919481
aparTR17897|c1_g2_i1|m.5910	0.760558	0.586931	1.04523	1.07441	0.885591	1.09854	0.547945	0.670396
aparTR17897|c2_g1_i1|m.5925	0.984172	1.31579	1.15201	1.2633	1.13139	1.24371	1.21079	1.02767
aparTR17900|c1_g1_i1|m.5940	1.74416	1.31446	1.04051	1.21641	0.840391	1.05717	1.23562	1.01926
aparTR17900|c1_g2_i3|m.5943	0.7562	0.843506	1.04746	1.07925	0.812848	1.09919	1.05338	1.0706
aparTR17901|c0_g2_i1|m.5947	1.148	1.18683	1.30355	1.43395	1.13225	1.30701	1.46345	1.29759
aparTR17902|c0_g2_i1|m.5950	0.942499	1.41688	1.12085	1.33519	1.44614	1.35381	0.853739	0.950417
aparTR17902|c0_g3_i2|m.5954	0.717862	0.658372	0.641523	1.30165	0.514544	0.539822	0.51485	0.413785
aparTR17903|c5_g1_i1|m.5959	1.92166	1.89454	2.41092	2.64889	1.96552	2.52314	1.11958	1.75404
aparTR17903|c7_g1_i1|m.5960	1.46954	0.776433	1.34186	1.30334	1.01469	1.13539	1.05334	1.10241
aparTR17904|c0_g1_i2|m.5968	1.40768	1.31405	0.969568	1.22965	1.42263	1.20253	1.28027	1.18021
aparTR17907|c1_g1_i1|m.5975	1.1916	1.03055	1.13725	1.07243	1.19458	1.08274	1.18959	1.03075
aparTR17909|c0_g1_i1|m.5978	1.13729	1.30341	1.41518	1.62129	1.08353	0.708663	1.05947	0.890601
aparTR17909|c0_g1_i4|m.5981	6.36889	5.86139	6.01551	7.40547	6.17328	6.19534	4.20251	3.6479
aparTR17913|c1_g1_i4|m.5999	1.26606	1.14765	1.33884	0.743105	0.910608	1.08372	1.03422	1.11946
aparTR17913|c1_g2_i1|m.6001	1.08709	0.160183	0.813314	1.14017	0.857124	1.44375	1.12248	1.15338
aparTR17914|c5_g1_i1|m.6006	0.980773	0.756374	0.921965	0.747844	0.781501	0.80957	0.71403	0.494866
aparTR17914|c5_g1_i1|m.6007	0.965406	0.420518	0.500684	0.697018	1.11711	0.662646	0.900243	0.638403
aparTR17914|c5_g1_i7|m.6017	0.156277	0.644996	0.890268	0.403995	0.828728	0.46231	0.401912	0.374082
aparTR17919|c1_g1_i1|m.6027	1.37521	0.842144	1.42586	1.22872	0.855888	1.09472	1.37834	1.26291
aparTR17921|c2_g2_i2|m.6048	1.26724	0.782594	0.979186	1.06403	1.06485	0.879597	1.03652	0.921567
aparTR17922|c0_g1_i1|m.6051	1.30321	1.34262	1.17298	1.25595	1.00702	0.877475	0.997853	1.09071
aparTR17923|c0_g2_i1|m.6057	0.857729	0.561032	0.842774	0.387605	0.915789	1.17887	1.04944	0.938502
aparTR17923|c1_g1_i1|m.6058	3.81056	2.94881	2.95507	2.60361	2.71857	1.81828	1.99999	2.47213
aparTR17926|c1_g3_i1|m.6075	4.44528	4.13111	3.87102	4.09919	4.52866	3.3397	2.69352	1.92254
aparTR17927|c4_g1_i5|m.6110	2.16195	1.42942	0.806001	1.56781	0.547001	0.677146	0.802296	0.873469
aparTR17927|c5_g1_i1|m.6111	1.30749	1.1408	1.39248	1.2486	1.31313	1.09029	1.19637	0.877478
aparTR17927|c5_g4_i1|m.6113	1.03071	0.83388	1.12178	0.862703	1.1068	1.3454	1.00563	0.979715
aparTR17928|c2_g1_i2|m.6121	0.964274	0.993369	1.13523	0.77896	0.529541	0.369656	0.714926	0.528376
aparTR17929|c1_g2_i1|m.6124	6.94787	7.03986	8.32463	6.27028	8.30294	7.187	4.2869	5.30172
aparTR17929|c1_g4_i4|m.6126	2.145	1.72728	1.44505	1.28224	0.439238	0.92293	1.45169	1.23847
aparTR17929|c1_g5_i1|m.6130	1.64357	1.16966	1.32374	1.38226	1.31125	1.17635	0.895618	1.08908
aparTR17930|c1_g1_i3|m.6154	0.610544	0.954877	0.675087	0.636205	0.796171	0.612985	0.751795	0.640711
aparTR17930|c1_g2_i1|m.6164	0.899647	1.21817	0.892846	0.925952	0.980269	1.31318	1.29705	1.00699
aparTR17930|c1_g2_i5|m.6183	1.37067	0.314718	1.23124	0.873402	1.148	1.55535	1.034	0.954333
aparTR17932|c0_g1_i1|m.6188	0.722326	1.63417	0.836425	0.998469	1.24366	1.66943	1.43508	1.14725
aparTR17933|c0_g1_i1|m.6192	3.50109	4.09045	2.88663	2.89928	2.61598	3.29358	1.83686	2.10374
aparTR17935|c0_g3_i3|m.6200	0.25292	0.0145486	0.196105	0.308201	0.11165	0.237944	0.551612	0.365636
aparTR17937|c0_g2_i2|m.6206	2.81263	1.17089	1.52332	1.13629	0.425122	1.44281	0.772418	1.07088
aparTR17938|c0_g1_i1|m.6207	1.50339	1.22574	1.48868	1.06327	1.54288	1.17357	1.14702	0.989069
aparTR17940|c6_g1_i4|m.6225	1.68029	1.02	1.35616	0.796757	1.49808	0.905921	0.871681	0.93003
aparTR17940|c7_g1_i1|m.6230	1.2037	1.29135	1.05204	1.20465	1.07015	1.15045	0.887506	0.976116
aparTR17941|c1_g1_i3|m.6239	1.05328	1.38696	1.15375	1.26791	0.878956	1.53141	1.15673	0.994458
aparTR17945|c0_g1_i1|m.6244	1.25471	0.483634	1.11396	0.855319	0.935102	0.995512	0.651506	0.634324
aparTR17947|c0_g1_i1|m.6253	1.48257	1.44608	1.2384	1.25005	1.24884	0.981203	1.16968	1.21944
aparTR17947|c1_g1_i11|m.6255	1.62003	1.13623	1.17216	1.46968	1.32089	0.99222	0.970462	1.01857
aparTR17948|c0_g1_i1|m.6264	5.05644	4.56507	2.9454	4.35271	3.56632	3.9014	2.5792	2.25424
aparTR17948|c1_g2_i3|m.6268	1.27911	1.73912	1.38338	0.773481	0.996619	1.6168	1.15228	1.00025
aparTR17951|c0_g1_i1|m.6274	1.53517	0.421212	0.725984	0.669166	1.54006	0.890849	1.28128	1.12644
aparTR17951|c0_g1_i3|m.6277	1.17942	1.83953	0.753563	1.75093	0.896961	0.999501	1.58815	1.01466
aparTR17954|c0_g1_i1|m.6278	1.15932	0.738354	0.820711	1.55135	0.972817	1.10587	0.985161	0.926147
aparTR17955|c0_g1_i1|m.6280	1.02849	1.00044	1.02831	0.891863	1.0078	0.718562	1.05137	0.948686
aparTR17956|c3_g3_i1|m.6285	0.911253	0.832694	1.28152	1.3336	1.35639	1.1344	1.10528	1.103
aparTR17959|c8_g1_i2|m.6306	2.07158	0.820889	0.554903	1.03608	1.27822	1.33443	1.31718	0.769234
aparTR17960|c0_g1_i3|m.6307	2.53335	1.35232	0.838539	2.62963	0.717349	0.63356	1.04196	0.756403
aparTR17961|c0_g1_i1|m.6315	1.97526	1.26936	0.750312	0.83185	1.28699	1.18415	1.87189	1.32765
aparTR17969|c2_g1_i1|m.6356	1128.26	1112.81	1120.36	1104.14	1115.81	1094.6	757.389	780.343
aparTR17969|c4_g1_i4|m.6357	0.907135	1.11611	1.06999	0.692116	1.02645	1.09693	1.23361	1.04849
aparTR17969|c4_g1_i4|m.6359	1.85454	1.15357	1.1054	1.2172	1.24951	1.09281	1.12113	1.25885
aparTR17970|c0_g1_i1|m.6360	1.04642	0.805108	0.665078	0.92445	1.09862	0.611994	0.712404	0.739149
aparTR17970|c0_g1_i2|m.6363	0.693161	0.535344	0.690653	0.71965	0.847991	0.650481	0.774196	0.641867
aparTR17972|c0_g2_i1|m.6373	1.21103	1.12165	1.34606	1.20391	1.3129	0.898516	0.997674	0.904258
aparTR17972|c0_g3_i1|m.6374	1.19175	0.89863	0.5088	0.370959	0.708661	1.03777	0.68967	0.460344
aparTR17973|c1_g2_i1|m.6378	1.10572	1.34119	1.12987	1.28705	1.26886	1.06024	1.65828	1.3514
aparTR17974|c5_g1_i1|m.6385	64.1206	58.9662	58.2565	54.1737	58.2064	56.8971	39.7701	41.9024
aparTR17975|c1_g2_i1|m.6386	0.945285	0.429022	0.832835	0.863753	1.0146	0.741648	0.884012	0.736033
aparTR17975|c1_g2_i1|m.6387	1.19089	0.524784	1.34851	0.584355	0.715026	0.592679	0.817655	0.521721
aparTR17975|c2_g1_i1|m.6388	1.15834	1.03203	1.01362	1.00218	1.0314	1.1589	1.13349	1.11125
aparTR18059|c0_g1_i1|m.6391	1.20912	1.13165	1.12876	1.1106	0.980367	0.783858	0.913066	0.94707
aparTR18072|c1_g1_i1|m.6392	1.08306	1.23766	1.0805	1.14484	1.27748	1.57668	0.561434	0.883201
aparTR18087|c0_g1_i1|m.6393	0.820885	1.24721	1.10068	0.860811	0.928844	1.32041	0.885936	0.928317
aparTR18097|c0_g2_i1|m.6397	0.33399	0.611093	0.653525	0.18806	0.127537	0.312324	0.423564	0.448834
aparTR18101|c0_g1_i2|m.6398	0.99297	1.25034	1.09616	1.03402	0.877945	1.24439	0.961606	0.986752
aparTR18113|c0_g1_i1|m.6401	0.544237	1.07651	0.868179	1.1074	0.776225	0.966607	0.594204	0.990013
aparTR18119|c0_g1_i1|m.6403	63.1017	66.6011	70.4975	62.7646	70.3368	63.6441	210.264	159.016
aparTR18122|c0_g1_i1|m.6405	1.15213	1.08364	2.66148	1.00307	1.17071	0.921885	1.63047	0.980549
aparTR18123|c2_g1_i1|m.6406	1.40416	1.52126	1.0056	1.2441	1.00093	1.08063	1.17394	0.851869
aparTR18135|c0_g1_i1|m.6418	0.858595	1.10719	1.30014	0.728938	1.0072	1.18578	1.45591	1.15951
aparTR18140|c0_g1_i1|m.6421	329.792	361.555	247.935	569.832	896.874	504.39	572.279	565.892
aparTR18147|c0_g1_i1|m.6422	0.707538	1.7851	1.04037	1.6138	1.76702	2.40732	1.18708	0.938307
aparTR18228|c0_g1_i1|m.6423	482.506	472.982	466.17	465.194	468.286	491.017	275.837	249.819
aparTR18309|c5_g1_i1|m.6426	1.05778	1.04435	1.34232	0.977228	1.05568	0.949646	1.07618	0.829747
aparTR18309|c5_g1_i1|m.6427	1.43601	0.710445	1.5453	1.52924	0.857473	1.24872	0.758563	1.13543
aparTR18309|c5_g1_i1|m.6428	0.599445	0.680334	1.15437	2.01271	0.932306	0.642485	0.434454	0.775839
aparTR18312|c0_g1_i1|m.6433	0.978172	1.30779	1.27739	1.34989	1.10777	0.872372	1.07889	1.01659
aparTR18313|c0_g1_i1|m.6450	1.07732	1.08109	0.499918	0.96464	1.14577	0.776543	0.62661	0.75655
aparTR18313|c0_g1_i4|m.6454	0.550567	0.594751	0.787896	0.626071	1.06638	0.600482	1.06759	0.503818
aparTR18315|c1_g1_i3|m.6469	1.16912	1.15236	1.07087	1.16376	1.22445	1.38509	1.18199	1.06061
aparTR18316|c1_g1_i1|m.6475	1.18215	0.778711	0.886712	0.728978	0.82233	0.927222	1.10697	0.894308
aparTR18316|c1_g1_i1|m.6476	0.551642	0.243664	0.370945	0.803587	0.355281	0.512882	0.496339	0.44589
aparTR18317|c0_g1_i1|m.6481	1.2413	1.07574	1.09317	1.33114	1.06895	1.07615	0.847215	0.88087
aparTR18319|c0_g1_i1|m.6490	1.03538	1.18429	1.29816	1.33105	1.28088	1.08373	0.926188	1.0421
aparTR18319|c1_g1_i1|m.6493	0.169039	1.56722	1.06866	0.580055	1.22622	1.06356	0.814915	0.803608
aparTR18322|c0_g1_i3|m.6509	0.922128	0.66762	0.776261	1.09461	1.37557	1.1139	1.11329	0.956724
aparTR18326|c0_g1_i1|m.6549	1.25225	0.630659	0.931727	0.755145	0.619249	0.638717	1.02504	0.821258
aparTR18326|c1_g1_i3|m.6555	1.5163	1.60873	1.23408	1.54382	1.3556	1.39256	0.684744	0.752247
aparTR18326|c1_g1_i5|m.6556	1.31806	1.06117	0.805279	0.93621	1.35724	1.0003	1.1243	0.896062
aparTR18328|c1_g1_i1|m.6564	1.18131	0.82178	1.4085	1.2734	1.48657	1.18868	1.23678	1.08259
aparTR18329|c3_g1_i1|m.6585	0.846253	0.947671	0.821621	0.790533	1.70416	0.625223	0.828493	0.871251
aparTR18331|c3_g1_i2|m.6609	1.98995	2.2243	2.25307	2.29031	2.0834	1.93332	1.63712	1.47204
aparTR18332|c0_g1_i1|m.6631	1.36503	1.23712	1.51031	1.23309	1.01122	0.853224	1.10525	1.23351
aparTR18335|c4_g9_i1|m.6636	588.769	603.285	634.798	497.431	503.568	494.178	472.504	408.141
aparTR18339|c0_g1_i2|m.6651	0.696292	1.10318	0.564416	0.324992	0.888552	0.934473	1.06596	1.27233
aparTR18340|c0_g1_i2|m.6659	1.40752	1.07234	1.27977	0.963817	1.17037	1.44517	1.04784	1.04845
aparTR18341|c0_g1_i8|m.6669	0.920587	0.929994	0.698518	1.16355	1.37437	0.685268	0.853609	1.01071
aparTR18342|c2_g1_i2|m.6677	1.22222	1.09158	0.764912	0.487487	0.808666	0.998698	0.499735	0.612415
aparTR18342|c2_g1_i6|m.6680	1.43491	1.24058	1.15307	1.29414	1.38299	1.23334	0.991927	0.953051
aparTR18343|c0_g1_i1|m.6691	1.28238	1.22274	1.28357	0.997419	1.09507	1.17352	1.18325	1.08553
aparTR18344|c0_g1_i1|m.6701	0.366056	0.633704	1.23854	1.19263	0.622267	0.672756	1.33145	1.01031
aparTR18345|c0_g1_i1|m.6708	1.2434	1.25818	1.01368	1.05705	1.20727	1.07497	1.06774	0.990491
aparTR18348|c0_g1_i1|m.6739	0.478901	0.514186	0.599611	0.508552	0.642744	0.604547	0.726716	0.724622
aparTR18349|c3_g9_i1|m.6740	1.80559	1.50521	2.36365	2.1151	2.83296	2.58581	1.53444	1.23803
aparTR18350|c1_g1_i1|m.6744	1.56068	1.71014	1.69142	1.78447	1.82813	1.81463	1.44204	1.31535
aparTR18353|c3_g1_i1|m.6755	0.936814	1.33198	2.77232	1.11916	1.16817	0.767644	1.38084	1.05069
aparTR18354|c0_g1_i1|m.6756	1.48285	1.06185	1.37407	1.56713	1.09266	1.04066	1.38192	1.13247
aparTR18355|c1_g3_i1|m.6765	1.24512	1.04875	1.32443	1.20484	1.31826	1.38858	0.945248	1.02847
aparTR18356|c0_g1_i3|m.6773	1.41801	0.96808	1.31976	1.29732	1.06722	1.06356	0.862523	1.02676
aparTR18357|c4_g2_i12|m.6784	3.23479	2.60773	3.58238	3.53996	3.93315	3.43771	3.00427	2.83144
aparTR18357|c4_g2_i3|m.6790	2.38489	1.82278	2.47132	1.64966	2.14132	3.13389	1.73626	1.64875
aparTR18357|c4_g2_i4|m.6791	3.11075	3.33617	5.26458	3.58239	4.86245	5.09941	3.72496	2.86101
aparTR18357|c4_g2_i5|m.6792	2.17365	2.17426	1.53912	2.32031	1.80432	1.78667	1.84806	1.74601
aparTR18358|c0_g2_i1|m.6798	1.29683	1.16711	1.47105	1.2551	1.07769	1.24403	1.78845	1.30255
aparTR18363|c0_g10_i2|m.6824	2.41959	2.97792	1.98593	2.90718	1.79575	2.01337	1.74115	1.72869
aparTR18363|c0_g10_i6|m.6826	19.4124	14.439	14.0476	15.3815	15.1802	14.9066	9.95404	4.46461
aparTR18363|c0_g8_i1|m.6832	1.88518	0.755566	0.685442	1.24996	1.33987	1.51116	1.47768	1.11391
aparTR18364|c3_g1_i1|m.6833	1.20916	1.29632	0.914998	1.17769	1.02877	1.13073	0.942729	0.921358
aparTR18364|c3_g1_i2|m.6837	111.288	124.693	119.664	91.5081	87.6271	82.7366	72.1667	61.7008
aparTR18365|c0_g1_i1|m.6838	7.58798	5.21973	5.94628	7.44037	4.58875	6.47184	7.09241	6.56968
aparTR18365|c0_g8_i5|m.6848	7.7742	5.83611	5.96809	8.63865	7.52363	6.4521	8.12867	7.42945
aparTR18366|c0_g1_i4|m.6859	0.999849	0.961762	0.794809	0.938606	1.26962	1.0636	0.96476	0.929694
aparTR18368|c0_g1_i1|m.6865	0.27609	0.433864	0.3956	0.43129	0.339829	0.531861	0.353677	0.483042
aparTR18372|c0_g1_i1|m.6872	1.01332	0.978535	1.16358	1.21678	1.31286	0.796668	1.19004	1.00853
aparTR18372|c0_g1_i1|m.6874	1.39851	0.906401	0.245313	0.988012	1.01672	0.415007	0.259481	0.600298
aparTR18376|c2_g1_i6|m.6918	1.24114	1.27887	0.994325	1.2149	1.15922	1.5195	1.43668	0.971072
aparTR18381|c0_g2_i1|m.6947	1.4254	1.12943	1.40045	1.17828	1.14298	0.845457	1.16808	1.23957
aparTR18382|c0_g3_i1|m.6951	1.00303	0.853739	0.630518	1.25767	0.633847	0.871178	0.580819	0.989103
aparTR18384|c0_g2_i1|m.6956	1.18042	1.23255	1.26412	1.28322	0.966252	1.3265	1.22296	1.05716
aparTR18385|c1_g3_i1|m.6960	11.7388	11.3982	11.9674	11.1198	11.6505	11.5067	16.7437	10.2854
aparTR18386|c5_g1_i2|m.6969	67.4757	58.7338	63.8348	57.9419	51.0094	50.2968	53.1882	41.3167
aparTR18386|c5_g1_i3|m.6970	4.51122	5.14868	5.84164	5.72594	5.46242	6.91885	5.5869	4.64548
aparTR18389|c5_g1_i2|m.6978	0.352292	0.415082	1.07264	1.44876	1.01892	0.27647	0.733948	1.0527
aparTR18389|c6_g1_i1|m.6982	1.31115	0.856663	1.20739	1.17988	1.10863	1.09566	1.10391	1.02217
aparTR18389|c6_g1_i3|m.6988	1.0584	0.683782	1.50043	0.917824	1.22391	0.704268	0.755023	1.16493
aparTR18390|c1_g1_i1|m.6991	1.58946	1.12455	1.15359	1.17056	1.21082	1.21208	0.977821	0.957684
aparTR18390|c1_g1_i1|m.6996	0.536816	1.10197	1.38241	1.18557	0.87788	2.14476	1.55352	1.26111
aparTR18395|c0_g1_i1|m.7037	1.28773	1.14368	0.951226	1.1338	1.16578	1.14439	1.14398	1.01769
aparTR18395|c0_g1_i2|m.7046	1.85006	1.68911	1.56854	0.984972	1.53242	1.35099	1.38242	1.43602
aparTR18398|c0_g1_i1|m.7069	1.27667	0.973336	1.02056	1.12758	1.41232	0.810849	1.04226	0.993195
aparTR18405|c5_g1_i1|m.7110	1.2007	1.36552	1.31566	1.42392	1.33622	1.1697	1.24893	1.1519
aparTR18407|c0_g2_i1|m.7126	1.17381	1.16614	1.12108	1.05229	1.15508	1.17263	0.948435	0.951145
aparTR18408|c0_g1_i1|m.7138	2.00588	1.82623	1.86583	1.96203	1.08609	1.80759	1.27037	1.91303
aparTR18408|c0_g1_i2|m.7141	0.33423	0.980456	1.4613	1.66739	0.735288	1.33886	1.21223	0.721017
aparTR18408|c0_g1_i5|m.7146	0.94247	1.47563	0.943244	1.15779	1.1402	0.962174	1.291	1.02365
aparTR18412|c2_g1_i1|m.7158	1.0363	2.45196	1.31315	2.55819	2.25853	2.45042	2.03121	1.71928
aparTR18416|c0_g1_i1|m.7161	0.833092	0.931219	1.06191	1.1992	1.19622	1.18155	0.787788	0.825048
aparTR18418|c1_g2_i1|m.7166	0.671675	1.83436	0.782809	0.907067	2.11823	0.683936	0.945557	1.44127
aparTR18418|c3_g1_i2|m.7167	1.63221	0.79315	0.762264	1.4902	1.64431	1.63854	0.613678	1.07078
aparTR18418|c5_g1_i13|m.7172	0	1.61533	1.48718	1.21099	0.363085	1.11551	2.75544	2.16187
aparTR18418|c5_g1_i8|m.7173	0.60876	2.68054	1.85233	2.18043	1.75811	1.69278	1.52949	1.77719
aparTR18427|c0_g1_i1|m.7183	0.659936	1.02511	1.09834	1.18179	1.04488	0.949852	1.08986	0.855521
aparTR18427|c0_g1_i2|m.7188	1.40786	1.10459	0.715588	0.678955	0.867235	0.835089	1.24175	1.09311
aparTR18427|c1_g1_i2|m.7189	1.64004	0.951643	0.726021	1.43772	0.950477	1.77649	1.98747	1.29852
aparTR18431|c0_g1_i2|m.7195	1.5026	1.39878	1.87085	1.53792	1.38396	1.62137	1.21752	1.63867
aparTR18436|c0_g1_i1|m.7202	1.48404	1.09935	1.0688	1.0669	1.25947	1.05451	1.25974	1.07918
aparTR18438|c0_g2_i13|m.7208	0.499481	0.528061	0.387986	0.462033	0.701839	0.505618	0.511127	0.37781
aparTR18439|c0_g1_i1|m.7214	0.468858	1.35339	0.327956	0.603598	0.514597	0	1.36079	1.05346
aparTR18442|c0_g1_i1|m.7225	0.886011	1.05723	1.1489	1.05224	1.28096	1.24009	1.34577	1.1381
aparTR18442|c0_g1_i1|m.7226	0.741865	0.0576772	1.44689	2.16532	0.609204	0.93544	0.465465	0.659292
aparTR18443|c0_g1_i4|m.7232	1.70297	1.27352	1.0199	1.33217	1.15011	1.1026	1.12173	1.15426
aparTR18444|c0_g1_i1|m.7237	1.13074	1.03757	0.863757	1.22866	1.31651	0.732143	0.591027	0.800217
aparTR18444|c0_g1_i1|m.7239	0.854792	1.33635	0.361774	0.677265	0.733942	0.983461	0.144766	0.331383
aparTR18446|c0_g1_i1|m.7247	0.694351	1.02156	1.348	0.80785	0.975799	1.21811	0.56178	0.417116
aparTR18446|c0_g1_i3|m.7250	1.13819	1.08135	1.1385	1.10168	1.10435	1.02536	1.25246	1.00884
aparTR18448|c0_g1_i2|m.7256	0.761501	1.29079	1.16933	1.22573	1.31524	1.24684	1.1484	1.00792
aparTR18450|c3_g2_i1|m.7258	0.834248	0.522424	0.829773	1.11348	1.14135	0.744532	1.16142	1.0188
aparTR18452|c0_g2_i1|m.7261	1.41525	1.23533	1.2706	1.19157	1.57994	1.53237	0.896649	0.984925
aparTR18457|c0_g1_i2|m.7295	0.285448	0.342676	0.746855	0.562027	0.929803	0.141937	0.934513	0.990048
aparTR18458|c1_g2_i1|m.7297	1.20216	1.19388	0.992999	1.39102	1.13362	0.981532	0.906222	0.813256
aparTR18459|c3_g13_i1|m.7315	408.336	391.006	376.238	249.851	252.773	265.87	460.945	221.358
aparTR18460|c0_g1_i1|m.7316	1.0202	1.19452	1.19546	1.30534	1.40911	1.35598	1.07336	0.952748
aparTR18462|c0_g3_i2|m.7321	2.24634	2.49203	2.37462	2.50706	2.07346	2.55132	1.45907	1.98019
aparTR18464|c6_g5_i1|m.7322	56.3597	58.8563	54.9586	53.18	57.1674	55.8609	34.9703	33.1916
aparTR18466|c0_g1_i5|m.7327	0.635621	1.34177	1.17724	1.06666	0.872035	1.16244	0.96475	0.922565
aparTR18472|c0_g1_i2|m.7340	0.552479	1.42755	0.793199	1.14656	0.668245	2.01661	1.33199	1.34684
aparTR18474|c0_g1_i3|m.7348	0.999873	1.07196	1.27026	1.89607	1.32415	0.66185	0.780921	0.858298
aparTR18476|c0_g1_i1|m.7357	0	0.277548	1.55436	0	1.02344	0	0.359632	0.248147
aparTR18478|c0_g1_i1|m.7363	2.27483	0.45862	0.754214	0.344537	0.448065	1.08478	0.983314	1.16928
aparTR18482|c0_g1_i1|m.7371	1.16789	1.16275	1.16526	1.08552	1.00064	1.27785	1.14555	0.980871
aparTR18484|c1_g2_i1|m.7382	0.964095	0.57754	1.39964	1.22189	0.837981	1.64381	0.735891	0.727312
aparTR18484|c2_g1_i1|m.7384	1251.58	1229.9	1219.42	1215.3	1193.33	1252.85	1073.06	970.513
aparTR18485|c0_g1_i1|m.7385	1.19949	1.56854	0.983889	1.5228	1.30023	1.00939	1.11664	1.0851
aparTR18487|c0_g1_i1|m.7389	1.13391	1.57207	1.28141	1.26172	1.07886	1.32362	1.36211	1.28415
aparTR18487|c0_g1_i1|m.7391	0.103248	0.831199	1.18922	0.483331	0.591858	0.42442	0.635867	0.447006
aparTR18492|c0_g1_i1|m.7401	0.922875	0.895406	1.24616	1.08799	0.81322	0.912355	0.829622	0.855739
aparTR18494|c3_g12_i1|m.7414	2.6663	0.262774	4.79981	0	0.061089	0.913506	0	0
aparTR18497|c1_g1_i2|m.7415	1.27635	0.861055	0.861042	0.71836	0.644103	1.09256	0.519398	0.866103
aparTR18500|c0_g1_i1|m.7417	0.563465	1.09734	1.40353	1.5997	1.45135	1.09058	0.891677	0.882823
aparTR18501|c0_g1_i3|m.7422	0.609536	0.846985	0.863295	0.879644	0.888769	0.831715	0.86622	0.885914
aparTR18502|c1_g1_i1|m.7424	1.15595	1.1512	1.32391	1.05543	1.09936	1.05294	1.14871	0.969894
aparTR18508|c0_g1_i1|m.7436	0.37059	0.165925	0.238511	0.564993	0.086739	0.11947	0.414158	0.530966
aparTR18508|c0_g1_i1|m.7438	0.840201	0.649523	2.01778	1.04282	2.10552	2.15304	1.89654	1.53059
aparTR18540|c0_g2_i1|m.7448	0.97886	1.79412	0.893816	1.23973	1.53158	0.869496	1.19915	1.07377
aparTR18591|c0_g1_i1|m.7449	0.828313	1.4933	0.783798	1.09583	2.59389	1.62283	1.50976	0.924906
aparTR18601|c0_g2_i1|m.7454	1.23087	1.42731	0.497106	0.808042	0.869393	1.42625	1.22342	0.758248
aparTR18609|c0_g1_i1|m.7456	1.23712	0.577198	0.717288	1.34886	0.668325	0.785588	0.82236	0.634609
aparTR18618|c0_g2_i3|m.7461	0.712071	1.53115	0.901934	0.79541	0.589671	1.08268	0.859583	0.828732
aparTR18620|c0_g1_i1|m.7462	1.38537	1.76642	1.29091	2.52212	1.85659	1.19535	1.26809	1.09174
aparTR18627|c0_g1_i1|m.7464	0.360548	0.211951	0.619385	0.637405	0.669515	0.873965	0.61739	0.561376
aparTR18647|c0_g1_i1|m.7482	0.477633	1.15647	0.740653	1.46863	0.955438	1.71428	1.43212	0.860382
aparTR18663|c0_g1_i1|m.7488	1.1935	1.34689	1.68992	1.64239	1.30454	1.11376	1.62941	1.32435
aparTR18663|c0_g1_i1|m.7489	0.449162	0.528265	0.424273	0.650558	0.433637	0.449361	0.711962	0.450669
aparTR18667|c0_g1_i1|m.7492	0.791119	0.74392	1.48434	1.02272	1.07391	0.53793	0.802319	0.720661
aparTR18668|c0_g1_i1|m.7493	0.73005	0.733657	1.5403	1.23762	1.08695	0.600159	1.14888	1.00404
aparTR18676|c0_g1_i2|m.7498	90.8137	96.8419	90.7775	93.4887	95.5711	88.4522	257.951	211.859
aparTR1868|c0_g1_i1|m.7500	0.866245	1.56359	2.2643	0.718009	1.13562	0.92247	1.57378	1.49338
aparTR18691|c0_g1_i1|m.7501	0.870021	0.684273	0.990265	0.783017	0.588617	0.800486	0.957543	0.921843
aparTR18926|c0_g1_i3|m.7508	1.72361	1.5002	1.00349	1.2499	1.26994	1.66488	1.14574	0.844493
aparTR18930|c0_g1_i2|m.7517	1.42758	1.44073	1.32832	1.23559	1.09423	1.0232	0.978015	0.887265
aparTR18930|c1_g2_i2|m.7523	1.03458	0.734755	1.25582	1.68858	1.24022	0.674619	0.973613	1.07294
aparTR18931|c0_g1_i3|m.7526	0.838359	0.719175	1.01082	1.20229	0.662422	0.773837	0.697889	0.785847
aparTR18937|c0_g1_i1|m.7534	1.9875	0.454649	2.545	1.40622	1.29651	1.0669	0.7974	1.13898
aparTR18939|c0_g1_i1|m.7536	2.39854	2.41234	2.07551	0.597862	0.767282	1.86204	5.04357	3.66764
aparTR18942|c0_g1_i1|m.7542	1.07756	1.62261	1.6657	1.26287	1.32157	1.41954	1.23342	1.11456
aparTR18947|c1_g1_i2|m.7552	2.13946	0.829288	1.57222	1.45096	0.906851	1.32328	0.630271	1.12593
aparTR18948|c0_g1_i5|m.7556	1.7182	1.85566	1.81292	1.32928	1.41234	1.7485	1.29665	1.16481
aparTR18954|c0_g1_i3|m.7567	1.30968	0.774691	0.633085	0.95799	0.732029	0.815711	0.763988	1.11115
aparTR18954|c0_g1_i3|m.7568	0.73003	1.28178	0.645904	1.64142	1.16478	0.537256	0.240103	0.811401
aparTR18960|c0_g1_i2|m.7574	0.552504	0.547701	0.770365	0.353669	0.739365	0.87719	0.410122	0.402387
aparTR18961|c0_g1_i1|m.7577	1.95206	0.727956	1.40484	1.27701	1.17334	0.832998	0.760655	0.998515
aparTR18961|c0_g1_i1|m.7578	0.731037	0.835418	0.216565	0.916738	1.58125	0.900033	0.752396	0.761279
aparTR18962|c0_g1_i1|m.7579	1.09144	0.953769	0.39146	0.800888	0.657269	0.683594	1.05805	0.887175
aparTR18965|c0_g1_i1|m.7581	1.12388	1.42086	1.00708	0.841842	1.57626	1.13198	1.02034	1.00794
aparTR18966|c0_g1_i2|m.7590	1.60828	2.9244	4.53213	2.14523	3.62279	2.46654	3.65042	3.44227
aparTR18969|c0_g1_i1|m.7593	22.1951	23.8439	20.1851	17.3647	22.3038	17.8767	10.499	10.1237
aparTR18972|c0_g1_i1|m.7598	1.49349	1.33886	1.00014	1.46572	1.17769	1.39676	1.07672	1.05922
aparTR18975|c0_g1_i2|m.7603	1.19407	1.14	1.69464	0.62237	2.02237	1.59679	0.763743	0.790331
aparTR18980|c0_g1_i1|m.7607	1.21802	1.04961	1.2486	0.891591	1.49579	0.803858	0.942556	0.983626
aparTR18986|c0_g1_i3|m.7620	0.686079	1.09809	0.908644	0.948343	0.616215	0.940609	0.995893	1.00523
aparTR18986|c0_g1_i3|m.7621	1.42715	0.766743	0.557195	0.581722	0.993038	0.54304	0.575176	0.515902
aparTR18987|c0_g1_i1|m.7623	1.27773	1.43038	0.525294	0.959857	1.2305	0.939815	0.984386	0.958486
aparTR18992|c0_g1_i1|m.7627	1.63618	1.70648	1.57308	1.34886	1.40392	2.03722	0.753166	1.53221
aparTR18992|c2_g1_i1|m.7631	0.779567	2.50811	1.16612	0.659703	1.53408	0.6646	1.27802	1.19186
aparTR18995|c0_g1_i6|m.7659	1.26652	1.15711	1.32758	1.39236	1.10444	1.14271	1.36083	1.23102
aparTR1899|c0_g1_i1|m.7670	1.22799	1.83221	1.60821	1.22662	1.03543	0.868964	0.692497	1.4382
aparTR19000|c0_g1_i4|m.7676	2.52358	0.633045	0.792524	0.866698	0.909334	1.36221	0.747915	1.08907
aparTR19003|c0_g1_i1|m.7683	1.22617	0.891807	1.10086	1.1179	1.21918	1.32027	1.48927	1.29855
aparTR19005|c1_g2_i1|m.7688	0.119856	1.1682	2.36893	0.621817	1.07534	1.25683	0.446216	1.16553
aparTR19007|c0_g1_i3|m.7695	1.1897	1.15039	1.23812	1.45435	1.31741	0.926267	1.33772	0.954501
aparTR19008|c0_g2_i1|m.7696	1.715	1.19726	1.41545	1.39713	1.45509	1.20481	1.59559	1.45367
aparTR19015|c0_g1_i1|m.7697	1.01673	1.44535	1.29991	0.703107	0.7718	0.686746	1.07177	1.02198
aparTR19016|c0_g1_i1|m.7698	0.352185	1.17489	1.23424	1.19087	1.12024	0.398378	0.615776	0.755815
aparTR19017|c0_g1_i1|m.7710	1.58397	0.851662	2.0091	1.89732	2.06063	1.57662	5.45101	3.00452
aparTR19020|c0_g1_i1|m.7718	0.857375	2.05732	1.56155	2.04091	1.18195	2.19661	0.965768	0.979054
aparTR19021|c0_g1_i1|m.7719	0.824921	1.5579	1.17667	1.14343	1.01665	0.940334	1.45023	1.03287
aparTR19200|c0_g1_i4|m.7730	1.05957	1.14924	1.26483	1.14088	1.15411	1.03229	1.34157	1.10924
aparTR19208|c0_g1_i1|m.7734	1.25078	3.06441	1.1997	0.782256	0.980541	0.464088	1.55034	1.32627
aparTR19214|c0_g1_i1|m.7735	1.32317	0.887055	0.826196	1.25984	0.693548	0.967075	0.641374	0.637906
aparTR19215|c0_g1_i4|m.7737	0.641224	0.243093	0.68108	1.07989	0.312271	0.897202	1.00355	0.684201
aparTR19217|c0_g1_i1|m.7738	4.29394	4.50019	3.36607	3.42881	3.88356	3.81336	3.92083	3.61273
aparTR19241|c0_g1_i1|m.7742	0.804951	0.589579	0.360231	0.613505	0.497621	0.589665	0.833177	0.765888
aparTR19251|c0_g1_i1|m.7749	0.408317	0.890218	0.37573	0.49439	0.652098	0.460717	0.876277	0.569273
aparTR19261|c0_g2_i4|m.7753	17.8243	16.4437	18.5113	6.13187	6.20882	6.4259	30.8661	5.42773
aparTR19266|c0_g1_i2|m.7755	1.15845	1.25297	0.949962	1.24949	1.43555	1.34211	0.898484	0.903573
aparTR19278|c0_g1_i3|m.7756	1.06073	1.06101	0.898735	1.056	1.35066	0.719566	1.13406	0.865114
aparTR19293|c0_g1_i1|m.7760	1.06123	0.801259	1.04872	0.835986	1.77939	1.34991	1.16272	1.25674
aparTR19298|c0_g1_i2|m.7778	0.111702	0.283119	0.148427	0.198612	0.15252	0.215478	0.0426871	0.0716027
aparTR19298|c0_g1_i3|m.7780	1.83377	1.39147	0.894289	1.00404	1.28938	0.478476	0.46187	0.39372
aparTR19303|c0_g1_i1|m.7788	0.765484	0.907357	0.765871	0.665388	1.81284	1.94537	1.09364	1.25
aparTR19304|c1_g1_i1|m.7789	1.15088	1.35371	1.29583	1.42021	0.886355	1.14407	1.52462	1.23494
aparTR19305|c1_g2_i2|m.7796	0.946153	1.06123	1.41331	1.02343	1.32792	1.50688	1.17735	0.891829
aparTR19313|c1_g2_i2|m.7814	19.5608	16.8877	15.1057	18.07	20.0853	18.3263	36.7823	24.8695
aparTR1931|c0_g1_i1|m.7824	1.40452	1.65316	1.28754	1.35477	0.8715	0.801627	0.893737	1.00401
aparTR19321|c0_g1_i1|m.7825	10.0111	8.12057	13.3153	8.52601	8.49394	12.3643	29.5938	18.0658
aparTR19328|c1_g1_i1|m.7836	0.943671	1.17179	0.867876	1.25569	0.648687	1.2342	1.19827	0.824087
aparTR19330|c0_g1_i1|m.7837	1.56244	1.31197	1.65872	1.09568	1.48359	0.86027	1.09285	1.15673
aparTR19331|c0_g1_i1|m.7839	0.868009	1.16706	0.841093	1.02207	1.35921	0.818712	1.21279	1.05174
aparTR19332|c0_g1_i1|m.7841	1.74217	0.961883	1.4063	1.61077	0.99975	1.0529	1.02829	0.910411
aparTR19335|c0_g1_i1|m.7843	1.07651	1.1538	1.13852	1.19967	0.957068	0.921932	0.929829	0.850131
aparTR19338|c1_g1_i1|m.7845	1.02944	0.837639	0.556821	0.471802	1.0712	1.1609	1.09964	0.840639
aparTR19338|c1_g1_i2|m.7847	2.28877	3.00739	2.09547	3.36339	3.23613	2.88695	2.09983	2.04894
aparTR19339|c1_g1_i1|m.7848	0.579704	0.994047	0.736244	0.480411	0.764364	0.800822	0.679552	0.661156
aparTR19343|c0_g3_i6|m.7867	1.39907	0.792665	0.828155	0.787432	0.180986	0.958258	1.00407	0.743171
aparTR19344|c0_g1_i1|m.7869	1.39124	1.23075	1.0976	1.20256	0.920964	1.42594	1.56212	1.32238
aparTR19352|c0_g3_i1|m.7891	2.93178	3.95942	3.00194	3.80213	4.65742	4.09307	5.56641	3.80403
aparTR19352|c0_g3_i1|m.7892	8.52765	8.03203	3.1037	6.67795	6.10175	3.87831	6.6636	5.43142
aparTR19356|c0_g2_i1|m.7902	1.93013	1.73774	1.24691	1.29202	1.37155	1.45924	1.0371	1.29006
aparTR19357|c0_g1_i1|m.7905	0.776113	1.66304	1.99657	1.00185	1.17495	0.414276	1.13603	1.22321
aparTR19357|c0_g1_i1|m.7906	0.980921	1.08145	0.757824	1.03938	1.55662	1.34074	1.59201	1.1141
aparTR19357|c0_g2_i1|m.7907	1.2497	1.18229	0.821019	1.3488	1.71679	1.13044	1.5603	1.16881
aparTR19361|c0_g1_i3|m.7918	0.470395	0.855393	1.13197	1.16134	1.02029	1.25767	1.19838	0.748041
aparTR19364|c0_g1_i1|m.7925	1.49947	1.05456	1.23109	1.1899	1.23282	1.16366	0.900343	0.992908
aparTR19365|c0_g1_i2|m.7931	0.711126	0.800678	0.778751	0.522921	0.797041	0.930982	0.81376	0.830411
aparTR19374|c0_g1_i1|m.7944	0.951811	0.861553	1.0718	0.953583	0.776187	1.36182	0.673079	0.696358
aparTR19374|c0_g1_i4|m.7947	1.02275	1.82424	1.34276	1.49064	1.0882	1.30891	1.54692	1.14181
aparTR19377|c0_g1_i1|m.7950	0.350768	0.164993	0.197452	0.365367	0.691072	0.337104	0.70012	0.392346
aparTR19379|c0_g1_i1|m.7954	0.766308	0.784926	1.67487	0.458736	0.580222	1.09595	1.08137	0.734401
aparTR19384|c0_g1_i1|m.7967	0.248928	0.855763	1.56437	0.800695	0.571377	0.924517	0.897833	0.678404
aparTR19384|c3_g1_i2|m.7969	0.973682	0.798351	1.41	1.32839	1.16421	1.31627	1.52592	1.0994
aparTR19386|c1_g1_i1|m.7974	0.887689	0.769513	0.792361	1.6822	1.60405	1.98211	0.775695	0.626417
aparTR19389|c0_g1_i1|m.7977	0.138892	0.56404	0.59841	0.525858	0.653117	0.633373	1.08629	0.389484
aparTR19408|c0_g2_i1|m.7991	26.1263	26.3821	30.4111	24.3765	26.9585	22.4808	40.1648	33.2802
aparTR19409|c0_g1_i1|m.7992	1.31899	0.872413	1.59918	1.05084	1.3074	1.38589	1.25925	1.08875
aparTR19417|c0_g1_i1|m.7994	5.76278	4.01626	4.11501	4.67965	4.45061	4.50198	2.64544	2.69709
aparTR19441|c0_g1_i1|m.7996	0.931219	1.54551	1.25186	0.629403	1.34127	1.34583	1.58317	1.23804
aparTR19481|c0_g1_i1|m.7999	0.570103	0.810408	0.49372	0.334987	0.37232	0.30239	0.641782	0.860078
aparTR19608|c0_g1_i1|m.8006	0.850706	0.639456	1.23215	0.698262	0.728781	1.25486	0.59935	0.610642
aparTR19613|c0_g2_i1|m.8009	6.26416	7.93387	6.77638	7.52573	6.83013	8.7126	1.87046	1.31884
aparTR19630|c0_g1_i1|m.8012	1.37701	0.673259	1.18244	1.3656	1.48511	1.29897	0.892919	0.98701
aparTR19630|c0_g1_i1|m.8013	0.786662	0.155617	0.887814	0.365089	1.0996	0.846282	0.792416	0.882685
aparTR19631|c0_g1_i3|m.8014	2.04105	2.33416	2.32893	1.79259	1.56367	1.90313	1.32784	1.20322
aparTR19646|c0_g1_i2|m.8018	0.0772299	0.32157	1.21569	0.822829	1.10358	0.395396	0.955718	0.934559
aparTR19649|c0_g1_i1|m.8019	1.15978	1.00347	0.843425	1.01639	1.38421	1.40573	0.989738	1.23525
aparTR19650|c0_g1_i1|m.8020	10.1522	10.4107	11.1051	10.1029	10.6818	8.36887	12.459	13.2835
aparTR19653|c0_g1_i1|m.8021	1.13029	0.774326	1.38584	1.07768	1.08876	1.22171	1.29551	0.989354
aparTR19656|c0_g1_i1|m.8024	1.12179	1.69933	0.878783	0.944834	0.667448	0.880391	0.510045	0.548018
aparTR19656|c0_g1_i1|m.8025	0.750317	1.93633	0.216596	0.850229	0.335396	0.316014	0.711972	0.728433
aparTR19841|c0_g1_i2|m.8036	1.23539	1.68203	1.15105	1.18742	1.21949	1.42732	1.10436	0.919581
aparTR19842|c0_g1_i2|m.8041	2.22149	1.18351	0.64981	1.32755	1.41262	1.25656	1.04594	1.27096
aparTR19843|c0_g2_i2|m.8042	2.5681	2.8477	4.95584	2.7445	1.90411	2.18029	10.2606	8.11168
aparTR19854|c0_g1_i2|m.8051	1.28899	1.22134	1.5711	1.66474	1.32145	1.08914	0.86753	1.07702
aparTR19857|c0_g2_i2|m.8058	3.18942	2.55147	3.22874	3.36677	2.68503	2.62485	1.31389	1.8151
aparTR19878|c0_g1_i1|m.8070	4.87584	3.73933	2.52533	2.78936	1.97602	3.20511	1.51494	0.90597
aparTR19889|c0_g3_i1|m.8071	1.92083	1.46698	2.40164	1.81232	3.07779	2.38715	2.26474	1.81036
aparTR19894|c0_g1_i1|m.8073	1.21577	1.17491	1.26811	1.12041	1.03465	1.08479	1.07171	0.996159
aparTR19902|c2_g1_i1|m.8076	1.43655	1.28082	1.03485	1.12027	0.742871	1.27513	0.922098	0.793807
aparTR19902|c2_g1_i1|m.8077	0.666763	0.199643	0.457586	0.68123	1.2849	0.655095	0.395632	0.775985
aparTR19908|c0_g1_i2|m.8079	1.58004	1.44964	1.42471	2.13815	2.07728	1.49694	0.963879	1.30547
aparTR19933|c0_g1_i1|m.8086	1.24316	1.14774	1.12872	0.980346	1.16855	1.12067	1.26445	0.999094
aparTR20074|c0_g1_i1|m.8088	1.25043	1.22071	1.16519	1.1471	1.37457	1.45603	1.16162	1.02678
aparTR20111|c0_g2_i1|m.8096	0.417688	0.309859	0.658919	0.653072	0.476067	0.434882	0.4388	0.316321
aparTR20115|c0_g1_i2|m.8101	1.21231	1.59481	1.27395	1.59988	1.05014	1.34622	1.26034	1.24039
aparTR20117|c0_g1_i1|m.8102	0.970469	0.890611	1.26322	1.17538	1.18732	1.49339	1.24922	1.11587
aparTR20119|c0_g1_i1|m.8103	1.87453	1.49563	1.81271	1.41379	1.10775	1.71107	1.56433	1.51538
aparTR20132|c0_g1_i1|m.8112	1.25557	0.994754	1.13753	1.61207	1.43174	1.15838	0.865697	1.00458
aparTR20138|c0_g1_i3|m.8116	2.88827	2.26174	4.08716	3.60126	3.99348	3.81214	4.6915	4.68195
aparTR20161|c0_g1_i1|m.8140	1.03049	1.24483	1.29498	1.03815	1.32963	1.13775	0.996487	1.22144
aparTR20161|c0_g2_i1|m.8141	1.69561	1.38558	1.26184	1.80422	1.00798	0.903548	1.10943	0.913131
aparTR20169|c0_g1_i1|m.8143	1.20791	0.689821	1.93877	0.916085	1.36619	2	0.990196	0.775382
aparTR20169|c0_g1_i1|m.8144	1.06803	1.17395	0.613283	1.34978	1.61332	2.0734	1.00021	1.505
aparTR20179|c0_g1_i2|m.8148	1.0903	1.07376	1.3897	1.11557	1.53575	0.913199	0.980685	0.909039
aparTR20180|c0_g1_i1|m.8150	1.16828	1.14579	1.54928	1.25763	1.21773	0.894435	1.51427	1.25171
aparTR20181|c0_g1_i1|m.8153	2.63006	2.45014	2.31419	2.6139	2.61114	2.6489	2.80908	2.47256
aparTR20184|c0_g1_i1|m.8154	0.412927	1.04446	2.2774	0.947268	0.620352	1.55242	0.91172	1.17303
aparTR20191|c0_g1_i1|m.8155	0.21362	0	0.038127	0.0741457	0.0356202	0.0439743	0.289408	0.190293
aparTR20191|c0_g1_i1|m.8157	1.16887	0.952267	0.791482	0.992268	0.621178	0.949358	0.867869	0.633186
aparTR20198|c2_g1_i1|m.8158	1.90803	1.46095	2.64635	1.92813	0.866752	0.924611	0.527477	0.298794
aparTR20198|c2_g1_i2|m.8159	6.87837	7.97625	8.10539	7.27826	8.38172	7.95138	4.10435	2.49421
aparTR2039|c0_g1_i1|m.8160	0.347709	1.10764	1.36413	0.677563	0.499635	1.15605	1.06463	1.16759
aparTR20523|c0_g1_i1|m.8161	1.25966	1.35152	1.55042	1.43879	0.968404	0.754772	1.62832	0.931338
aparTR20719|c0_g1_i2|m.8164	0.569381	1.02657	0.917413	1.61071	0.544696	0.426121	0.709587	0.774158
aparTR20720|c0_g2_i1|m.8167	0.993492	1.09437	1.34471	0.860215	1.05874	0.814771	1.02082	0.890853
aparTR20721|c3_g2_i6|m.8175	1.10123	0.582071	0.919968	0.7041	1.14139	0.622741	0.616281	0.815594
aparTR20721|c3_g2_i9|m.8176	0.969262	1.07418	0.766628	1.12289	1.29201	1.05025	0.983308	1.12004
aparTR20724|c0_g1_i1|m.8180	0.997638	1.12787	1.44115	1.37622	1.65011	1.27729	1.13644	0.759489
aparTR20727|c1_g1_i1|m.8196	1.59607	1.60311	0.762876	1.75836	1.59143	1.26672	1.23281	0.969547
aparTR20727|c1_g3_i1|m.8198	1.26097	1.03319	1.47889	1.12239	1.06929	1.18902	1.31468	1.17314
aparTR20727|c1_g3_i1|m.8199	2.2846	1.19475	1.18366	1.3124	0.942291	0.880584	1.3324	0.874877
aparTR20728|c1_g1_i1|m.8210	1.52551	1.35579	1.37105	1.54603	1.39762	1.13522	1.0985	1.13624
aparTR20729|c0_g1_i1|m.8218	1.17417	1.14813	1.16591	1.05375	1.05501	1.22198	1.12953	0.911764
aparTR20732|c1_g1_i1|m.8231	1.46723	1.19798	1.28078	0.839298	0.642193	1.10813	1.30232	1.30886
aparTR20734|c0_g1_i2|m.8237	1.22632	1.16338	0.969816	1.06831	1.24404	1.25359	1.15381	1.02708
aparTR20735|c0_g1_i1|m.8241	1.37791	0.988834	0.904706	1.41479	1.42867	1.22215	1.32206	1.15411
aparTR20735|c0_g1_i1|m.8242	0.471054	0	0.90068	0.173105	0.718167	0.757106	0.64107	0.537025
aparTR20737|c0_g1_i1|m.8243	1.0633	0.940855	1.35887	1.42764	0.960567	1.13025	1.51586	1.35318
aparTR20739|c0_g1_i1|m.8250	0.172114	0.947864	1.93195	1.59265	1.69575	0.997158	1.35809	1.17317
aparTR20739|c1_g1_i1|m.8254	0.803605	0.71037	0.513697	0.786054	0.19409	0.349976	0.905613	0.910704
aparTR20739|c1_g1_i3|m.8260	1.09683	1.14209	1.27855	1.01565	1.15038	1.0512	1.24368	1.0538
aparTR20741|c2_g1_i1|m.8278	0.831215	0.804235	1.23376	0.963561	1.48774	0.797092	1.2088	0.865123
aparTR20742|c1_g1_i3|m.8287	27.5785	23.3396	23.9787	21.9535	23.3802	23.4932	26.8792	25.8178
aparTR20743|c1_g1_i1|m.8289	13.3346	15.1639	14.5246	14.0756	15.7361	13.7858	5.13729	5.57522
aparTR20746|c0_g1_i1|m.8300	1.26254	1.19758	1.04315	1.08851	1.15797	0.956921	0.91006	0.925147
aparTR20747|c6_g1_i2|m.8306	0.968455	1.31897	1.44439	1.59429	0.792055	1.74946	1.14974	0.896849
aparTR20747|c7_g2_i2|m.8307	1.46488	1.68835	0.884097	1.36832	1.65488	0.815233	1.24369	1.164
aparTR20749|c1_g1_i1|m.8316	4.02902	3.20077	3.77369	3.96432	3.39906	3.14977	3.54657	3.27654
aparTR20749|c2_g3_i1|m.8320	0.928119	1.53797	1.619	1.46956	1.30999	1.44589	0.943505	1.16025
aparTR20753|c1_g1_i1|m.8342	1.08509	0.439774	0.706878	0.874334	0.82854	1.07582	0.919568	0.800292
aparTR20753|c1_g2_i1|m.8343	0.569115	0.87928	0.842193	0.815247	0.629207	0.773146	0.954058	0.833322
aparTR20754|c0_g3_i2|m.8347	16.9497	18.0028	17.5678	18.9862	14.6813	17.5549	12.8588	10.4074
aparTR20755|c0_g1_i4|m.8352	1.40989	1.18451	0.748879	0.873755	0.994243	1.29976	1.16005	0.910995
aparTR20759|c0_g1_i1|m.8361	1.92843	0.647875	1.20276	1.54979	0.931649	0.908534	1.16495	1.07745
aparTR20762|c1_g1_i1|m.8365	0.748429	0.534133	1.49569	1.31063	0.623169	1.60192	1.21384	0.968646
aparTR20762|c4_g1_i1|m.8366	0.598049	1.58818	0.810567	0.614858	0.521128	1.07111	1.0466	1.12468
aparTR20763|c2_g1_i4|m.8371	1.91637	1.20758	0.919426	1.18879	1.3339	0.672492	1.16401	1.09185
aparTR20763|c2_g2_i1|m.8375	1.03871	2.37646	1.37033	1.52808	1.536	0.997664	1.70745	1.29296
aparTR20764|c2_g3_i2|m.8379	1.21722	1.01061	0.990117	1.32234	0.877589	1.48513	1.17746	1.05653
aparTR20764|c2_g3_i6|m.8381	1.01356	2.02771	1.97019	0.994225	1.5453	1.96734	1.1221	1.44717
aparTR20764|c3_g1_i1|m.8382	1.1115	1.19822	1.21764	1.31856	1.2752	1.54457	1.19249	0.989893
aparTR20765|c4_g1_i1|m.8391	0.777081	0.834807	1.15026	0.276933	1.69537	0.465251	0.920635	0.865064
aparTR20765|c4_g1_i2|m.8392	1.37101	0.429844	1.17703	1.12228	0.785278	1.01512	1.29495	1.09735
aparTR20766|c0_g1_i1|m.8395	1.48428	1.46959	1.15377	1.20154	1.30696	1.13739	1.06907	0.928645
aparTR20766|c0_g1_i1|m.8396	0.96417	0.913437	0.992277	0.990039	0.880502	1.15435	1.17552	1.07015
aparTR20769|c0_g1_i4|m.8403	27.8627	20.2841	30.5823	1.45608	1.70694	1.80389	8.41056	2.65233
aparTR20769|c0_g1_i4|m.8404	26.5807	23.0072	27.7616	1.06501	1.4204	1.73592	6.40327	2.33737
aparTR20772|c0_g2_i1|m.8415	0.964537	1.03402	1.098	1.04957	0.824033	1.23766	0.947167	0.825225
aparTR20781|c3_g7_i1|m.8456	39.9827	41.5601	48.4757	48.0203	45.6398	45.4302	32.4596	30.7559
aparTR20785|c0_g1_i7|m.8463	0.174426	0.189659	0.294341	0.634045	0.533989	0.178323	0.620154	0.481504
aparTR20785|c0_g1_i7|m.8464	0.782033	1.11803	0.703953	2.33878	0.0976046	1.78689	0.889649	0.861246
aparTR20785|c0_g1_i8|m.8465	1.29801	1.43745	1.3897	1.48766	1.60467	1.39774	1.20772	0.973216
aparTR20787|c0_g2_i2|m.8478	1.07339	1.22975	0.994838	1.18594	1.41334	1.28461	1.05198	0.929732
aparTR20788|c0_g1_i2|m.8487	0.913976	1.1902	1.78376	1.03996	1.46188	0.710393	0.578981	0.700149
aparTR20788|c0_g1_i5|m.8495	1.60038	1.13266	1.07614	0.926831	1.13872	0.882503	1.07591	0.960516
aparTR20791|c4_g1_i2|m.8503	2.91874	3.0072	1.41113	2.31345	1.91591	2.47717	2.77696	2.40472
aparTR20792|c2_g1_i1|m.8505	1.61499	2.17092	1.14696	1.48687	2.32619	1.12	1.13734	1.18524
aparTR20793|c1_g1_i1|m.8507	0.70893	0.690248	0.855703	0.991365	0.802798	0.838245	1.09156	0.849316
aparTR20793|c3_g1_i1|m.8522	1.0009	0.749832	0.914988	1.23589	1.1704	0.586554	0.581311	0.993763
aparTR20793|c3_g1_i1|m.8526	1.02653	1.20404	1.09554	0.724522	1.25434	1.35354	0.84889	1.15002
aparTR20795|c0_g1_i1|m.8534	1.73489	3.26549	1.42005	1.56578	1.25062	2.47405	1.69599	1.35398
aparTR20795|c1_g1_i1|m.8537	1.51086	1.34839	1.20994	1.49241	1.12715	1.41339	1.04117	1.06157
aparTR20798|c0_g1_i2|m.8541	1.08323	1.19913	0.741684	1.15127	1.22602	0.887569	1.0305	0.930505
aparTR20802|c0_g1_i2|m.8552	2.40775	1.30291	0.750372	0.883738	1.41185	1.79281	0.93871	1.27958
aparTR20805|c0_g1_i4|m.8564	1.23589	1.24501	1.26446	1.33069	1.22283	1.28946	1.10143	1.05478
aparTR20808|c1_g1_i1|m.8569	1.13573	1.01579	1.16374	1.2813	0.778884	1.40609	0.949117	0.96351
aparTR20810|c1_g1_i2|m.8575	1.48501	1.25658	1.10018	1.05109	1.40216	1.27701	1.38448	1.09936
aparTR20816|c0_g3_i1|m.8582	1.741	1.01456	1.62432	1.1536	1.04651	0.79496	0.795335	0.897808
aparTR20817|c0_g1_i1|m.8585	1.28473	0.196684	0.737056	1.77431	1.08553	1.47659	1.00291	0.458742
aparTR20817|c0_g2_i1|m.8590	0.808164	0.6058	1.26902	1.62969	1.02851	1.34655	1.43328	0.996127
aparTR20817|c0_g2_i6|m.8595	1.23631	1.35021	0.81228	1.06261	1.13804	0.929355	1.13877	0.990591
aparTR20818|c6_g5_i1|m.8599	0.0788805	0.0474568	0.0774203	0.074779	0.175048	0.439745	0.406816	0.0876196
aparTR20820|c2_g1_i1|m.8601	145.13	140.851	146.452	144.858	143.374	147.523	110.936	100.045
aparTR20830|c1_g7_i17|m.8610	1291.69	1256.95	1266.71	1255.76	1241.57	1246.65	830.688	804.72
aparTR20835|c0_g2_i1|m.8616	1.25973	0.445641	0.871398	0.674715	0.990499	0.843934	0.837804	0.675558
aparTR20835|c0_g2_i1|m.8617	0.707724	0.970676	1.33287	1.19521	0.832372	0.445492	0.440082	0.84816
aparTR20839|c1_g1_i2|m.8625	1.40088	0.536693	1.28686	0.875282	0.846048	1.01481	0.88834	1.0233
aparTR20839|c3_g1_i1|m.8626	0.941545	1.17759	1.20959	0.83297	1.23464	0.894679	1.257	1.19793
aparTR20840|c0_g1_i1|m.8628	1.48611	1.51718	1.02194	1.14628	1.1126	1.18754	1.10248	1.02717
aparTR20843|c1_g1_i1|m.8631	1.15567	0.895709	1.72986	0.942218	1.21904	1.11134	1.10084	1.05418
aparTR20851|c0_g1_i1|m.8650	3.5601	3.08469	3.64994	3.1012	3.04603	2.8542	4.51251	3.04973
aparTR20852|c0_g1_i3|m.8652	1.03878	1.32446	1.02925	1.51426	1.3727	1.40256	1.57625	1.1055
aparTR20855|c0_g1_i2|m.8666	1.18975	0.799604	1.74409	1.13779	0.621472	0.961807	1.60484	1.10659
aparTR20855|c1_g1_i2|m.8669	1.02307	0.934046	1.08832	0.98993	0.8665	1.15567	1.03046	0.914183
aparTR20856|c0_g1_i2|m.8677	1.15233	0.483757	0.951033	2.40688	1.05883	1.16649	0.594839	0.980386
aparTR20858|c0_g4_i1|m.8682	1.45908	1.34759	1.4816	1.16737	1.87768	1.02008	0.969417	0.855956
aparTR20858|c0_g5_i2|m.8684	1.01558	1.62557	1.39334	1.18883	1.32815	1.42001	1.24962	1.18917
aparTR20864|c0_g1_i1|m.8686	3.15521	2.92931	4.33335	3.47171	2.52557	3.38505	3.89567	3.31603
aparTR20869|c0_g1_i1|m.8699	0.985564	1.15437	1.30661	1.18219	1.08811	0.850463	1.01706	0.974014
aparTR20869|c0_g2_i3|m.8706	0.915041	1.50243	1.20371	1.12278	0.849448	1.51587	1.08634	0.980442
aparTR20871|c0_g1_i1|m.8707	1.50402	1.62307	2.1818	1.11991	1.46464	1.56366	1.17144	1.24744
aparTR20877|c1_g1_i2|m.8708	1.06005	1.22464	1.04656	1.59137	1.3295	1.25441	1.19554	1.08935
aparTR20877|c4_g1_i1|m.8709	0.223652	0.468881	0.652349	0.703651	0.381831	0.580166	0.61524	0.747115
aparTR20878|c0_g2_i1|m.8713	1.08482	1.11652	1.12708	1.00414	1.02146	0.994609	1.07462	0.923466
aparTR20881|c0_g1_i1|m.8717	4.01325	1.07439	2.33545	3.25368	2.34089	1.99849	2.31519	2.13279
aparTR20882|c2_g2_i6|m.8721	3.4284	5.6225	4.73498	3.24923	3.69804	4.12532	2.76314	3.06634
aparTR20884|c0_g1_i1|m.8723	2.09076	1.07092	0.934607	1.58401	0.804898	1.00315	1.13714	1.14154
aparTR20886|c0_g1_i1|m.8729	0.768091	0.988944	1.5063	0.989338	1.05938	1.02793	1.22105	1.08561
aparTR20890|c0_g1_i1|m.8735	1.84182	1.6599	1.04943	1.10887	1.23334	1.38277	1.13097	1.26396
aparTR20895|c1_g4_i1|m.8744	0.870663	1.66357	1.68797	1.4365	0.91763	1.052	1.00461	1.17682
aparTR20896|c0_g1_i1|m.8748	0.701781	0.918804	1.22718	1.24655	0.965498	1.14163	1.13473	0.891859
aparTR20899|c0_g1_i2|m.8760	1.31185	1.10086	1.04959	0.97379	0.987598	1.11199	1.01288	1.06811
aparTR20899|c0_g1_i2|m.8761	0.402629	0.66524	1.02677	0.641448	0.727352	0.51487	0.838599	0.534662
aparTR20900|c0_g1_i1|m.8770	1.05363	1.17691	0.910296	1.14148	1.13128	1.59708	0.912034	1.08631
aparTR20900|c0_g1_i2|m.8773	1.49458	0.758774	1.00631	0.177089	0.50346	0.546914	0.318435	0
aparTR20900|c0_g1_i5|m.8777	0.800659	0.540849	0.687473	0.777674	0.509936	0.623056	0.851231	1.43241
aparTR20903|c0_g13_i1|m.8780	40.1465	44.312	73.6909	55.2925	68.3557	88.3	115.817	48.4243
aparTR20918|c0_g1_i1|m.8800	47.6281	51.0727	50.9931	51.4189	49.1397	51.2682	34.5662	32.2455
aparTR20918|c2_g1_i4|m.8801	1.54981	2.01661	1.89558	0.706822	1.31181	1.65194	0.784806	0.884095
aparTR20930|c0_g1_i1|m.8802	1.17591	2.44488	1.15102	0.941142	1.17508	1.26136	1.39719	1.07817
aparTR21083|c0_g1_i2|m.8808	1.29019	1.26227	1.14352	1.39478	0.918931	1.1963	0.945317	0.927384
aparTR21084|c6_g3_i10|m.8810	1.38864	1.02844	1.13975	1.1695	0.813339	0.795809	1.2822	1.05374
aparTR21087|c2_g1_i1|m.8826	1.04872	0.546157	1.78785	1.0181	0.231339	0.906692	1.23568	0.945142
aparTR21087|c2_g1_i2|m.8828	1.21044	1.02113	0.866109	1.31488	1.06551	1.03278	1.21947	1.07872
aparTR21088|c2_g1_i1|m.8833	1.25464	1.1489	1.36928	1.24269	1.29259	1.2718	1.65644	1.51994
aparTR21089|c0_g2_i1|m.8841	0.690007	0.8508	0.52292	1.04011	1.08276	0.677482	0.511548	0.694296
aparTR21091|c0_g2_i10|m.8844	0.671994	1.16159	1.30532	1.16926	0.639667	1.03018	0.67462	0.726038
aparTR21091|c0_g2_i15|m.8849	0.112179	0	0.100558	0	0.461737	0	0	0.203411
aparTR21091|c0_g2_i19|m.8853	1.30362	1.33539	0.807783	1.05694	1.31236	1.42279	1.32945	0.852273
aparTR21091|c0_g2_i21|m.8862	0.356704	1.22734	1.38064	1.1463	1.65528	0.408185	0.965845	0.896159
aparTR21092|c0_g1_i1|m.8878	1.0477	0.80657	1.08836	0.838275	1.11709	0.966498	1.07809	0.927049
aparTR21092|c0_g2_i2|m.8892	1.07778	1.32869	1.26092	1.22672	1.41757	1.4012	1.1045	1.03178
aparTR21093|c0_g1_i3|m.8905	0.389744	0.326053	0.180014	0.173167	0.327951	0.558619	0.788161	0.421468
aparTR21094|c0_g1_i1|m.8910	1.08135	1.24739	1.08802	1.35736	1.22147	1.23675	1.35736	1.13887
aparTR21096|c3_g2_i1|m.8919	1.06759	0.490421	1.2111	0.961905	1.73612	1.01606	0.750078	1.11525
aparTR21097|c1_g1_i10|m.8925	1.75943	1.58838	1.44454	1.06288	1.21132	1.01565	1.29655	0.950246
aparTR21101|c0_g1_i1|m.8946	3.02406	3.60784	3.56122	3.45528	2.56434	3.7974	4.2202	4.55851
aparTR21102|c1_g1_i3|m.8968	1.11598	1.28657	1.10627	0.89595	1.43674	0.838857	0.765466	0.890187
aparTR21104|c1_g1_i8|m.8975	0.236512	0.611783	0.296341	0.406448	0.579885	0.195758	0.465375	0.548835
aparTR21105|c0_g1_i3|m.8981	1.56303	1.21326	1.09912	1.16782	1.29918	1.01722	1.30558	1.00275
aparTR21107|c0_g1_i1|m.8994	1.13591	1.20695	1.31092	1.25001	1.03943	1.16922	1.31007	0.98204
aparTR21107|c1_g1_i4|m.8998	1.02381	1.01919	0.877734	1.0177	0.890055	1.03567	1.2785	0.943355
aparTR21109|c1_g1_i1|m.8999	1.22048	1.00443	1.31645	1.207	1.29147	1.39759	1.2623	0.956513
aparTR21113|c1_g2_i2|m.9020	1.02178	0.741973	1.10594	1.06261	0.972033	1.00917	0.96329	0.837804
aparTR21113|c2_g2_i8|m.9035	0.946854	0.961659	0.894236	1.13089	0.686426	1.02214	1.07711	1.07194
aparTR21115|c4_g1_i1|m.9046	0.965637	1.61291	1.01102	1.10302	1.42395	1.18475	1.18896	1.09231
aparTR21116|c0_g1_i1|m.9055	1.42848	1.10218	1.59007	0.912863	1.09062	1.23542	1.26363	0.933578
aparTR21116|c0_g1_i3|m.9058	0.978098	0.995472	1.16309	1.01334	1.00105	1.46055	1.10431	1.0068
aparTR21116|c0_g2_i1|m.9060	1.55902	1.70325	1.26084	0.860113	1.44831	1.206	1.5398	1.3572
aparTR21119|c2_g1_i1|m.9070	2.52544	1.29515	0.729233	0.828314	1.43862	1.07883	0.927353	1.0865
aparTR21120|c1_g1_i5|m.9080	1.14089	1.68318	1.52488	0.681583	1.18553	1.68257	3.18068	1.03655
aparTR21120|c1_g1_i5|m.9081	0.410802	0.378776	0.612329	0.705404	0.734998	1.00824	2.099	0.813633
aparTR21120|c2_g1_i2|m.9085	0.749359	0.836337	0	0.358438	0.940199	1.16311	0.506418	0.227699
aparTR21122|c1_g1_i1|m.9086	0.998822	1.32548	1.15245	1.29164	1.21961	1.28551	1.24732	0.983108
aparTR21123|c0_g2_i1|m.9092	1.04185	1.10063	0.833315	0.756013	0.535827	0.754613	1.01568	0.583663
aparTR21124|c1_g2_i1|m.9097	0.902917	1.39502	1.54982	1.21406	1.14356	1.69097	1.10662	0.914559
aparTR21125|c2_g1_i1|m.9105	1.67577	0.467195	1.72587	0.440483	1.37986	1.11637	1.46166	1.12543
aparTR21126|c1_g1_i1|m.9110	1.45119	1.42504	1.80121	1.34089	1.19138	0.841009	1.49	1.2289
aparTR21129|c0_g2_i1|m.9114	0.552842	0.515916	0.314495	0.354312	0.46811	0.708246	0.424174	0.359216
aparTR21129|c1_g2_i2|m.9120	1.63908	0.704046	2.03353	1.56999	1.40551	0.170591	1.45085	1.26977
aparTR21131|c1_g3_i1|m.9125	1.24943	1.14977	0.969106	0.987449	1.16349	0.706301	0.926458	0.827633
aparTR21131|c1_g4_i1|m.9128	1.30836	0.892818	1.2564	1.11583	1.01553	0.677822	1.30195	1.05507
aparTR21131|c1_g4_i2|m.9129	0.865272	0.857916	0.85493	0.764135	0.854182	0.752504	0.606525	0.703723
aparTR21131|c1_g4_i2|m.9130	0.520605	0.466741	0.329971	0.290703	0.376733	0.399282	0.203658	0.238871
aparTR21132|c0_g1_i1|m.9142	31.3555	28.1562	30.2286	32.0338	31.2109	32.59	45.0672	38.1189
aparTR21132|c2_g1_i1|m.9146	1.19248	0.904812	1.39973	1.10773	1.08554	1.01065	1.0798	0.914227
aparTR21132|c3_g2_i2|m.9151	1.98158	1.43126	2.29686	1.41457	2.1801	0.824587	1.22763	2.11063
aparTR21134|c0_g1_i1|m.9158	1.17015	1.32056	1.10812	1.38907	1.34237	1.33921	1.1807	1.05967
aparTR21135|c2_g1_i1|m.9168	1.11791	0.939346	0.703839	0.926727	1.04557	0.880666	0.659803	0.636409
aparTR21136|c1_g1_i7|m.9175	6.1024	8.83892	8.75966	8.76052	8.55764	5.26375	8.27868	4.71829
aparTR21136|c1_g1_i8|m.9177	1.68111	1.62077	1.57797	1.81926	1.74854	0.516995	1.44105	1.17616
aparTR21136|c1_g2_i1|m.9180	4.33121	2.98996	4.45835	4.48981	4.66687	3.88738	3.63973	1.93507
aparTR21138|c0_g5_i1|m.9187	0.40588	1.92288	1.5157	1.59116	2.2273	1.56137	2.71268	2.40651
aparTR21138|c0_g7_i1|m.9195	0.235996	0.240298	0.662864	0.584595	0.552738	0.822997	1.15666	1.547
aparTR21138|c0_g7_i6|m.9197	0	1.30363	0.462469	0.489446	0.637683	1.15743	1.5185	0.271943
aparTR21139|c0_g3_i1|m.9198	1.15916	0.768701	0.914307	0.879782	1.20439	1.2837	0.980208	1.06312
aparTR21140|c6_g1_i2|m.9210	0.244669	0.24731	0.542929	0.501117	0.484119	0.350668	0.581542	0.547604
aparTR21140|c7_g3_i10|m.9217	1.51505	0.772781	1.5801	0.436764	1.76626	0.977473	0.874491	1.12757
aparTR21141|c1_g5_i1|m.9249	1.47076	1.77637	1.85765	1.69314	1.7309	1.94255	1.36834	1.24805
aparTR21144|c4_g1_i1|m.9261	0.721173	0.397195	0.916105	0.554068	0.616836	0.328212	0.597289	0.6131
aparTR21145|c0_g2_i2|m.9264	1.6058	1.3117	1.88465	1.74003	1.44064	1.44701	1.54467	1.3388
aparTR21146|c2_g3_i2|m.9271	0.61652	0.847277	0.918906	1.20977	0.83419	1.2753	1.02834	0.914835
aparTR21146|c2_g3_i2|m.9272	0.800758	1.35769	0.908402	0.614436	0.330078	0.432731	0.210067	0.61189
aparTR21146|c3_g4_i1|m.9277	0.880045	1.12774	0.781292	1.20299	1.49515	1.27293	1.08711	1.09971
aparTR21147|c0_g1_i2|m.9286	2.22064	2.26485	2.93499	2.424	2.17756	2.39772	1.61084	2.03944
aparTR21147|c0_g4_i9|m.9295	28.1349	25.1602	23.1569	22.3761	20.4833	23.0278	15.8403	16.3817
aparTR21147|c0_g5_i3|m.9297	3.36032	3.48982	3.55406	4.47017	3.36522	3.27023	3.06248	3.17341
aparTR21149|c0_g1_i1|m.9300	2.51787	1.82955	1.86918	1.69972	1.62866	2.18764	2.51397	2.13324
aparTR21149|c0_g1_i1|m.9301	1.05497	0.230587	1.45568	0.791206	0.540802	0.393607	0.807516	0.77546
aparTR21149|c0_g1_i1|m.9302	1.0937	0.564753	1.01188	0.188369	0.171638	0.931682	0.455768	0.753356
aparTR21150|c1_g4_i1|m.9315	0.671746	0.0838914	0.783232	1.29612	1.32919	0.308119	0.733418	0.528514
aparTR21151|c2_g1_i1|m.9318	1.16442	1.12286	1.30893	0.914565	1.19311	1.10584	1.30121	1.20312
aparTR21152|c0_g1_i1|m.9329	7.85363	7.76783	9.3377	7.28227	7.77416	4.36544	2.76338	2.89325
aparTR21153|c0_g1_i1|m.9335	0.814168	0.94853	1.07872	0.936485	1.12548	0.70805	1.16913	1.04356
aparTR21154|c0_g1_i1|m.9339	0.327561	0.290476	0.284081	0.271457	0.0870767	0.561415	0.632623	0.491254
aparTR21154|c0_g1_i6|m.9345	0.535844	0.26353	0.407628	0.484411	0.232499	0.262696	0.648665	0.394539
aparTR21154|c2_g1_i1|m.9346	9.99835	7.56783	9.00179	9.11203	8.6338	7.70456	8.0173	6.26378
aparTR21156|c0_g1_i1|m.9350	0.933048	1.45371	1.24613	1.21016	0.947925	1.28343	1.16921	1.28348
aparTR21159|c2_g1_i1|m.9362	1.56082	3.79309	3.57971	3.1073	3.94539	3.90924	2.35632	2.6343
aparTR21159|c2_g2_i1|m.9369	6.63705	5.65434	4.76278	6.29557	4.05175	5.43326	4.9574	4.54539
aparTR21160|c0_g1_i2|m.9381	0.935316	0.944065	1.02927	0.913709	0.985602	0.933492	1.04255	1.00824
aparTR21163|c0_g1_i3|m.9402	2.18241	1.08264	1.07978	1.49592	0.929376	1.45078	0.826047	0.907212
aparTR21164|c2_g1_i1|m.9407	1.48012	0.886322	1.77803	1.41538	0.581849	1.47862	1.25075	1.01152
aparTR21169|c3_g1_i6|m.9445	0.969159	1.89361	1.097	0.554921	0.954095	1.45903	0.55216	1.22376
aparTR21170|c0_g2_i2|m.9450	1.73113	0.382548	0.826196	0.634849	0.590754	1.0367	0.448541	0.531308
aparTR21172|c2_g1_i5|m.9472	1.28176	0.661952	0.552834	0.48404	0.58518	0.351872	0.680767	0.652089
aparTR21173|c1_g2_i1|m.9479	84.7607	90.3574	82.4608	83.3645	86.5295	87.059	70.6284	66.8235
aparTR21174|c1_g1_i1|m.9480	0.913718	1.12453	1.20753	1.16758	1.29032	1.01432	1.03333	1.00472
aparTR21174|c1_g2_i1|m.9485	1.13618	1.07021	1.38895	1.62642	1.05566	0.898362	0.696064	1.01167
aparTR21177|c0_g1_i1|m.9498	1.08536	0.785586	1.15916	1.4102	1.02042	1.38422	1.00868	1.06495
aparTR21178|c1_g2_i1|m.9501	11.3084	21.9954	17.6403	15.1769	20.1816	13.7213	24.9587	24.4561
aparTR21181|c0_g1_i2|m.9511	1.01391	0.99961	0.890654	1.06403	0.974	1.0678	0.929033	0.83175
aparTR21182|c1_g1_i2|m.9513	0.828833	0.469278	0.96171	1.09864	1.44622	0.584447	1.09694	0.697426
aparTR21182|c1_g1_i2|m.9517	9.56664	9.20538	8.66335	11.985	12.1798	8.31544	5.34472	5.37152
aparTR21223|c0_g1_i1|m.9520	0.771295	1.10803	0.890112	0.914111	1.06007	0.957661	1.01606	0.884441
aparTR21472|c0_g1_i1|m.9524	2.54761	3.04227	2.57039	0.284243	0.475851	0.246385	2.12568	0.422727
aparTR21666|c0_g1_i1|m.9525	1.46783	1.24341	1.24494	1.64416	1.06831	1.4006	1.15471	1.13109
aparTR21670|c0_g1_i1|m.9526	1.23362	1.08507	1.18571	1.05225	1.11753	1.23967	0.897931	0.882506
aparTR21670|c0_g1_i1|m.9528	1.23308	0.516216	1.33926	1.16914	0.56369	0.722465	0.789657	0.676682
aparTR21673|c0_g2_i1|m.9529	34.6188	29.831	29.0648	36.0695	32.6953	36.1314	42.2369	34.2936
aparTR21676|c0_g1_i1|m.9530	0.994758	1.19198	1.22649	1.26002	0.980962	0.998265	1.3948	1.15371
aparTR21698|c0_g2_i1|m.9555	0	0	0	0	0.218634	0.174703	0.312839	0.0916868
aparTR21700|c0_g1_i1|m.9556	0.917431	0.979994	0.758652	1.25097	1.0232	1.11496	0.96424	1.30526
aparTR21721|c0_g1_i1|m.9563	519.024	490.059	510.892	509.39	514.439	508.952	406.74	357.563
aparTR21728|c0_g1_i2|m.9564	0.744414	1.43653	0.774915	0.673095	1.68072	1.39634	0.857708	0.966473
aparTR21729|c0_g4_i2|m.9566	100.378	104.687	87.2327	80.8362	87.7379	122.171	58.3838	58.3899
aparTR21730|c0_g1_i1|m.9567	0.597522	1.27762	1.3147	0.973049	1.25031	1.34197	1.25082	1.00699
aparTR21736|c0_g1_i2|m.9570	0.818236	0.826979	1.16884	1.07141	1.20957	1.02176	0.964231	0.929808
aparTR21751|c0_g1_i1|m.9579	0.580453	1.13215	0.645091	0.399932	0.66092	0.953456	0.739108	0.642221
aparTR21796|c0_g1_i1|m.9583	1.9732	3.01855	1.60422	1.95068	1.67322	1.67301	16.9172	28.4194
aparTR21811|c0_g1_i1|m.9584	1.35518	0.990624	1.31933	0.860415	0.865086	0.854366	1.94182	1.51696
aparTR21870|c0_g1_i1|m.9589	1.0993	0.469635	0.966817	0.752951	0.687652	1.32761	1.09263	1.07436
aparTR21915|c0_g1_i1|m.9590	3.05502	3.36041	3.63396	3.68402	1.87945	3.73954	2.50841	1.86651
aparTR21933|c0_g1_i1|m.9591	0.457312	0.617081	0.719147	0.781133	1.13675	0.891233	1.29659	0.865991
aparTR21970|c0_g1_i1|m.9592	6.32671	13.2072	9.69377	10.4726	9.6579	9.89064	14.0507	11.5842
aparTR22297|c0_g2_i1|m.9595	112.064	109.843	108.993	108.999	102.319	105.024	79.88	76.6135
aparTR22302|c0_g1_i1|m.9597	0.211871	0.701654	0.64735	1.36593	0.41531	0.24829	0.824833	0.861167
aparTR22304|c0_g1_i1|m.9598	1.22203	1.09734	1.13606	1.23283	1.18042	1.28846	1.09914	1.13066
aparTR22310|c0_g2_i8|m.9605	0.795247	0.830825	0.777281	1.03526	0.749217	0.870732	0.658537	0.740477
aparTR22313|c0_g1_i4|m.9611	1.24494	1.64584	1.27712	2.0148	0.97054	0.578827	0.977456	0.893743
aparTR22315|c0_g1_i1|m.9614	2.76929	2.20081	2.09422	1.86598	1.89044	1.75596	1.9358	1.76574
aparTR22316|c2_g2_i2|m.9615	2.27256	3.06488	1.98586	3.25588	3.26042	3.24866	2.27533	2.57579
aparTR22328|c0_g1_i2|m.9626	1.25702	1.37164	1.47878	1.43204	1.30367	1.44524	1.2067	0.911266
aparTR22331|c0_g1_i2|m.9632	1.43102	1.78068	1.45786	0.635241	1.62963	1.39432	1.0252	1.1534
aparTR22333|c0_g1_i2|m.9634	1.19667	1.05355	1.3561	0.965157	1.36985	1.21855	0.761217	0.809345
aparTR22333|c0_g1_i2|m.9635	0.613521	0.727889	0.962922	0.798235	0.295842	0.811778	0.455641	0.632039
aparTR22335|c0_g1_i1|m.9637	1.19042	1.50765	0.952243	1.21244	1.43482	1.38826	1.78569	1.27217
aparTR22337|c0_g1_i2|m.9640	0.763403	0.443025	0.744484	1.02051	0.619973	0.39148	0.558615	0.496891
aparTR22340|c0_g2_i1|m.9641	1.21637	1.07396	1.47642	1.30946	1.26426	1.15748	1.37411	1.18756
aparTR22345|c0_g1_i1|m.9648	1.04443	0.991116	1.60433	0.896073	0.89159	1.01836	1.16451	1.00039
aparTR22350|c0_g2_i2|m.9656	1.33546	1.44472	1.27144	1.14272	1.03918	1.72178	1.23132	0.982541
aparTR22354|c0_g1_i1|m.9659	1.2262	0.565017	0.749563	0.742516	0.989557	1.12424	0.834984	0.833586
aparTR22354|c0_g1_i2|m.9661	0.487767	0.418273	0.362685	0.78384	0.838688	0.750925	0.525296	0.586885
aparTR22356|c0_g1_i3|m.9664	1.33259	1.11788	1.02859	1.16468	0.992745	1.12356	0.954682	0.872993
aparTR22369|c0_g2_i1|m.9684	0.902114	1.06888	1.40017	1.98284	1.91979	2.57889	1.2371	1.0855
aparTR22369|c0_g2_i1|m.9685	0.313246	0.144099	0.263783	0.245852	0.383825	0.332379	0.497157	0.447182
aparTR22388|c0_g1_i1|m.9695	0.937503	1.33603	1.20336	1.01406	1.03996	0.960098	1.04519	0.92548
aparTR22388|c0_g1_i1|m.9697	0.831541	0.276591	0.547076	0.919251	0.703175	0.195474	0.369884	0.445444
aparTR22394|c0_g1_i1|m.9701	1.46332	1.52232	0.912464	1.38326	1.55005	1.42848	1.19489	0.905822
aparTR22397|c0_g1_i1|m.9711	1.00461	1.16638	0.959158	1.17514	1.13621	1.53625	1.03395	1.02132
aparTR22397|c0_g1_i2|m.9715	1.07367	1.1205	0.516123	1.06348	0.943462	0.645298	1.16091	0.83153
aparTR22400|c0_g1_i1|m.9719	1.20979	1.33628	1.17956	0.931373	1.24753	1.17084	1.02863	0.916748
aparTR22401|c1_g1_i1|m.9726	1.55337	1.21162	1.02978	1.37845	1.08932	1.68636	1.00413	0.941516
aparTR22405|c0_g1_i1|m.9751	1.04363	1.16221	1.40448	1.08901	1.61779	0.682236	1.18523	1.09023
aparTR22409|c0_g1_i1|m.9753	1.2373	1.42444	1.07729	1.18613	1.63472	0.714098	0.905019	0.980611
aparTR22409|c1_g1_i2|m.9757	1.1636	0.986757	1.18546	1.0608	1.01591	1.43735	1.02153	0.96857
aparTR22413|c0_g2_i1|m.9769	1.00268	0.905095	1.23254	1.33975	0.870828	1.15742	1.1831	1.1972
aparTR22414|c0_g1_i1|m.9774	1.10393	0.471547	0.557092	0.98374	0.376051	1.70325	0.650229	0.770627
aparTR22415|c0_g1_i1|m.9776	1.86581	0.928242	1.00304	0.922421	0.788408	1.46576	1.75855	0.644259
aparTR22418|c0_g1_i1|m.9785	80.4421	82.5326	76.4307	79.6203	77.1381	80.2696	71.7782	75.9474
aparTR22419|c0_g1_i1|m.9787	1.71418	1.54352	1.47595	0.881308	1.41208	1.0528	0.919736	0.823294
aparTR22420|c6_g1_i1|m.9790	1.61592	0.63583	0.483391	1.13741	0.645456	0.893341	0.55699	0.399614
aparTR22421|c3_g1_i3|m.9797	1.29257	0.76966	1.67254	1.23208	1.23184	1.33042	1.30414	1.06907
aparTR22427|c0_g1_i1|m.9807	1.18712	1.24714	0.979158	1.31359	0.896262	1.09087	1.07691	1.05301
aparTR22428|c0_g1_i1|m.9810	1.12193	0.826231	0.741737	0.959884	1.14317	1.11247	1.07976	1.03951
aparTR22432|c2_g2_i1|m.9820	0.737469	0.725576	0.158682	0	0	0.862755	0.0663966	0
aparTR22435|c0_g2_i1|m.9822	1.04178	1.06557	1.24915	1.16214	1.02062	1.18902	1.03644	1.03829
aparTR22440|c0_g1_i1|m.9845	1.01703	1.3732	1.57117	1.71296	1.32779	1.13119	0.975786	1.18148
aparTR22441|c0_g1_i1|m.9847	0	0.013234	0	0.0221044	0	0	1.49932	1.26771
aparTR22443|c0_g5_i8|m.9858	0.468359	0.533254	0.614009	0.306191	0.502218	0.482789	0.711385	0.468553
aparTR22443|c0_g6_i1|m.9860	43.8496	45.4885	46.8521	41.4637	47.1788	49.0696	66.7892	61.0007
aparTR22445|c0_g2_i1|m.9869	287.182	280.168	296.597	50.427	46.415	57.0397	541.076	94.6789
aparTR22446|c4_g1_i1|m.9870	115.701	124.348	118.733	116.161	123.094	127.651	59.1193	62.9174
aparTR22447|c1_g1_i1|m.9873	1.29816	1.1623	0.988432	1.23137	0.999135	0.744025	0.904121	0.904023
aparTR22455|c0_g1_i1|m.9884	1.56869	1.27211	0.885806	1.28908	0.80994	1.83367	0.740631	0.968307
aparTR22457|c0_g3_i1|m.9887	4.50142	2.58722	2.97446	2.18966	2.79754	3.29302	5.19952	4.79522
aparTR22457|c1_g1_i10|m.9892	0.73795	0.514307	0.475311	0.228781	0.809361	0.501973	1.40481	1.46312
aparTR22457|c1_g1_i1|m.9890	0	0	0	0.113385	0	0	0.865787	0.741406
aparTR22457|c1_g1_i4|m.9901	0	0	0	0	0	0	1.18638	1.00906
aparTR22457|c1_g1_i9|m.9914	0	0	0	0	0	0	1.04292	1.0306
aparTR22458|c0_g1_i1|m.9915	1.86157	1.26157	0.864645	1.25421	1.48841	1.09584	1.85114	1.3696
aparTR22460|c0_g1_i1|m.9920	1.37042	1.81723	0.95822	1.88854	1.14156	2.06619	1.02215	0.991563
aparTR22462|c0_g1_i2|m.9921	0.652365	1.28747	1.40139	1.66127	1.51659	1.14051	1.38883	0.818395
aparTR22464|c1_g2_i4|m.9923	1.99889	2.9046	3.12112	2.91201	1.68906	2.84098	4.91712	4.03701
aparTR22465|c0_g1_i1|m.9927	1.33451	1.34888	1.26233	1.58774	1.14559	0.933005	1.00297	0.944491
aparTR22468|c4_g1_i1|m.9934	1.64358	1.81573	0.768941	0.573529	1.07243	0.808451	0.55619	0.853511
aparTR22468|c4_g1_i3|m.9938	1.00132	1.28016	0.488081	1.25515	0.634039	0.748485	0.834334	0.989054
aparTR22469|c0_g1_i1|m.9939	1.2409	1.59953	1.14216	1.47209	1.30651	1.47571	0.892999	1.0015
aparTR22472|c0_g1_i2|m.9949	5.47445	5.13927	7.67739	7.9203	8.09342	7.19965	10.2016	11.9947
aparTR22472|c0_g1_i2|m.9950	8.40286	9.96536	10.7256	9.97079	10.4869	9.69455	11.6906	16.1548
aparTR22472|c0_g1_i2|m.9952	4.10453	8.73738	5.49742	6.85077	7.57826	6.38389	6.73364	9.49702
aparTR22474|c0_g1_i1|m.9959	1.65348	1.09011	0.537792	0.415153	0.839604	0.580997	1.15234	1.00639
aparTR22475|c7_g1_i1|m.9961	1920.34	1914.83	1925.02	1934.32	1930.61	1914.18	1278.88	1138.66
aparTR22477|c0_g2_i1|m.9962	1.23284	0.959046	1.25987	1.42475	1.11354	0.979758	1.11251	1.12965
aparTR22478|c0_g1_i1|m.9967	1.23964	0.75045	1.28017	1.18042	0.935404	0.8379	0.823621	0.70047
aparTR22484|c0_g1_i1|m.9974	1.20729	1.58797	1.78504	1.45497	1.37275	1.58571	1.28812	1.17283
aparTR22485|c0_g1_i1|m.9977	1.29693	0.941717	1.0026	1.36099	1.06026	1.09618	1.10119	1.02771
aparTR22487|c0_g1_i3|m.9984	8.95191	8.00391	8.04305	9.21439	9.35518	8.36031	7.68932	6.48394
aparTR22487|c0_g2_i2|m.9995	2.09511	2.32897	1.0058	1.99339	1.18823	2.37331	1.57423	1.49529
aparTR22491|c1_g1_i1|m.10000	2.07596	2.69356	1.78869	2.52566	1.46732	1.41415	2.08062	2.44561
aparTR22491|c2_g1_i1|m.10001	1.15709	1.89219	1.25897	1.10252	0.908796	1.13036	0.861414	0.877949
aparTR22491|c4_g1_i1|m.10002	1.26718	1.28622	1.15513	1.42206	1.15858	1.32921	1.00787	1.12658
aparTR22492|c0_g1_i5|m.10005	0.916265	0.998187	1.44958	1.20813	1.59203	0.504483	1.15799	0.776644
aparTR22493|c1_g1_i1|m.10012	1.68227	1.57659	1.09078	1.38591	0.991921	1.79573	0.967024	0.962163
aparTR22518|c0_g1_i1|m.10015	0.338323	1.94091	0.193352	0.255936	0.626239	1.849	0.342395	0.529456
aparTR22530|c0_g1_i1|m.10018	2.7507	1.91655	2.04968	1.98438	2.11989	3.21528	3.05227	1.87859
aparTR22568|c0_g1_i1|m.10019	1.71209	0.846319	1.27941	0.969011	1.10225	1.02821	1.21533	1.25416
aparTR22577|c0_g1_i1|m.10023	0.554168	0.892218	0.992893	0.656406	0.949745	0.896692	0.60674	0.771801
aparTR22582|c0_g1_i1|m.10027	0.816987	1.1154	1.39902	1.05854	1.18585	0.797035	0.777198	1.01853
aparTR22585|c0_g1_i1|m.10028	0.905558	1.11853	1.73895	1.33207	0.717242	1.47295	1.60916	0.720597
aparTR22591|c1_g1_i1|m.10031	1.46167	0.468175	0.263888	2.64045	1.05785	1.81131	1.34253	1.3708
aparTR22593|c0_g1_i1|m.10032	0.553254	0.7692	1.38576	1.00975	0.986407	0.444052	0.3952	0.570597
aparTR22593|c0_g1_i1|m.10033	0.378506	0.378776	0.492809	0.30641	0.611347	0.0362064	0.259445	0.18137
aparTR22593|c0_g1_i1|m.10034	0.715662	0.601108	1.57752	1.15462	0.70406	0.571574	0.55191	0.615757
aparTR22612|c0_g5_i1|m.10035	10.3365	12.5079	9.94698	10.5063	13.0689	9.11765	11.9183	7.95183
aparTR22616|c0_g1_i2|m.10036	1.73234	1.30036	0.854049	1.33466	1.07189	1.15596	1.29328	1.00006
aparTR22618|c0_g1_i1|m.10038	1.47932	1.53981	1.10728	0.948162	1.13685	1.23099	1.15932	0.905684
aparTR22639|c0_g1_i1|m.10042	1.37348	1.71264	1.34103	1.45928	1.48179	1.4703	1.10726	1.07451
aparTR22643|c0_g1_i1|m.10044	0.706062	0.932494	0.743607	1.52793	1.92487	0.723389	1.22656	1.08495
aparTR22649|c0_g1_i1|m.10046	1.24291	1.6516	0.944876	1.1853	1.31563	1.07341	1.18297	0.943191
aparTR22655|c0_g2_i1|m.10047	1.70763	2.29285	4.4608	4.43536	3.37146	2.07014	3.05343	3.46223
aparTR22664|c0_g6_i1|m.10048	1.51064	0.639456	0.484034	0.724312	0.791353	0.348307	0.642458	0.587966
aparTR22669|c0_g1_i1|m.10050	1.20597	1.06303	1.15577	1.04768	1.08221	1.31652	0.937624	0.872549
aparTR22674|c0_g2_i2|m.10052	0.739388	0.63758	0.759496	0.908221	0.999269	1.29984	0.700317	0.745168
aparTR22674|c0_g2_i2|m.10053	0.486886	0.408472	0.59275	1.28452	0.530201	0.596961	0.46342	0.458265
aparTR22676|c0_g1_i2|m.10062	1.70044	1.21218	1.03704	1.43858	1.41131	1.1539	0.745978	0.798604
aparTR22678|c1_g6_i2|m.10071	2.18864	1.50807	1.62092	1.75918	1.98906	1.14987	1.562	1.7
aparTR22680|c0_g1_i1|m.10075	1.4474	1.24267	1.29426	1.50816	1.2107	0.934453	0.802419	0.780569
aparTR22680|c0_g1_i2|m.10078	1.60706	1.60951	0.812145	1.09914	1.18492	0.849834	1.30177	1.10342
aparTR22682|c0_g1_i1|m.10079	1.22063	0.949383	1.20817	1.22759	1.15231	1.217	1.07335	1.03442
aparTR22692|c5_g4_i2|m.10103	0.235062	0.945095	0.7963	0.26491	0.20615	0.175297	0.48211	0.331177
aparTR22694|c1_g1_i2|m.10118	1.52676	0.826743	1.20087	1.66271	1.43849	1.07994	1.35404	0.697552
aparTR22694|c2_g1_i2|m.10121	1.65254	1.41378	0.732379	0.500242	0.764285	0.107042	1.04066	0.699638
aparTR22704|c0_g1_i1|m.10129	1.09122	0.987953	1.13857	1.39271	1.0796	0.83636	1.34086	1.21808
aparTR22705|c1_g1_i1|m.10135	1.01532	0.953476	1.41328	0.514799	1.39459	1.03677	0.816231	1.19684
aparTR22706|c0_g1_i1|m.10136	0.497517	1.34505	0.819321	1.0804	1.16251	0.543917	0.848907	0.704966
aparTR22706|c0_g1_i1|m.10139	1.02238	0.317225	0.498086	0.461362	1.20143	0.368015	0.900699	0.864124
aparTR22707|c1_g1_i1|m.10144	0.553919	0.669312	0.637075	1.03497	1.5119	0.791714	1.37372	1.21294
aparTR22709|c0_g1_i3|m.10150	1.37814	0.88028	1.12486	1.23021	1.20507	1.37197	1.28614	1.03227
aparTR22719|c0_g1_i2|m.10157	0.971052	1.66697	0.702431	1.6239	1.23209	1.04974	1.32698	1.4692
aparTR22725|c0_g1_i9|m.10177	1.27311	1.28013	1.2601	1.23922	1.06917	1.31139	1.36216	1.03767
aparTR22727|c1_g3_i1|m.10179	0.816889	1.33581	1.27688	0.975332	0.988899	0.769158	2.81423	2.65632
aparTR22727|c3_g3_i2|m.10185	0.596044	1.36593	0.608068	1.6066	1.23777	1.15727	0.619479	0.662209
aparTR22728|c2_g1_i1|m.10193	1.13693	1.10901	0.586516	1.36478	0.591655	1.18812	0.918225	1.28956
aparTR22728|c3_g3_i2|m.10198	1.1278	1.36142	1.35014	0.772748	1.63397	1.97267	1.19274	1.07631
aparTR22729|c0_g1_i1|m.10199	0.455943	0.423116	0.297957	0.360513	0.229439	0.260709	0.635321	0.68054
aparTR22732|c0_g1_i1|m.10203	0.851102	0.711953	0.940277	1.17611	1.18409	0.875995	1.959	1.69601
aparTR22732|c0_g1_i1|m.10205	1.10893	0.548874	0.937871	1.68572	1.39012	0.384791	0.890502	0.759277
aparTR22735|c0_g1_i1|m.10208	1.06305	1.55635	0.487849	1.27444	1.5076	0.816	1.51964	1.07805
aparTR22738|c0_g1_i1|m.10218	1.36014	1.08492	1.24999	1.4781	0.802637	1.0868	1.16997	0.938099
aparTR22739|c2_g2_i1|m.10231	1.28685	1.3242	1.18849	1.37243	1.1341	1.02599	1.2367	1.02364
aparTR22741|c0_g1_i2|m.10241	1.73961	0.703351	1.21546	2.0729	1.13702	0.919775	1.23933	1.07446
aparTR22742|c0_g1_i1|m.10243	0.692974	0.944114	1.00701	0.567549	0.871894	1.16327	0.894462	1.01964
aparTR22745|c0_g2_i5|m.10256	0.747607	0.987312	0.819119	0.744021	0.887646	1.05908	0.442939	0.600569
aparTR22746|c0_g1_i2|m.10262	1.5936	1.41524	1.19314	1.37212	1.20581	0.896127	0.912053	1.03999
aparTR22747|c0_g1_i3|m.10268	1.37471	1.33945	1.02929	1.05463	0.772293	0.743637	1.38464	0.996508
aparTR22747|c0_g1_i9|m.10278	1.34112	1.19542	0.0448776	1.17608	1.11312	1.91906	0.980932	0.861085
aparTR22748|c3_g4_i5|m.10285	1.0694	0.98328	1.1392	1.68557	1.34212	1.48661	1.29916	1.00302
aparTR22752|c2_g5_i1|m.10300	1.30431	1.59806	1.58577	1.36891	1.62084	0.849179	1.10137	1.15966
aparTR22753|c0_g1_i1|m.10304	0.873781	1.00826	1.23238	1.05171	1.192	0.856805	1.34496	1.03878
aparTR22754|c3_g2_i1|m.10311	1.06674	1.86694	1.49475	1.66154	0.932989	1.0683	1.38669	1.17167
aparTR22754|c3_g3_i1|m.10315	1.37334	1.34229	0.45256	0.930721	1.07948	0.474642	0.767619	0.877837
aparTR22758|c0_g1_i1|m.10325	0.831538	0.256937	0.48659	1.33522	0.515394	0.492271	0.661585	0.489988
aparTR22759|c2_g1_i1|m.10327	49.782	52.3592	47.3435	48.4458	51.9032	48.8439	79.743	60.9662
aparTR22759|c2_g2_i1|m.10329	42.762	46.8648	42.635	41.8099	39.0268	42.994	55.8758	47.7205
aparTR22760|c0_g2_i4|m.10331	52.5482	41.7848	48.0409	44.6607	48.645	45.3919	136.093	75.2152
aparTR22763|c1_g1_i1|m.10335	0.835417	1.7653	0.433118	0.861648	1.40532	2.10135	1.20028	0.957545
aparTR22765|c0_g1_i4|m.10341	0.728114	0.537109	0.577529	1.16982	1.0147	0.834467	0.944669	0.980203
aparTR22772|c0_g1_i4|m.10365	1.62921	1.54167	1.50918	1.17676	0.973636	0.821672	1.13944	0.924617
aparTR22772|c0_g1_i4|m.10366	1.8169	0.355918	0.310784	0.522922	0.792387	0.352743	0.342211	0.644481
aparTR22779|c0_g3_i1|m.10391	1.04311	0.919906	1.25992	1.04051	1.22655	1.25198	1.05685	0.992759
aparTR22784|c1_g1_i1|m.10409	1.45541	1.81135	0.265653	0.987858	0.746833	0.855606	0.616705	0.614203
aparTR22787|c0_g1_i1|m.10412	0.958994	1.32886	1.62932	1.19541	1.11022	1.04382	1.27303	1.03493
aparTR22788|c1_g1_i3|m.10413	0.805613	1.06615	0.939728	1.94393	1.50476	2.40617	1.19754	1.15044
aparTR22789|c1_g1_i2|m.10416	0.854497	0.633224	1.16582	1.15625	1.10325	1.00967	1.22066	1.1524
aparTR22793|c0_g1_i2|m.10429	1.28343	1.13565	1.21206	1.15597	1.21182	1.07898	1.04639	1.01424
aparTR22794|c0_g2_i3|m.10432	1.41787	1.14711	1.29411	1.01436	1.03472	1.32905	1.24802	0.981352
aparTR22798|c0_g1_i1|m.10445	1.1946	0.909037	1.09949	1.08607	1.32502	1.12562	0.959721	1.03621
aparTR22802|c0_g1_i2|m.10468	1.72623	2.01893	1.23312	0.979786	1.48249	1.16716	1.11683	1.07212
aparTR22803|c5_g4_i1|m.10473	1.05097	1.24664	1.18632	1.15708	1.29344	1.23409	1.17049	1.1022
aparTR22809|c0_g1_i1|m.10492	1.24659	1.00968	1.10258	1.0987	0.818847	1.50313	1.12562	0.995857
aparTR22811|c0_g1_i2|m.10503	0.628439	1.27871	1.19995	0.975968	1.14409	1.49644	0.942233	0.686415
aparTR22815|c0_g1_i1|m.10509	1.78995	1.55343	1.76809	1.51216	1.86319	1.81545	1.47876	1.24297
aparTR22818|c0_g2_i1|m.10521	0	0	0	0	0.131181	0	0.207707	0.335247
aparTR22819|c0_g1_i1|m.10522	1.12435	0.891215	1.22334	1.16852	0.972882	1.41478	1.29482	1.13424
aparTR22819|c0_g1_i1|m.10523	0.262192	0.595401	0.756503	0.797358	0.573655	0.553436	0.667564	0.712648
aparTR22820|c0_g1_i1|m.10526	1.5453	1.21415	1.51549	1.1313	1.23284	1.13402	1.17131	1.01723
aparTR22822|c0_g1_i1|m.10530	1.74475	1.99101	1.81889	1.06844	0.884043	1.23303	0.897233	0.833639
aparTR22823|c0_g1_i1|m.10532	1.29186	1.00026	1.31368	1.29513	0.676007	1.55757	1.21661	0.90356
aparTR22824|c0_g4_i1|m.10538	0.911128	0.447244	0.784652	0.729672	0.754263	0.911411	1.10698	0.762608
aparTR22837|c0_g1_i1|m.10560	1.13186	0.84909	0.348899	0.78242	1.10729	0.999321	1.04005	1.15746
aparTR22840|c0_g2_i1|m.10564	1.09379	1.30092	1.3655	1.61058	0.984553	1.33036	0.975079	0.880784
aparTR22844|c0_g1_i1|m.10573	0.778788	0.287833	1.33765	1.40775	0.540768	0.632157	0.813459	0.798116
aparTR22845|c1_g1_i1|m.10574	1.13056	1.86118	0.79283	1.58133	0.94188	1.22121	1.0842	0.950054
aparTR22848|c1_g2_i2|m.10582	14.5137	13.6046	13.9589	15.7591	15.3265	16.2528	79.1151	66.1099
aparTR22848|c1_g4_i1|m.10583	79.5013	67.7167	85.1418	88.9032	73.2527	82.3868	201.895	174.087
aparTR22855|c0_g1_i1|m.10595	1.23989	1.06163	1.22123	0.832493	0.712795	0.836039	1.09611	1.09886
aparTR22856|c0_g1_i1|m.10603	1.35561	1.27912	1.20389	1.20674	0.826437	0.650128	1.22322	0.869239
aparTR22858|c0_g1_i2|m.10609	1.24599	1.04869	1.36977	1.7528	1.4425	1.15765	1.30492	1.07061
aparTR22863|c2_g1_i1|m.10628	0.65953	0.103953	0.527428	0.715431	0.366972	0.364455	0.36121	0.437808
aparTR22865|c1_g1_i1|m.10633	1.22287	0.711371	1.26505	1.00707	1.04646	1.05238	0.96556	1.12233
aparTR22866|c0_g2_i1|m.10636	0.931301	0.425633	0.785894	0.616858	0.409273	0.610411	0.723159	0.573935
aparTR22867|c0_g1_i1|m.10639	1.40426	0.463202	1.37816	1.14056	0.414178	0.263704	0.460174	0.609824
aparTR22871|c0_g1_i1|m.10658	1.61728	1.10408	1.70972	1.33735	1.0078	1.39695	0.876173	0.93686
aparTR23131|c0_g1_i1|m.10662	1.69364	0.648047	1.47768	0.576281	1.14288	1.45056	1.42472	1.12695
aparTR23281|c9_g1_i1|m.10664	0.178952	0.414682	0.266333	0.435297	0.354568	0.325621	0.926665	0.575628
aparTR23281|c9_g1_i3|m.10668	0.508269	0.247225	0.800877	0.298571	0.61333	0.32405	0.476949	0.304733
aparTR23282|c0_g3_i1|m.10670	1.05982	0.990524	0.780762	1.51191	0.895225	1.0073	0.850526	1.0037
aparTR23283|c0_g2_i1|m.10672	1.62129	0.891113	1.06767	1.74771	0.965467	1.27322	1.17418	1.05616
aparTR23284|c0_g1_i1|m.10673	1.24234	1.33234	1.36157	1.3008	1.22561	1.76659	1.38245	1.31387
aparTR23286|c0_g1_i5|m.10681	1.30246	0.874827	1.32619	1.17854	1.04835	1.05769	0.862829	0.999222
aparTR23287|c0_g1_i1|m.10684	1.35394	0.970089	0.643027	1.16218	0.606919	0.672046	0.793456	1.56929
aparTR23287|c1_g1_i1|m.10686	0.506212	0.522672	0.483007	0.280609	0.590553	0.448657	0.445931	0.434019
aparTR23288|c0_g4_i1|m.10691	2.17997	1.94736	2.08379	1.08312	1.23332	1.37208	4.59348	3.42117
aparTR23289|c3_g2_i2|m.10694	0.807956	1.26418	0.944677	0.745035	1.22306	1.04857	1.03513	0.750256
aparTR23290|c0_g1_i1|m.10696	1.70645	1.02872	1.11147	1.08168	1.02108	1.52112	1.30167	0.859825
aparTR23295|c0_g2_i1|m.10710	1.09087	1.4349	1.66482	1.16209	0.849266	0.776247	1.1184	1.10682
aparTR23296|c0_g1_i1|m.10712	1.27173	1.21544	1.22749	1.08722	0.966088	1.36941	1.18541	0.980147
aparTR23296|c0_g1_i1|m.10715	1.86654	2.59615	1.05822	0.900341	1.31525	0.587077	0.626288	0.811669
aparTR23296|c0_g1_i5|m.10728	1.21604	1.93943	1.0554	1.2851	1.0431	1.34611	1.74994	1.20314
aparTR23296|c0_g2_i1|m.10731	1.24904	1.01052	1.22568	0.988102	0.896526	1.11681	1.04255	1.10284
aparTR23296|c0_g2_i1|m.10733	1.06509	1.38432	0.378645	0.630474	0.8322	0.459691	0.910786	0.429394
aparTR23297|c1_g1_i1|m.10735	1.03111	1.48166	1.55037	1.41355	1.16206	0.996106	1.29873	1.09011
aparTR23298|c0_g2_i1|m.10741	1.172	0.57098	0.539736	0.907427	1.39126	0.95208	1.30012	0.899616
aparTR23299|c1_g1_i1|m.10747	1.91879	0.511144	1.23075	1.33112	1.34129	0.622898	0.996852	0.955296
aparTR23301|c1_g2_i2|m.10766	1.6994	1.03664	1.20979	0.911269	1.03552	1.09727	1.22796	1.146
aparTR23306|c0_g1_i2|m.10790	0.946843	1.04767	1.13277	1.08019	1.33034	1.33991	1.07253	0.914624
aparTR23307|c2_g4_i3|m.10795	2.0589	2.12502	0.992132	0.733731	1.69341	0.439029	1.66672	1.09346
aparTR23307|c2_g4_i4|m.10796	1.21674	0.69702	0.584452	1.27769	1.34934	0.736343	1.61826	1.25291
aparTR23309|c0_g2_i1|m.10804	1.29452	1.30926	0.938229	0.784069	0.614952	1.7112	0.806789	0.859727
aparTR23310|c0_g1_i1|m.10805	0.616578	2.02174	1.21075	0.808144	1.61301	0.887771	1.41184	1.18459
aparTR23311|c0_g2_i7|m.10807	13.1552	11.6676	8.95023	11.2837	11.7204	13.1136	9.69974	8.06112
aparTR23315|c0_g1_i1|m.10820	0.738107	0.929219	0.644806	0.782145	0.598943	1.15945	0.816642	0.586248
aparTR23320|c7_g1_i2|m.10837	37.8836	35.9377	37.9739	35.9367	34.1712	35.2247	23.4254	20.279
aparTR23325|c2_g3_i8|m.10865	21.8446	22.4186	21.0318	22.9563	21.8025	21.0904	25.4343	30.3884
aparTR23328|c0_g2_i4|m.10872	0.457266	0.341115	1.03482	0.459418	0.682282	1.23548	0.987076	0.741598
aparTR23331|c0_g2_i1|m.10881	1.04916	1.45629	1.07116	0.982175	0.684779	0.960951	0.657054	0.953182
aparTR23334|c0_g2_i1|m.10883	1.13709	0.941004	1.46202	1.13715	1.04933	0.957385	1.00972	0.973278
aparTR23338|c0_g2_i1|m.10901	1.48006	0.844961	0.885394	0.985313	1.00463	1.45839	1.29626	1.2419
aparTR23338|c0_g2_i3|m.10903	0.209929	0.32709	0.606442	0.165492	0.0712675	0.213113	0.549792	0.747055
aparTR23338|c0_g3_i1|m.10910	1.00259	1.11374	1.197	1.42564	0.8815	1.06931	1.20633	1.02144
aparTR23340|c0_g1_i1|m.10919	1.4437	1.43749	1.56067	1.95387	1.68505	1.39861	0.691415	1.00067
aparTR23341|c1_g1_i2|m.10924	1.59568	0.844738	1.228	1.56412	1.6519	1.02538	0.850715	1.30444
aparTR23342|c2_g2_i3|m.10934	0.469586	0.81428	1.56514	0	1.12348	0.648926	1.39231	1.12864
aparTR23342|c2_g2_i4|m.10935	1.96274	1.78162	1.81247	3.66675	1.25962	1.47659	1.2371	1.29472
aparTR23342|c2_g2_i4|m.10936	1.3094	1.06366	1.66659	0.753621	0.651751	0.226698	1.01638	0.530282
aparTR23349|c0_g1_i2|m.10952	1.06278	0.747432	0.749689	1.14766	1.6045	0.686161	1.42921	1.18855
aparTR23349|c0_g1_i3|m.10953	1.17651	0.836685	1.14053	1.65122	0.960349	0.940359	1.09116	0.971584
aparTR23351|c3_g2_i1|m.10972	0.849032	0.817477	1.64578	1.17193	1.4692	0.360631	1.76237	1.41864
aparTR23357|c0_g1_i1|m.10988	1.18017	0.994427	0.772398	1.13002	1.44164	1.21383	0.956967	0.92366
aparTR23358|c1_g2_i1|m.10990	13.6232	11.9124	12.0803	12.2765	11.8159	12.8041	18.9638	19.6044
aparTR23361|c0_g1_i1|m.10999	1.73739	0.748631	1.54428	1.14265	1.06888	0.379449	0.845826	1.17303
aparTR23362|c0_g3_i2|m.11007	0.77356	0.85669	0.865539	1.08152	0.907433	1.23383	1.33493	1.25967
aparTR23363|c3_g1_i3|m.11016	0.137104	0.458563	0.178102	0.324474	0.67685	0.125989	0.292841	0.309766
aparTR23365|c0_g1_i1|m.11029	1.28336	0.817172	0.771509	0.869661	1.0693	0.686957	0.926245	0.739542
aparTR23366|c0_g1_i1|m.11038	1.52543	2.13351	0.96451	1.27546	0.63199	1.00452	0.663608	0.92407
aparTR23368|c4_g2_i1|m.11048	4.76783	4.57228	2.9246	5.1018	4.23487	3.89687	3.9448	3.84096
aparTR23368|c4_g3_i1|m.11049	40.354	20.085	38.9976	26.1313	26.114	32.0596	138.398	92.498
aparTR23371|c4_g1_i1|m.11064	1.25853	1.20974	1.17643	1.21959	1.05715	0.987199	1.08942	1.08712
aparTR23371|c4_g2_i1|m.11065	1.28458	0.978805	1.07121	0.808928	0.899126	0.953375	1.11927	1.03585
aparTR23372|c2_g1_i1|m.11070	1.93775	2.77605	1.47664	1.99091	1.11497	1.65112	0.724521	0.824549
aparTR23374|c1_g1_i1|m.11079	0.816892	0.632116	0.608243	1.04582	0.599567	0.58624	1.18873	1.24616
aparTR23374|c1_g2_i2|m.11082	0.928266	1.27334	1.18445	1.24873	1.16748	1.14331	1.34539	0.995112
aparTR23380|c0_g1_i1|m.11095	0.674674	1.29822	0.814198	0.442034	0.957235	0.698139	0.86223	1.06755
aparTR23386|c0_g1_i1|m.11097	0.626212	0.776265	0.361798	1.09745	1.34753	1.45293	1.12995	0.892286
aparTR23491|c0_g1_i1|m.11102	4.24166	4.27399	4.64036	3.61832	3.65285	3.90584	7.26787	5.52139
aparTR23522|c0_g1_i1|m.11121	2559.88	2422.23	2522.5	2520.09	2510.36	2494.64	1871.61	1646.72
aparTR23600|c0_g1_i1|m.11126	9.80807	7.07924	6.60621	10.0042	10.5648	8.001	10.4133	6.90714
aparTR23614|c0_g1_i1|m.11127	159.583	145.072	146.661	150.362	142.451	155.843	127.622	137.719
aparTR23670|c0_g1_i1|m.11128	0.696778	0.386817	0.436438	2.62325	0.68332	0.916538	1.25976	1.1312
aparTR23799|c0_g1_i1|m.11130	0.74363	0.437986	0.915577	0.702204	1.37867	0.871807	0.834236	0.670623
aparTR23935|c0_g2_i1|m.11131	1.21371	1.0647	1.43212	1.16014	1.34653	1.05638	1.51999	1.21701
aparTR23936|c0_g1_i1|m.11137	2.96583	1.94505	2.606	2.12791	1.95835	4.60204	1.55058	1.60373
aparTR23936|c2_g1_i3|m.11139	1.39867	0.967456	1.23399	1.54369	1.05807	1.52007	1.13622	1.03055
aparTR23937|c1_g1_i1|m.11146	1.15296	1.22696	1.35234	1.35837	1.18881	1.18464	0.946942	0.931081
aparTR23939|c3_g1_i1|m.11150	3.22856	2.45276	1.56837	1.37304	2.2654	1.06701	2.06602	2.4772
aparTR23939|c3_g1_i2|m.11151	1.44846	1.19055	1.03712	1.81199	0.393542	1.80451	0.828369	1.64353
aparTR23940|c5_g1_i2|m.11171	1.41979	1.18657	1.16018	1.3334	0.985656	1.15398	1.17182	0.788435
aparTR23940|c5_g1_i4|m.11181	0.575069	0.478271	0.630602	0.706669	0.617982	0.503331	0.703335	0.433155
aparTR23941|c1_g2_i1|m.11202	1.27614	1.00548	1.37801	1.15343	1.00684	0.98271	1.05222	0.87076
aparTR23942|c0_g2_i1|m.11206	0.808373	1.24151	1.06163	0.894151	0.758063	0.830252	0.935567	0.819048
aparTR23945|c2_g1_i1|m.11241	0	0	0	0	0.269088	0	0.637724	0.0595017
aparTR23947|c1_g1_i1|m.11257	1.05314	1.29097	1.23561	1.76732	1.18132	1.35712	1.33535	1.30223
aparTR23947|c1_g3_i4|m.11258	0.728917	1.69332	1.00606	1.05101	1.37894	1.61858	1.19069	1.08544
aparTR23949|c1_g1_i1|m.11263	70.2524	64.63	64.1205	67.2418	63.0933	67.5875	57.3891	63.2073
aparTR23949|c3_g1_i1|m.11279	2.3349	2.19275	1.99237	0.850536	0.985917	1.48238	0.880824	1.1966
aparTR23949|c3_g1_i1|m.11280	3.11278	2.4893	2.46497	2.02672	2.6124	2.68139	2.12178	1.84647
aparTR23950|c0_g1_i1|m.11288	0.914265	4.10499	1.97978	3.58257	3.74932	2.36164	2.33983	2.01377
aparTR23950|c0_g7_i1|m.11291	0.985613	1.29538	1.18098	1.09918	1.00267	0.756417	1.00876	0.943593
aparTR23951|c0_g1_i1|m.11300	1.35273	1.19306	0.933821	0.936025	1.29525	1.53085	1.04799	1.18915
aparTR23952|c0_g1_i1|m.11312	2.59423	3.67496	2.07729	3.13037	2.39179	2.09288	1.75793	1.32587
aparTR23952|c6_g3_i2|m.11315	1.1875	1.19278	1.39587	1.10753	0.931198	1.553	1.10045	1.15637
aparTR23953|c0_g1_i1|m.11318	0.476471	0.686315	1.69638	0.689143	1.26245	0.784303	1.14188	1.09092
aparTR23955|c0_g2_i1|m.11322	0.136366	0.0142355	0.0500314	0.1265	0.0401855	0.0506422	0.432711	0.484549
aparTR23956|c3_g3_i2|m.11328	1.05732	0.982913	1.33177	1.23661	1.13596	0.99671	4.00962	3.20066
aparTR23957|c1_g1_i2|m.11338	1.22763	1.16677	1.13805	1.60871	1.1262	1.011	1.28736	1.14707
aparTR23957|c1_g4_i1|m.11342	1.51701	1.20318	1.07536	1.02225	1.38363	1.0404	1.32069	1.27284
aparTR23958|c0_g2_i1|m.11347	1.29779	0.953736	1.08198	0.937116	0.996359	1.02581	0.837558	0.898618
aparTR23959|c2_g1_i1|m.11351	0.734084	0.507472	0.514685	1.12212	0.807152	0.77267	0.63916	0.57095
aparTR23959|c2_g1_i1|m.11352	0.309021	0.475498	1.6491	0.792916	0.389157	0.313969	0.654718	0.334463
aparTR23959|c2_g3_i1|m.11353	0.730643	1.64059	0.818277	0.871182	1.1522	1.04872	0.768056	1.00231
aparTR23959|c2_g4_i1|m.11355	0.972924	0.949316	0.913175	1.3761	1.10499	1.14904	0.972001	0.969158
aparTR23962|c2_g1_i1|m.11365	1.45538	0.428998	1.76227	0.911395	0.929031	1.0147	1.37867	1.37352
aparTR23962|c3_g1_i2|m.11366	1.44947	1.15325	1.38531	1.74724	1.38297	1.40059	1.50702	1.21964
aparTR23962|c3_g1_i2|m.11367	1.03171	1.27196	1.52125	0.822396	0.410863	1.13622	0.970233	0.821314
aparTR23963|c0_g1_i5|m.11381	0.588972	0.595086	0.537274	0.53498	0.637057	0.545328	0.747665	0.47944
aparTR23963|c0_g1_i7|m.11391	0.878264	1.14802	0.58527	0.542176	0.94883	0.791861	0.260574	0.763838
aparTR23963|c0_g1_i8|m.11396	0.42918	0.65813	0.680311	0.522905	1.16446	0.713316	0.526025	0.517198
aparTR23969|c0_g1_i10|m.11414	6.63979	4.14701	4.23097	6.65749	4.38906	5.23023	5.29827	4.91803
aparTR23971|c0_g2_i1|m.11423	1.53914	1.49568	1.16276	0.88834	0.373146	0.968276	0.760159	0.591734
aparTR23971|c0_g2_i3|m.11424	1.01049	1.16587	1.29992	1.47542	1.03252	1.63539	1.22929	1.02328
aparTR23976|c0_g3_i1|m.11450	1.11437	0.708902	0.951026	0.892465	0.528556	0.776157	2.44145	1.73317
aparTR23977|c0_g2_i3|m.11468	1.36468	0.430116	0.596762	1.14746	1.18048	1.07796	1.28894	1.38214
aparTR23980|c1_g7_i1|m.11477	1.23439	1.75268	1.29561	1.47127	1.12238	1.49713	0.951643	0.972108
aparTR23982|c1_g2_i3|m.11483	2.40494	1.63798	1.68233	2.4299	0.931936	1.9388	1.13788	1.11303
aparTR23983|c0_g2_i11|m.11490	0.643781	1.05649	0.61447	1.31735	0.905702	1.39795	0.807664	0.743048
aparTR23983|c0_g2_i11|m.11491	0.868782	0.541033	0.517824	0.60171	1.48324	1.87103	1.26208	0.754782
aparTR23987|c1_g1_i5|m.11512	0.30532	0.383352	0.452185	0.289193	0.127773	0.071565	0.784984	0.311594
aparTR23989|c0_g1_i2|m.11523	0.697856	0.535884	0.603695	0.802569	0.30866	1.33097	0.513703	0.767706
aparTR23990|c1_g1_i2|m.11538	1.41701	0.892085	1.10263	1.09506	1.26517	1.21153	1.05154	1.06269
aparTR23991|c0_g1_i2|m.11544	1.28006	1.07944	0.965606	1.18292	1.22784	1.28921	0.952647	0.880316
aparTR23993|c0_g1_i2|m.11560	1.48662	1.23971	1.08845	1.46078	1.08771	1.27724	1.16516	0.871615
aparTR23994|c0_g1_i1|m.11565	1.27989	0.554022	0.822169	0.270408	0.316188	1.28723	0.891658	0.611352
aparTR23997|c1_g1_i5|m.11572	2.65539	3.72207	4.64706	3.03928	2.44713	3.99618	4.26662	4.22195
aparTR23997|c2_g1_i1|m.11574	1.44755	1.37422	1.2738	1.14403	1.15484	1.28894	1.10298	1.03034
aparTR23997|c3_g2_i2|m.11582	4.03059	2.01635	3.12119	3.81791	4.3106	2.71737	1.65016	1.24648
aparTR23997|c3_g2_i3|m.11583	1.2308	1.72327	1.3509	1.11305	1.40101	1.41008	1.30455	1.02042
aparTR23998|c3_g2_i1|m.11586	1.24864	1.3582	1.34982	1.43496	1.15138	1.38197	1.09501	1.08145
aparTR23998|c4_g1_i2|m.11595	2.12725	2.71179	1.69548	1.77314	1.19092	1.1404	1.07499	1.08004
aparTR24000|c1_g1_i3|m.11596	3.10723	3.08091	2.66509	2.22799	2.88731	2.90885	4.10718	3.40956
aparTR24004|c2_g1_i1|m.11618	0.712943	1.25364	1.27161	1.07514	1.57963	1.07064	1.35657	1.03371
aparTR24005|c2_g2_i1|m.11621	0.531209	0.462934	0.450982	0.745271	0.915915	0.191542	0.464114	0.381225
aparTR24005|c2_g2_i1|m.11622	0.826561	0.840575	0.38687	1.13159	0.821903	0.322374	0.380954	0.42119
aparTR24006|c0_g1_i2|m.11626	1.02463	1.56555	1.04944	1.32865	0.972068	1.38968	1.1858	1.02602
aparTR24007|c2_g1_i1|m.11631	0.829195	0.917428	0.847968	1.29302	1.1993	1.14377	1.44263	0.892934
aparTR24008|c1_g1_i1|m.11639	0.835044	1.05623	0.804812	0.409858	0.709918	0.991301	0.889849	0.902235
aparTR24010|c2_g3_i1|m.11645	1.62669	1.24987	1.81943	1.21449	1.78232	1.79216	2.48716	2.86807
aparTR24010|c2_g3_i3|m.11647	1.65806	0.811646	0.829651	0.757814	0.664968	1.51753	0.803795	0.860042
aparTR24010|c3_g3_i1|m.11651	1.71188	1.65609	1.07218	1.612	1.39967	1.4896	0.705263	1.2096
aparTR24012|c0_g1_i1|m.11652	0.53215	0	0.2004	0.160456	0.182754	0.367111	0.848416	0.460582
aparTR24015|c0_g1_i1|m.11660	1.03699	0.995377	0.873625	1.13883	0.999271	0.883416	1.19882	1.24197
aparTR24018|c0_g1_i1|m.11669	0.906315	0.792134	1.01004	0.656358	0.813937	0.972233	1.16065	1.03113
aparTR24018|c0_g1_i1|m.11671	11.2102	10.1268	11.1905	13.7684	11.9539	13.2639	11.8552	10.5977
aparTR24019|c2_g1_i1|m.11680	1.15484	1.41135	1.44196	0.850573	0.871674	0.918417	1.70917	1.36316
aparTR24019|c2_g1_i1|m.11682	1.07881	0.59497	0.746089	0.819107	1.29161	1.12815	1.36048	1.18167
aparTR24021|c0_g1_i1|m.11689	1.43084	1.32457	1.31326	1.54782	1.45892	1.25691	1.25956	1.3336
aparTR24021|c0_g1_i1|m.11690	1.10761	1.12362	0.367948	1.19604	0.794718	2.00779	1.38899	1.07737
aparTR24022|c0_g3_i1|m.11691	2.45871	1.75559	1.7646	2.87569	2.23577	2.0815	1.17184	1.37263
aparTR24024|c0_g1_i1|m.11692	1.12248	0.842463	1.20791	1.14759	1.22635	0.990106	1.00828	1.09186
aparTR24027|c0_g4_i2|m.11728	1.00072	1.39285	2.12367	1.43216	1.06627	0.573589	1.07459	0.849817
aparTR24028|c0_g3_i1|m.11731	1.11769	1.01228	0.853318	1.04694	0.668021	1.04544	1.21478	0.976171
aparTR24029|c0_g1_i1|m.11744	1.50774	1.37293	1.42655	1.28666	1.25935	1.28307	1.17922	1.00792
aparTR24030|c0_g1_i2|m.11752	1.04756	1.47199	1.09962	1.22337	1.58269	1.29377	1.45073	1.27246
aparTR24030|c0_g1_i2|m.11753	2.60404	2.54391	5.02992	5.06519	6.52259	4.51489	1.65408	1.60235
aparTR24031|c1_g1_i1|m.11754	0.836371	1.08981	1.20051	0.984735	1.10245	1.25475	0.926075	1.02048
aparTR24034|c0_g1_i1|m.11759	1.08639	0.834752	1.07806	1.38165	1.19883	1.18647	1.08978	0.886783
aparTR24035|c0_g1_i1|m.11762	1.06132	1.64407	0.81099	0.796611	1.11642	1.21295	1.89034	1.39513
aparTR24043|c0_g1_i2|m.11764	2.98925	2.8924	2.7949	2.64501	3.06307	2.4839	10.6198	9.08757
aparTR24044|c0_g1_i2|m.11765	1.23419	1.4757	0.954316	1.34956	1.3244	1.1495	0.947051	1.00377
aparTR24046|c0_g2_i3|m.11767	1.26855	1.01752	1.08055	1.61362	1.01008	0.804612	1.06748	1.19721
aparTR24052|c0_g2_i1|m.11769	0.942326	0.996878	0.870152	1.19135	1.40913	1.78598	1.1919	1.15513
aparTR24053|c0_g1_i2|m.11771	1.19482	0.117128	1.16712	0.904716	1.6176	0.676543	1.4749	0.97708
aparTR24053|c0_g1_i2|m.11772	0.438677	0.965952	0.821893	0.285253	1.06641	0.252434	0.58097	0.51554
aparTR24059|c0_g1_i1|m.11775	14.8895	14.1129	13.95	15.824	17.7213	16.8053	5.37733	5.46215
aparTR24072|c0_g1_i2|m.11777	0.76916	0.455683	0.897013	0.664707	0.751307	0.662626	0.508777	0.632931
aparTR24072|c0_g1_i2|m.11778	1.28846	0.449548	0.849157	0.333366	0.99542	0.202605	0.564023	0.684734
aparTR24073|c0_g1_i1|m.11779	0.841266	1.19181	0.853308	1.01862	1.24723	1.39169	1.20859	0.865047
aparTR24103|c0_g2_i1|m.11793	1.23425	0.957879	1.07884	0.923246	0.964976	1.33085	1.02588	0.940674
aparTR24107|c0_g1_i1|m.11794	2.46756	1.3577	1.20767	1.022	1.69695	0.617738	1.53892	1.07282
aparTR24107|c0_g1_i1|m.11795	0.809156	0.767113	1.20849	1.00777	1.93608	1.39417	1.67827	1.29458
aparTR24112|c0_g1_i2|m.11799	1.80559	0.819037	1.47496	1.35358	0.405116	0.821009	0.749262	0.906833
aparTR24113|c0_g1_i1|m.11801	0.115776	0.129457	0.0828959	0.178894	0.195966	0.413832	0.381334	0.145237
aparTR24113|c1_g1_i2|m.11804	1.70217	1.52219	0.595918	1.14763	1.0101	1.03694	1.08169	1.08602
aparTR24120|c0_g1_i1|m.11810	0.637781	1.02649	1.02674	0.805664	0.686899	0.691524	0.908084	0.584239
aparTR24121|c0_g1_i2|m.11812	0.990105	2.19742	1.58033	1.74603	1.22599	0.955091	0.828941	1.39155
aparTR24124|c0_g2_i1|m.11818	0.833606	1.52574	1.43467	1.18313	1.82973	3.4313	0.775331	1.12974
aparTR24232|c0_g1_i1|m.11824	1.7302	1.26622	1.36388	1.28075	1.19969	1.07755	1.26179	0.982957
aparTR24245|c0_g1_i1|m.11825	20.2969	21.1496	21.7293	20.8141	24.5184	20.6287	12.199	12.8622
aparTR24333|c0_g1_i1|m.11826	1.17355	0.742038	1.25897	1.07044	0.849226	0.366967	1.66218	1.10515
aparTR24378|c2_g1_i10|m.11831	1.89226	2.02151	1.9491	2.45591	1.5689	1.64376	1.90636	1.45368
aparTR24378|c2_g1_i2|m.11835	2.19563	1.01741	1.51423	1.0737	0.677135	2.24706	1.32649	1.14506
aparTR24378|c3_g2_i1|m.11841	1.17863	1.2773	1.47354	0.782119	1.10555	1.10098	1.20204	0.939531
aparTR24378|c3_g2_i8|m.11855	1.24064	2.43209	2.08881	1.34583	1.46245	1.81704	1.07396	1.34969
aparTR24378|c4_g2_i1|m.11858	1.23184	0.877254	1.21574	1.524	1.09892	0.957694	0.81314	0.902257
aparTR24383|c2_g1_i1|m.11880	0.626329	1.72638	0.0767505	0.520407	0.326757	0.412672	0.770936	0.845082
aparTR24383|c2_g1_i3|m.11883	1.47114	1.81422	1.45082	1.21295	1.425	1.21792	1.06351	1.06878
aparTR24384|c0_g1_i1|m.11885	1.44242	1.01349	1.45509	1.09345	1.24143	1.35174	1.23788	0.933832
aparTR24385|c0_g2_i2|m.11899	1.26852	0.624885	0.90803	0.992148	0.995134	0.691772	0.619036	0.657878
aparTR24386|c3_g6_i1|m.11908	0.930671	0.904822	1.35574	1.17039	1.34993	1.05375	1.35902	1.03306
aparTR24387|c1_g1_i2|m.11913	1.17973	1.22052	1.32536	1.12805	1.21842	1.21073	1.00362	1.06802
aparTR24387|c1_g1_i2|m.11914	0.811694	1.27198	0.785317	0.967497	1.02684	1.3049	0.993444	1.07681
aparTR24388|c0_g1_i1|m.11924	0.797264	1.60644	0.914451	0.794764	0.984182	0.728114	1.29988	0.728979
aparTR24388|c2_g1_i1|m.11928	1.26928	1.34536	1.30319	0.97759	1.43974	1.21475	1.33138	1.15397
aparTR24389|c0_g2_i1|m.11936	1.07582	0.92614	0.712486	0.774872	0.74389	0.647576	0.793121	0.629447
aparTR24390|c4_g1_i1|m.11946	1.08579	1.91956	1.79411	0.92811	2.06072	1.02082	0.801211	0.999173
aparTR24390|c5_g1_i1|m.11947	2.70473	1.36658	0.516555	1.89424	1.743	1.27326	0.482499	1.1029
aparTR24391|c1_g4_i2|m.11952	1.06107	1.04024	1.07846	0.818853	1.05557	1.00888	1.07091	0.920734
aparTR24394|c1_g1_i2|m.11982	1.16586	1.03821	1.00186	1.21009	1.00782	1.08653	1.33131	1.0959
aparTR24395|c1_g2_i1|m.11985	1.20497	1.14624	1.08612	1.12954	1.23323	1.28496	1.17272	1.03368
aparTR24395|c1_g3_i1|m.11987	1.16444	1.39568	1.17263	1.34931	1.20575	1.3397	1.1134	1.01743
aparTR24395|c1_g3_i1|m.11988	1.11849	1.14356	1.27344	0.89042	1.21983	1.14959	1.03013	0.901205
aparTR24399|c4_g1_i1|m.12018	0.519598	1.44603	1.53006	0.46452	0.728781	0.981036	0.651087	0.453483
aparTR24399|c4_g3_i2|m.12021	1.13763	1.30389	1.07086	0.885434	1.56005	1.3424	0.922731	0.962661
aparTR24402|c6_g5_i1|m.12056	1.72795	0.841917	1.08323	1.25885	0.97777	1.10129	1.14263	1.09149
aparTR24403|c3_g1_i2|m.12060	0.0556669	0.126816	0.25268	0.381054	0.368496	0.675583	0.34472	0.338436
aparTR24403|c3_g1_i4|m.12063	1.0277	1.13261	0	0.897679	1.21321	1.28677	0.391338	0.288137
aparTR24405|c1_g1_i4|m.12068	263.12	264.66	261.302	248.923	250.034	245.523	258.773	241.764
aparTR24405|c1_g4_i1|m.12069	1.06844	1.12302	0.817261	0.859825	0.659608	0.717186	0.963934	1.00303
aparTR24405|c1_g4_i1|m.12071	1.40637	0.36971	0.677904	0.515481	0.535062	0.67793	0.212907	0.663759
aparTR24406|c1_g1_i1|m.12075	35.2442	37.0469	36.6511	36.7337	37.6208	39.1632	28.547	25.0075
aparTR24407|c0_g1_i1|m.12079	1.28568	1.33823	1.51079	1.5251	1.36365	1.42004	1.56423	1.22148
aparTR24409|c1_g1_i1|m.12091	4.95481	2.90698	3.25827	2.48586	3.54178	3.03006	6.32054	3.97948
aparTR24409|c1_g1_i1|m.12092	5.40269	1.62756	3.15609	2.78937	3.27666	3.01613	5.64562	3.759
aparTR24409|c1_g1_i1|m.12093	6.19365	2.77481	5.75004	4.05949	4.78547	2.96175	9.94673	6.98915
aparTR24409|c1_g1_i3|m.12094	4.98163	3.52039	4.25664	4.21245	4.64489	4.45625	4.23855	3.54509
aparTR24411|c0_g1_i1|m.12096	1.19899	1.20271	1.26797	1.18177	1.15305	1.24023	1.08054	0.898249
aparTR24412|c1_g1_i2|m.12103	1.02172	1.24841	1.39183	1.4466	1.08072	1.2188	1.4483	1.1149
aparTR24412|c1_g1_i2|m.12109	0.345263	0.426063	1.4785	0.189926	1.54283	1.1522	1.65259	1.08528
aparTR24413|c0_g1_i1|m.12117	1.23264	1.03103	1.15933	1.22385	1.06836	1.18182	0.954342	0.985272
aparTR24413|c0_g1_i1|m.12118	1.16333	0.647167	1.32074	1.01139	0.681785	1.53135	0.619673	0.734332
aparTR24415|c0_g1_i3|m.12126	7.93932	4.60497	5.50498	4.94362	5.8476	4.53881	1.96115	2.79441
aparTR24416|c0_g3_i1|m.12127	0.776877	1.07863	0.566656	0.725331	0.602798	0.826511	1.09614	1.92218
aparTR24416|c2_g4_i1|m.12128	1.79984	2.09404	2.15272	1.87606	1.75507	1.59542	1.99145	1.55764
aparTR24418|c1_g2_i2|m.12142	1.00066	1.28545	1.39421	1.15866	1.07625	1.1264	1.35921	1.11909
aparTR24419|c1_g1_i1|m.12146	0.945839	0.761159	1.3943	0.850404	0.741899	1.04449	1.19743	1.16924
aparTR24419|c1_g1_i2|m.12147	1.74424	1.17946	0.991147	1.05649	0.702036	1.77824	1.64973	1.32502
aparTR24419|c2_g1_i1|m.12152	0.907536	1.33307	1.05247	0.885889	1.383	1.0591	1.63894	1.32814
aparTR24420|c0_g1_i2|m.12158	1.95359	0.807173	0.916909	1.40667	1.57948	1.35258	1.56251	1.09185
aparTR24420|c0_g2_i3|m.12160	0.67837	1.13396	0.76798	0.699521	0.779254	1.53474	0.957274	0.998231
aparTR24422|c0_g1_i1|m.12173	1.46349	1.51549	1.33515	1.21571	0.869748	1.30021	1.44153	1.32372
aparTR24423|c0_g1_i1|m.12175	1.28613	1.2981	1.38933	1.06224	1.20306	1.47213	1.21703	1.15007
aparTR24424|c1_g1_i1|m.12177	0.972677	1.9948	1.03829	0.898408	1.40739	1.32571	1.35699	1.04044
aparTR24424|c1_g4_i2|m.12195	1.03855	1.1739	1.27136	1.30777	1.66085	1.12577	1.49365	1.07938
aparTR24425|c0_g1_i1|m.12198	0.847009	0.930938	0.831583	1.25749	0.882097	0.726026	0.774896	0.738053
aparTR24425|c1_g1_i1|m.12208	1.01828	1.08606	1.33648	0.956433	1.08513	1.18362	1.41254	1.25847
aparTR24425|c1_g1_i3|m.12211	1.06745	1.03941	1.41162	1.00638	1.22627	1.19139	1.19577	1.21225
aparTR24426|c0_g1_i2|m.12221	1.06779	0.202899	1.16496	0.872625	1.22796	0.717444	0.929187	0.93833
aparTR24428|c0_g2_i2|m.12228	0.870702	0.688802	1.237	2.01007	2.33467	1.28159	0.657736	0.909563
aparTR24431|c1_g1_i1|m.12250	1.00493	1.06267	1.08055	1.28599	0.961288	0.891699	0.962096	0.905311
aparTR24432|c1_g1_i1|m.12256	1.29431	1.0342	1.34656	2.07551	1.41287	1.34691	1.34046	1.11876
aparTR24434|c1_g1_i2|m.12265	1.40582	0.880833	1.0107	1.34117	1.30137	0.922402	1.0357	0.920596
aparTR24435|c1_g1_i1|m.12269	1.09648	1.69877	1.16042	1.17787	1.02171	0.878697	1.34349	0.976553
aparTR24436|c1_g4_i1|m.12276	1.14242	0.92176	1.14427	1.32995	1.21012	1.29792	1.29194	0.99547
aparTR24436|c1_g6_i1|m.12282	1.12137	1.1671	1.32875	0.8611	1.42197	1.20238	1.64847	1.22068
aparTR24438|c0_g1_i1|m.12288	0.714191	0.444693	0.559947	0.43628	0.318065	0.242063	0.466782	0.428788
aparTR24438|c0_g2_i1|m.12290	1.12263	1.0833	1.35386	1.15004	1.37909	1.42594	1.13414	1.07911
aparTR24440|c0_g1_i3|m.12296	1.30546	1.46551	1.41807	1.2987	1.44891	1.4208	1.39751	1.18143
aparTR24441|c0_g1_i1|m.12303	1.28949	0.563193	0.953303	0.802789	1.43163	1.66503	1.09281	0.836329
aparTR24442|c0_g1_i1|m.12309	1.39064	1.50676	1.39123	1.15641	1.1561	1.63968	1.2678	1.14697
aparTR24444|c0_g1_i4|m.12328	0.687239	1.04872	0.490946	0.81397	1.54905	0.0639517	0.717551	0.843107
aparTR24445|c1_g1_i1|m.12333	0.939691	0.93096	1.28626	1.07237	0.997642	1.32008	1.13188	1.083
aparTR24445|c2_g2_i10|m.12340	0.78411	1.02849	1.28414	0.865909	0.949601	0.768131	0.801338	1.18751
aparTR24445|c2_g2_i4|m.12353	0.634402	0.874026	0.73811	1.02904	1.07447	0.198756	0.8449	0.858908
aparTR24446|c0_g1_i1|m.12376	1.68846	2.83404	0.97619	0.805895	1.17364	1.95251	0.880041	0.924494
aparTR24447|c1_g3_i3|m.12385	0.628415	1.52309	2.37498	0.986335	1.61691	2.21161	1.76729	1.36386
aparTR24448|c0_g2_i2|m.12393	0.492706	0.326677	0.36897	0.372789	0.228623	0.382002	0.886555	0.911306
aparTR24449|c2_g1_i1|m.12397	1.66198	1.84361	0.802935	0.974953	0.70963	0.823955	0.998706	1.08842
aparTR24449|c2_g2_i1|m.12399	1.50954	1.33459	1.21293	1.44716	1.21383	1.70519	1.08549	1.19323
aparTR24449|c2_g2_i5|m.12406	1.29432	1.07929	1.04151	0.924613	1.65897	1.12563	0.84921	0.759787
aparTR24451|c0_g3_i2|m.12410	0.660081	0.935516	0.265416	0.37372	1.35341	0.345497	0.978692	0.973164
aparTR24454|c1_g1_i2|m.12457	1.16086	0.988719	1.06091	1.13595	0.915669	1.12462	1.3667	1.21566
aparTR24455|c2_g1_i1|m.12465	0.949745	0.712446	0.765333	0.532045	1.11435	0.42888	0.617979	0.875784
aparTR24456|c3_g7_i2|m.12469	280.789	274.606	255.478	279.391	268.543	263.241	152.945	143.162
aparTR24456|c4_g2_i2|m.12470	1.7351	1.4617	1.74504	1.0778	1.11302	1.72869	1.66183	1.45713
aparTR24456|c4_g2_i2|m.12471	1.80345	0.819433	1.15817	1.66424	1.45074	0.465136	1.22584	1.17688
aparTR24457|c0_g1_i1|m.12479	1.3367	1.02659	1.0867	1.02828	0.94731	0.916262	0.892706	0.809849
aparTR24458|c1_g2_i1|m.12483	0.710651	0.962424	0.717126	0.730374	1.33977	0.869014	0.986609	0.895256
aparTR24458|c2_g1_i3|m.12486	1.20238	1.1497	1.12982	1.06824	1.04989	1.41994	1.22984	0.968538
aparTR24458|c2_g2_i1|m.12487	1.37167	1.00543	1.19777	1.16004	1.36901	1.46426	0.915158	0.876493
aparTR24459|c0_g1_i1|m.12490	1.3226	1.08577	1.2179	1.12491	1.28755	1.14759	1.02132	0.996576
aparTR24462|c1_g5_i3|m.12503	0.893489	1.31796	1.31362	1.1453	1.13878	0.988435	1.4606	1.17581
aparTR24463|c0_g1_i1|m.12508	1.27788	0.441165	0.478881	0.725196	0.195125	0.915724	1.13295	1.16755
aparTR24465|c0_g3_i1|m.12510	1.26889	1.71467	1.42088	1.90572	1.60607	1.35731	1.83667	1.49035
aparTR24465|c0_g3_i1|m.12511	0.726869	0.695322	0.911439	0.505322	1.78146	0.317735	1.20243	0.858128
aparTR24466|c0_g1_i1|m.12512	1.6455	1.02511	0.986664	1.12775	1.34098	1.52692	1.53779	1.30123
aparTR24467|c0_g1_i1|m.12515	1.76415	1.37222	1.09421	1.35809	1.37186	0.866754	1.14007	1.17872
aparTR24468|c2_g1_i5|m.12524	0.762718	1.076	0.818702	1.35793	0.907753	0.70287	1.02873	0.900026
aparTR24469|c0_g1_i1|m.12533	1.19367	1.76877	1.49502	0.720447	0.732792	1.44618	0.59654	0.630637
aparTR24483|c0_g1_i1|m.12581	0.80401	0.569132	1.43493	1.02185	1.07451	1.23375	1.01301	1.10334
aparTR24485|c0_g1_i1|m.12582	1.30872	1.08777	0.858277	0.843113	0.918639	1.14868	1.39076	1.0321
aparTR24485|c0_g1_i1|m.12583	1.51018	1.83539	0.267053	1.29906	0.902142	1.51235	1.24398	1.4149
aparTR24487|c0_g3_i5|m.12587	0.762128	0.601279	1.40988	2.43323	0.94959	1.29912	1.65428	2.40813
aparTR24491|c0_g1_i1|m.12588	1.52828	1.13458	3.25363	1.4753	2.18363	1.33148	1.022	0.934394
aparTR24496|c0_g1_i1|m.12591	1.11665	1.99479	0.914324	0.53877	1.45975	1.31584	1.25696	1.01598
aparTR24521|c0_g2_i2|m.12601	1.23665	1.77996	0.935214	1.34626	1.3374	1.38623	1.39784	1.4275
aparTR24524|c0_g1_i2|m.12604	1.41244	1.53281	1.58137	1.7417	1.57634	1.64979	0.936629	1.03876
aparTR24527|c0_g1_i2|m.12607	0.923658	0.977954	1.22317	0.705036	1.11459	0.681393	1.10939	0.822723
aparTR24534|c0_g1_i1|m.12608	1.33637	1.5128	1.37601	1.24495	0.839427	1.10399	1.57754	1.12274
aparTR24536|c0_g1_i1|m.12612	0.871138	1.47515	0.662711	0.725187	0.659596	0.895287	1.00987	0.868516
aparTR24541|c0_g1_i2|m.12613	2.42402	1.24039	1.52247	1.96795	1.40028	0.75415	0.915389	1.17738
aparTR24544|c0_g1_i1|m.12614	1.21821	0.832905	1.06232	1.35327	0.905612	1.2822	1.04544	1.05442
aparTR24546|c0_g1_i1|m.12615	0.575688	1.04408	0.995164	0.951607	0.766525	0.992019	1.18564	1.16983
aparTR24551|c0_g1_i1|m.12617	1.43636	1.03317	1.18233	1.22079	1.13215	0.726747	0.99565	1.03711
aparTR24826|c0_g2_i1|m.12622	0.347093	1.25413	0.482868	0.726131	0.794319	0.693168	1.18134	0.517439
aparTR24835|c0_g1_i2|m.12628	1.17592	0.976905	0.649836	1.07366	1.73999	0.731186	1.01586	0.850338
aparTR24847|c0_g1_i1|m.12629	0.727663	0.94324	1.50224	0.949208	0.697593	0.99717	1.10278	0.914581
aparTR24847|c0_g1_i1|m.12630	0.492469	1.50235	1.30525	2.08329	0.530969	1.84175	0.626833	0.693353
aparTR24848|c0_g1_i1|m.12631	1.08789	1.57277	0.708952	1.31708	0.915697	0.978054	0.857397	1.0191
aparTR24852|c0_g1_i1|m.12632	1.22953	1.2141	1.16671	1.24504	0.494628	1.46663	1.21222	0.999832
aparTR24867|c1_g1_i3|m.12636	0.92102	1.44822	1.02401	0.618807	1.1906	1.34877	1.54299	1.35607
aparTR24874|c0_g2_i2|m.12638	40.6238	36.0806	28.0646	32.3239	31.0085	39.3427	22.3008	22.2954
aparTR24889|c0_g1_i1|m.12646	1.60317	1.08014	1.41374	0.912312	1.80629	1.62914	1.00967	0.849225
aparTR24892|c0_g1_i2|m.12648	1.14465	1.01929	1.31092	1.5927	1.27798	1.46092	1.00981	1.13828
aparTR24892|c0_g1_i2|m.12649	2.35627	1.02107	1.26346	0.877832	0.950885	1.76765	1.10508	1.24797
aparTR24893|c0_g4_i1|m.12650	1.5446	0.63966	1.13509	0.756788	1.63218	2.10798	2.6681	1.91349
aparTR24896|c0_g1_i1|m.12652	1.4495	0.805327	1.03674	0.988392	1.00648	1.37441	1.54707	1.3922
aparTR24966|c0_g1_i3|m.12657	1653.26	1588.97	1602.07	1603.25	1579.3	1611.39	964.49	1006.29
aparTR24967|c0_g1_i2|m.12671	0.531049	0.501018	0.469551	0.392413	0.23323	0.456503	0.142645	0.2158
aparTR24968|c3_g5_i12|m.12680	1.77365	0.931264	1.33509	1.47542	1.11859	0.200382	1.23316	1.11392
aparTR24968|c3_g5_i1|m.12679	0.770543	1.44444	0.601998	0.652398	0.801208	0.787823	0.501929	0.276193
aparTR24970|c0_g1_i1|m.12686	34.0193	35.2184	34.2462	31.5812	31.4585	30.2861	153.962	80.0875
aparTR24970|c1_g1_i1|m.12689	0.597197	1.84387	1.19098	0.885846	0.784677	0.633894	1.36305	1.06509
aparTR24971|c2_g1_i2|m.12692	1.07824	1.01259	1.51873	1.17128	1.22596	1.02392	1.29727	1.20491
aparTR24971|c2_g1_i2|m.12696	1.76396	0.749887	1.40285	0.993375	1.00962	0.614564	1.11026	1.09573
aparTR24971|c2_g1_i6|m.12706	1.48085	0.930373	0.919458	0.770888	1.64943	2.1114	1.067	0.563823
aparTR24972|c0_g1_i3|m.12707	1.27285	1.15037	1.17658	1.26961	1.06133	1.19933	1.14273	1.01789
aparTR24974|c0_g1_i4|m.12715	1.39461	1.24051	1.12558	1.14285	1.27543	1.4505	1.22033	1.11406
aparTR24974|c0_g1_i5|m.12738	0.384274	0.302317	0.921846	0.617323	1.22087	0.507083	1.03176	0.831332
aparTR24976|c0_g1_i1|m.12767	1.21911	1.47564	1.16247	1.7817	1.41797	1.02424	1.31992	1.0894
aparTR24977|c0_g1_i1|m.12769	1.3777	1.10664	0.937874	1.07162	1.17334	1.27472	1.17903	0.984334
aparTR24978|c0_g2_i8|m.12782	0.578673	1.25178	1.18792	0.253636	0.217927	0	0.794003	0.272465
aparTR24980|c0_g1_i1|m.12783	1.1204	1.34222	1.34878	1.21192	1.1398	0.83224	1.09147	0.885621
aparTR24980|c1_g10_i2|m.12786	0	0.594626	0.506391	0.38607	0.952466	1.11764	0.725398	0.938026
aparTR24981|c5_g2_i3|m.12800	1.18786	1.18394	0.691819	1.14359	1.14632	0.874656	1.122	0.935483
aparTR24983|c1_g3_i2|m.12823	0.194745	0.226088	0.35582	0.307661	0.161832	0.500648	0.511526	0.436619
aparTR24985|c0_g2_i2|m.12830	0.744902	1.9323	1.90737	0.72698	1.18163	0.257169	0.846255	0.817963
aparTR24987|c0_g5_i1|m.12835	1.55568	1.00295	1.64663	1.60651	0.721078	1.90607	0.966818	1.0421
aparTR24988|c3_g4_i2|m.12842	0.892108	0.829449	0.749424	1.11162	0.949518	1.27469	0.858435	0.838443
aparTR24988|c4_g2_i1|m.12844	0	0	0	0	0.0457032	0	0.335669	0.507401
aparTR24989|c1_g2_i1|m.12845	0.529854	0.65569	0.299285	0.535725	0.247079	0.37316	0.62238	0.592812
aparTR24989|c2_g1_i1|m.12847	1.44931	1.445	0.99796	0.839495	2.05969	0.732086	1.03978	0.970019
aparTR24989|c3_g2_i1|m.12849	1.81967	0.621667	0.625873	1.49637	1.37198	0.518572	1.64427	1.0458
aparTR24991|c0_g1_i1|m.12859	3.72052	2.90889	2.95151	2.91702	3.2273	2.61839	3.00472	2.49871
aparTR24992|c0_g1_i1|m.12865	0.269583	0.21591	0.12052	0.405512	0.181426	0.285383	0.0140389	0.0311756
aparTR24992|c0_g1_i2|m.12868	0.528498	0.856946	1.68035	0.483974	0.789755	0.528126	0.866027	0.570708
aparTR24993|c0_g1_i1|m.12873	0.565835	0.629394	0.269321	0.363655	0.575915	0.231471	0.46647	0.658007
aparTR24994|c0_g1_i1|m.12874	1.39894	1.42584	1.27495	1.2262	1.30576	1.18109	1.00218	0.993318
aparTR24998|c0_g1_i2|m.12884	1.41925	0.757205	1.33255	0.405549	0.311756	0.694997	1.34743	1.07375
aparTR24998|c0_g1_i4|m.12885	1.64375	1.49151	1.37638	1.30166	1.34227	1.25458	1.04964	1.10794
aparTR24999|c4_g1_i2|m.12886	57.0828	57.8295	55.2954	56.2899	55.9802	59.1367	40.5561	33.6437
aparTR24999|c6_g1_i1|m.12887	1.40649	2.0477	2.38495	2.16051	1.83507	2.8496	1.74921	1.3538
aparTR25001|c1_g2_i1|m.12893	1.29286	0.921878	0.92339	1.04864	1.15072	0.931049	1.11381	1.01502
aparTR25001|c2_g1_i1|m.12895	0.953532	1.30222	1.23992	1.10264	1.51868	1.25887	1.16428	1.04937
aparTR25005|c1_g1_i1|m.12906	0	1.21842	2.20848	2.03118	0.646104	0.726875	1.11552	0.922038
aparTR25007|c1_g1_i1|m.12910	0.773484	2.10106	2.69514	0.537254	1.6819	0.837103	0.878386	1.27382
aparTR25007|c1_g1_i7|m.12927	1.31469	0.806105	1.2921	1.30562	1.18759	1.00225	1.06783	1.02235
aparTR25007|c1_g5_i1|m.12930	0.967743	0.990474	1.11808	0.91732	1.29207	1.35653	1.06477	0.979573
aparTR25010|c0_g1_i1|m.12942	1.24551	1.64632	1.28457	1.4088	1.23042	0.793963	1.22879	1.26752
aparTR25012|c3_g1_i2|m.12954	0.8677	0.511196	1.47366	1.45462	1.25038	0.976862	1.27952	1.27964
aparTR25012|c3_g1_i2|m.12955	0.59127	1.34736	1.0247	1.27322	1.13568	1.03227	1.26722	1.17666
aparTR25013|c0_g1_i1|m.12958	1.40203	0.845494	1.58238	1.21828	1.04043	1.23783	1.20216	1.17781
aparTR25013|c0_g4_i1|m.12970	1.10286	1.24783	0.929384	1.85115	1.5266	1.46222	1.42504	1.26714
[truncated: 38,683 more rows]

## Sheet: 2a_Asca_0B
2a) Contigs with average number of copies, in the 0B libraries of A. scabripinnis, ranging between 0.5 and 4 (33,297 contigs)
	A. scabripinnis								A. paranae
	Copy number 1B			Copy number 0B			Mean		CN 1B	CN 0B
Sequence	AsPB105	AsPB154	AsPB181	AsPB159	AsZB163	AsZB580	1B	0B	69894B	75138	Selected?
ascaTRINITY_DN320475_c4_g1::TRINITY_DN320475_c4_g1_i2::g.126448::m.126448	4.13566	3.00054	3.54143	3.33786	4.36777	4.2888	3.55921	3.99814	2.69353	3.71413	Yes
ascaTRINITY_DN316185_c3_g1::TRINITY_DN316185_c3_g1_i3::g.53106::m.53106	3.32826	4.15932	3.27967	4.49072	3.57878	3.92296	3.58908	3.99748	2.5711	2.63763	Yes
ascaTRINITY_DN312877_c1_g2::TRINITY_DN312877_c1_g2_i1::g.60829::m.60829	4.40251	4.59808	4.95718	3.97158	4.29097	3.72174	4.65259	3.99476	3.57769	3.23847	Yes
ascaTRINITY_DN101248_c0_g1::TRINITY_DN101248_c0_g1_i1::g.3832::m.3832	3.73007	5.95898	5.9014	4.04839	4.44231	3.49326	5.19682	3.99465	14.0995	12.6003	Yes
ascaTRINITY_DN327592_c1_g1::TRINITY_DN327592_c1_g1_i4::g.13426::m.13426	3.47357	5.05338	3.30899	4.36956	3.6652	3.94339	3.94531	3.99272	3.43958	2.88143	Yes
aparTR17926|c1_g3_i1|m.6075	4.44528	4.13111	3.87102	4.09919	4.52866	3.3397	4.14914	3.98918	2.69352	1.92254	Yes
ascaTRINITY_DN390047_c0_g1::TRINITY_DN390047_c0_g1_i1::g.19034::m.19034	4.15012	4.91489	4.44273	5.12839	3.10544	3.7313	4.50258	3.98837	4.3164	2.72886	Yes
ascaTRINITY_DN375843_c0_g1::TRINITY_DN375843_c0_g1_i1::g.90680::m.90680	3.99232	4.81779	3.72099	4.47115	3.90172	3.59049	4.17703	3.98779	3.72971	2.06946	Yes
ascaTRINITY_DN317640_c6_g2::TRINITY_DN317640_c6_g2_i1::g.49901::m.49901	3.39547	3.30663	2.99942	3.06439	3.94024	4.95204	3.23384	3.98556	2.2113	2.05865	Yes
aparTR51797|c7_g3_i1|m.34436	5.07061	3.89951	3.90627	2.97337	5.19957	3.78285	4.29213	3.98526	3.41845	2.63164	Yes
ascaTRINITY_DN326324_c0_g1::TRINITY_DN326324_c0_g1_i3::g.81028::m.81028	3.67413	5.03157	4.34439	3.74112	4.31812	3.89515	4.35003	3.9848	3.86585	3.75083	Yes
ascaTRINITY_DN317581_c6_g1::TRINITY_DN317581_c6_g1_i1::g.7278::m.7278	3.68214	3.62819	2.69668	2.54699	3.84484	5.56214	3.33567	3.98466	7.14944	4.30942	Yes
ascaTRINITY_DN325183_c1_g1::TRINITY_DN325183_c1_g1_i15::g.66058::m.66058	3.0727	4.72272	4.1072	3.67121	4.78171	3.49288	3.96754	3.98193	5.16716	5.90426	Yes
aparTR73245|c0_g1_i10|m.48301	3.04304	2.93133	2.04082	2.58465	4.31831	5.04202	2.67173	3.98166	2.00534	1.73574	Yes
ascaTRINITY_DN315101_c10_g2::TRINITY_DN315101_c10_g2_i3::g.130845::m.130845	3.14649	3.53915	3.52581	3.71557	3.9136	4.30545	3.40381	3.97821	4.75028	4.78237	Yes
ascaTRINITY_DN358728_c0_g1::TRINITY_DN358728_c0_g1_i1::g.70976::m.70976	5.29473	3.59057	5.11455	3.0192	3.70904	5.20609	4.66662	3.97811	6.33574	7.24083	Yes
ascaTRINITY_DN303655_c0_g2::TRINITY_DN303655_c0_g2_i1::g.137854::m.137854	6.10264	6.52617	3.2202	4.23297	3.577	4.12085	5.283	3.97694	5.13521	4.07002	Yes
ascaTRINITY_DN328182_c3_g1::TRINITY_DN328182_c3_g1_i2::g.57588::m.57588	4.86799	8.8103	5.71418	4.53297	2.92769	4.46973	6.46416	3.97679	5.63345	5.60932	Yes
ascaTRINITY_DN174823_c0_g1::TRINITY_DN174823_c0_g1_i1::g.1718::m.1718	3.96607	5.91085	4.21468	3.27565	4.14965	4.49683	4.6972	3.97404	3.35532	2.94581	Yes
ascaTRINITY_DN390597_c0_g1::TRINITY_DN390597_c0_g1_i1::g.13590::m.13590	3.33059	5.33284	6.95362	3.35696	3.01801	5.54488	5.20569	3.97328	3.85495	3.09089	Yes
ascaTRINITY_DN326147_c4_g1::TRINITY_DN326147_c4_g1_i2::g.61722::m.61722	6.42009	1.26439	3.14971	3.96561	3.80735	4.13815	3.6114	3.97037	3.53789	3.12044	Yes
aparTR59155|c4_g1_i1|m.38961	4.32558	3.32893	3.22841	3.2954	4.71778	3.88649	3.62764	3.96656	3.37056	4.15188	Yes
ascaTRINITY_DN334250_c0_g1::TRINITY_DN334250_c0_g1_i1::g.83831::m.83831	5.73231	5.31782	0.863643	2.25044	2.67761	6.95955	3.97126	3.96253	1.17925	2.64675	Yes
ascaTRINITY_DN325000_c2_g2::TRINITY_DN325000_c2_g2_i1::g.32151::m.32151	4.82956	4.68429	4.08468	4.04522	3.53277	4.30932	4.53285	3.96244	3.92763	2.29685	Yes
ascaTRINITY_DN407292_c0_g1::TRINITY_DN407292_c0_g1_i1::g.712::m.712	4.26257	6.95563	5.83021	3.0211	4.7225	4.13884	5.6828	3.96081	7.24453	7.29846	Yes
ascaTRINITY_DN325148_c2_g1::TRINITY_DN325148_c2_g1_i1::g.65877::m.65877	2.98688	5.01418	3.35653	3.77338	4.22693	3.86999	3.78586	3.95677	3.61706	3.41147	Yes
aparTR75321|c0_g1_i7|m.52584	0.571453	2.39145	2.82853	5.35778	2.10835	4.40313	1.93048	3.95642	13.9413	7.27985	Yes
aparTR62546|c1_g1_i1|m.40629	2.72908	3.58322	2.40708	3.20439	4.4163	4.24014	2.90646	3.95361	3.45219	4.51401	Yes
ascaTRINITY_DN331990_c0_g1::TRINITY_DN331990_c0_g1_i1::g.119812::m.119812	3.07445	3.26877	2.58385	4.25797	5.0427	2.5581	2.97569	3.95293	1.07932	1.17905	Yes
ascaTRINITY_DN320302_c2_g1::TRINITY_DN320302_c2_g1_i1::g.140629::m.140629	6.1837	4.13851	4.23266	2.74041	4.22882	4.88702	4.85162	3.95209	3.27969	2.97037	Yes
ascaTRINITY_DN327447_c1_g1::TRINITY_DN327447_c1_g1_i4::g.107316::m.107316	1.90475	4.47664	7.16819	5.35435	4.55973	1.93532	4.51653	3.9498	7.92026	7.34303	Yes
ascaTRINITY_DN342825_c0_g1::TRINITY_DN342825_c0_g1_i1::g.47945::m.47945	5.81579	3.03254	4.39627	4.51542	3.69405	3.62924	4.41487	3.94624	3.67376	3.16779	Yes
aparTR68407|c0_g3_i1|m.45358	3.45162	5.72561	4.10164	3.19099	2.95277	5.69386	4.42629	3.94587	5.38332	4.21482	Yes
ascaTRINITY_DN314044_c2_g1::TRINITY_DN314044_c2_g1_i1::g.72943::m.72943	3.47425	3.31391	4.00233	3.78382	4.08234	3.96576	3.59683	3.94397	2.9016	4.72535	Yes
ascaTRINITY_DN358121_c0_g1::TRINITY_DN358121_c0_g1_i1::g.44032::m.44032	2.84998	4.72512	3.6791	3.88305	2.94106	5.00672	3.7514	3.94361	3.65576	4.78409	Yes
ascaTRINITY_DN327568_c5_g1::TRINITY_DN327568_c5_g1_i2::g.12418::m.12418	4.92408	4.88114	4.02629	4.00809	2.51862	5.30177	4.6105	3.94283	7.26715	7.33653	Yes
ascaTRINITY_DN319028_c1_g2::TRINITY_DN319028_c1_g2_i3::g.78126::m.78126	3.21902	1.98831	3.84456	4.90366	3.72252	3.19646	3.0173	3.94088	3.19653	2.37797	Yes
ascaTRINITY_DN325050_c4_g2::TRINITY_DN325050_c4_g2_i5::g.32111::m.32111	0.950987	7.7106	7.16861	5.94844	3.14	2.73299	5.27673	3.94048	0	0.953816	Yes
aparTR17948|c0_g1_i1|m.6264	5.05644	4.56507	2.9454	4.35271	3.56632	3.9014	4.18897	3.94014	2.5792	2.25424	Yes
aparTR24409|c1_g1_i1|m.12093	6.19365	2.77481	5.75004	4.05949	4.78547	2.96175	4.90616	3.93557	9.94673	6.98915	Yes
ascaTRINITY_DN134764_c0_g1::TRINITY_DN134764_c0_g1_i1::g.3734::m.3734	2.0099	2.14396	0.906074	7.3612	1.5194	2.92173	1.68665	3.93411	1.84356	3.69744	Yes
ascaTRINITY_DN381142_c0_g1::TRINITY_DN381142_c0_g1_i1::g.71206::m.71206	3.38196	3.48131	4.58729	3.09289	4.31662	4.38728	3.81685	3.93226	1.7103	1.63063	Yes
ascaTRINITY_DN328193_c2_g1::TRINITY_DN328193_c2_g1_i1::g.57900::m.57900	1.47263	2.36472	1.4997	3.89216	3.21169	4.6888	1.77902	3.93088	1.19555	1.78397	Yes
ascaTRINITY_DN321526_c7_g1::TRINITY_DN321526_c7_g1_i1::g.110769::m.110769	6.6966	6.18181	4.7261	3.08923	3.8684	4.83459	5.86817	3.93074	3.87873	3.10882	Yes
aparTR92636|c0_g1_i1|m.64681	7.0946	5.53473	5.28213	4.7986	4.67699	2.31484	5.97049	3.93015	10.1512	8.78281	Yes
ascaTRINITY_DN406775_c0_g1::TRINITY_DN406775_c0_g1_i1::g.35::m.35	5.15783	7.56002	9.24831	4.64264	2.68913	4.45209	7.32205	3.92795	10.734	8.59834	Yes
ascaTRINITY_DN340524_c0_g1::TRINITY_DN340524_c0_g1_i1::g.141067::m.141067	4.36284	3.17011	4.02349	5.00287	3.61072	3.16451	3.85215	3.92603	2.92243	2.52089	Yes
ascaTRINITY_DN321456_c0_g2::TRINITY_DN321456_c0_g2_i4::g.85014::m.85014	3.66168	2.80116	4.44677	3.31831	3.55168	4.88689	3.63654	3.91896	2.4958	2.92612	Yes
aparTR35785|c0_g3_i3|m.22739	3.35789	3.94045	3.53559	5.09405	3.47988	3.17672	3.61131	3.91688	3.82762	3.31657	Yes
ascaTRINITY_DN324493_c1_g2::TRINITY_DN324493_c1_g2_i2::g.28552::m.28552	5.04623	6.17793	1.61398	2.60733	3.04539	6.09462	4.27938	3.91578	2.68002	3.26541	Yes
ascaTRINITY_DN331017_c0_g1::TRINITY_DN331017_c0_g1_i1::g.56971::m.56971	3.89193	3.53453	4.09851	3.64424	4.01749	4.08302	3.84166	3.91492	7.37364	4.08505	Yes
ascaTRINITY_DN327269_c1_g2::TRINITY_DN327269_c1_g2_i2::g.130449::m.130449	3.84824	3.73102	2.9436	4.3837	2.94346	4.4135	3.50762	3.91356	4.9772	4.65445	Yes
ascaTRINITY_DN358185_c0_g1::TRINITY_DN358185_c0_g1_i1::g.44020::m.44020	3.69006	6.23411	3.96396	2.93336	3.43352	5.36793	4.62938	3.91161	5.79339	4.43424	Yes
aparTR92818|c0_g1_i2|m.64907	3.79182	4.02719	4.9004	3.70248	2.89568	5.13004	4.2398	3.9094	4.21912	4.25853	Yes
ascaTRINITY_DN364309_c0_g1::TRINITY_DN364309_c0_g1_i1::g.52195::m.52195	5.41672	6.24621	3.7875	3.02057	4.34012	4.3647	5.15015	3.90846	4.94735	6.16867	Yes
ascaTRINITY_DN322687_c2_g1::TRINITY_DN322687_c2_g1_i6::g.24635::m.24635	4.29007	6.26169	3.8077	3.55475	4.13436	4.03571	4.78649	3.90827	5.83111	3.91483	Yes
ascaTRINITY_DN316605_c5_g6::TRINITY_DN316605_c5_g6_i1::g.115319::m.115319	2.36747	5.14386	4.21338	4.11812	3.43283	4.15493	3.90824	3.90196	1.94049	2.35001	Yes
ascaTRINITY_DN362330_c0_g1::TRINITY_DN362330_c0_g1_i1::g.56906::m.56906	5.92853	5.40038	4.47888	5.85781	2.72928	3.11785	5.26926	3.90165	2.17899	2.85344	Yes
ascaTRINITY_DN304810_c0_g1::TRINITY_DN304810_c0_g1_i1::g.64733::m.64733	5.94096	6.21835	10.0947	2.91435	3.21832	5.57115	7.41801	3.90127	7.47901	3.76101	Yes
aparTR63537|c1_g6_i2|m.42137	3.94716	3.18268	5.91202	3.13088	3.42779	5.14475	4.34729	3.90114	4.08472	2.5996	Yes
ascaTRINITY_DN323801_c0_g4::TRINITY_DN323801_c0_g4_i2::g.105544::m.105544	3.32642	5.02972	3.97948	4.04913	4.17552	3.47754	4.11187	3.90073	2.9003	2.5635	Yes
ascaTRINITY_DN318445_c2_g1::TRINITY_DN318445_c2_g1_i5::g.87270::m.87270	4.39303	4.8781	2.87288	5.35848	3.10502	3.23329	4.04801	3.89893	1.88898	1.9283	Yes
ascaTRINITY_DN304810_c0_g1::TRINITY_DN304810_c0_g1_i1::g.64732::m.64732	6.32711	6.83137	7.15457	2.94171	4.09114	4.66195	6.77102	3.89827	8.74844	4.8755	Yes
aparTR58532|c5_g1_i1|m.38826	3.56193	4.67332	4.207	3.90869	3.08225	4.70257	4.14742	3.89784	2.94851	3.08143	Yes
ascaTRINITY_DN306730_c0_g4::TRINITY_DN306730_c0_g4_i1::g.13817::m.13817	7.30469	5.05337	3.98079	2.75565	4.03625	4.89612	5.44628	3.89601	4.07307	5.94874	Yes
ascaTRINITY_DN319689_c13_g2::TRINITY_DN319689_c13_g2_i2::g.117800::m.117800	3.68616	3.47057	5.45234	4.67079	3.09931	3.91224	4.20303	3.89411	3.12361	2.16493	Yes
ascaTRINITY_DN321499_c7_g1::TRINITY_DN321499_c7_g1_i2::g.84174::m.84174	1.90653	2.74626	1.02834	3.6407	5.06724	2.97252	1.89371	3.89349	3.7489	4.33898	Yes
ascaTRINITY_DN323914_c1_g2::TRINITY_DN323914_c1_g2_i2::g.44108::m.44108	3.07827	2.68897	3.78586	4.10468	3.57748	3.99337	3.18436	3.89185	2.12202	3.18169	Yes
ascaTRINITY_DN319395_c3_g1::TRINITY_DN319395_c3_g1_i2::g.93560::m.93560	4.25059	4.18758	3.71444	3.76195	3.8893	4.01636	4.05087	3.88921	8.99167	7.88007	Yes
ascaTRINITY_DN321356_c0_g3::TRINITY_DN321356_c0_g3_i5::g.49050::m.49050	4.81178	4.35015	4.65708	3.71513	3.7354	4.21387	4.60634	3.88813	3.88412	2.3427	Yes
ascaTRINITY_DN317640_c6_g2::TRINITY_DN317640_c6_g2_i1::g.49902::m.49902	3.61877	4.84808	2.88438	3.87162	3.70845	4.08159	3.78374	3.88722	1.39029	1.16922	Yes
ascaTRINITY_DN326184_c1_g4::TRINITY_DN326184_c1_g4_i1::g.62368::m.62368	4.30688	4.05059	4.78515	3.03852	3.46814	5.15361	4.38087	3.88676	5.66054	4.61913	Yes
ascaTRINITY_DN342416_c0_g1::TRINITY_DN342416_c0_g1_i1::g.64917::m.64917	3.13899	5.43825	5.7516	5.23564	2.75325	3.67126	4.77628	3.88672	10.538	13.156	Yes
ascaTRINITY_DN321229_c3_g2::TRINITY_DN321229_c3_g2_i5::g.91094::m.91094	6.75607	6.83109	4.75101	4.90311	4.60516	2.15093	6.11273	3.8864	2.4709	2.42374	Yes
ascaTRINITY_DN314044_c1_g1::TRINITY_DN314044_c1_g1_i2::g.72940::m.72940	3.67318	4.59432	4.65487	4.31406	3.51023	3.83178	4.30746	3.88536	3.07272	2.93101	Yes
ascaTRINITY_DN316995_c4_g2::TRINITY_DN316995_c4_g2_i1::g.141632::m.141632	3.44028	3.54444	2.91059	4.25311	3.84202	3.55856	3.29844	3.88456	4.4586	4.04605	Yes
ascaTRINITY_DN325428_c0_g1::TRINITY_DN325428_c0_g1_i1::g.83189::m.83189	5.32029	5.89324	5.45078	3.62296	4.05635	3.97195	5.55477	3.88375	5.15424	3.98443	Yes
ascaTRINITY_DN324185_c7_g1::TRINITY_DN324185_c7_g1_i5::g.116084::m.116084	4.05472	4.00911	6.87051	3.2426	3.29968	5.10746	4.97811	3.88325	0.975282	1.47277	Yes
aparTR71104|c0_g1_i1|m.47673	6.90911	2.54401	2.08049	4.4003	2.75763	4.49161	3.84454	3.88318	3.04702	3.40046	Yes
ascaTRINITY_DN328397_c1_g1::TRINITY_DN328397_c1_g1_i9::g.144296::m.144296	5.3096	4.55666	4.36246	2.95451	4.22184	4.46296	4.74291	3.87977	4.52175	4.36839	Yes
ascaTRINITY_DN140565_c1_g1::TRINITY_DN140565_c1_g1_i1::g.2741::m.2741	3.41282	2.82981	1.91168	3.65677	3.56547	4.41635	2.71811	3.87953	5.35926	6.02464	Yes
ascaTRINITY_DN320907_c3_g1::TRINITY_DN320907_c3_g1_i1::g.15987::m.15987	50.4494	47.4027	47.0677	4.23171	3.44305	3.95854	48.3066	3.87777	119.812	5.39913	Yes
ascaTRINITY_DN320562_c9_g2::TRINITY_DN320562_c9_g2_i1::g.45378::m.45378	2.10003	4.53963	7.0171	5.25094	3.71541	2.66467	4.55225	3.87701	8.97974	9.19879	Yes
ascaTRINITY_DN325221_c3_g3::TRINITY_DN325221_c3_g3_i2::g.102280::m.102280	71.1055	79.2753	88.5353	3.42047	2.28034	5.91647	79.6387	3.87243	72.7542	14.5368	Yes
ascaTRINITY_DN360445_c0_g1::TRINITY_DN360445_c0_g1_i1::g.141818::m.141818	2.46298	5.36651	4.54524	2.32335	4.79709	4.49468	4.12491	3.87171	6.99207	6.94192	Yes
aparTR65107|c4_g2_i12|m.43636	3.90312	2.63362	4.61682	2.85926	3.5517	5.19517	3.71785	3.86871	2.67503	2.5893	Yes
ascaTRINITY_DN342352_c0_g1::TRINITY_DN342352_c0_g1_i1::g.108752::m.108752	2.81033	5.29595	3.11773	3.52841	4.56204	3.51339	3.74134	3.86795	4.45632	4.65955	Yes
ascaTRINITY_DN360236_c0_g1::TRINITY_DN360236_c0_g1_i1::g.124506::m.124506	6.38615	4.29835	1.37243	3.37801	3.81629	4.40336	4.01898	3.86589	8.74553	9.55807	Yes
ascaTRINITY_DN387046_c0_g1::TRINITY_DN387046_c0_g1_i1::g.85306::m.85306	3.01584	4.86518	4.80847	3.29215	4.25234	4.05283	4.22983	3.86577	4.06277	5.27119	Yes
ascaTRINITY_DN323333_c2_g3::TRINITY_DN323333_c2_g3_i6::g.6508::m.6508	3.76675	4.53719	4.63611	3.6727	3.7252	4.19938	4.31335	3.86576	2.21314	2.1571	Yes
ascaTRINITY_DN318942_c1_g1::TRINITY_DN318942_c1_g1_i1::g.131228::m.131228	3.3652	3.49755	4.60532	4.00695	4.00692	3.57994	3.82269	3.8646	3.3721	2.22352	Yes
ascaTRINITY_DN317492_c8_g1::TRINITY_DN317492_c8_g1_i2::g.16680::m.16680	2.49813	3.64278	5.7929	4.20476	3.67958	3.69388	3.97794	3.85941	2.12606	3.26322	Yes
ascaTRINITY_DN328799_c1_g1::TRINITY_DN328799_c1_g1_i10::g.99143::m.99143	3.54442	4.37327	1.36685	2.0563	4.07554	5.44595	3.09485	3.85926	1.01495	0.897336	Yes
ascaTRINITY_DN323202_c5_g3::TRINITY_DN323202_c5_g3_i6::g.37690::m.37690	4.60707	4.56568	3.62338	4.80782	3.31595	3.43711	4.26538	3.85362	3.76606	3.23015	Yes
aparTR73242|c1_g2_i10|m.48291	3.48651	2.6628	1.76042	3.42932	3.5457	4.5843	2.63657	3.85311	1.93369	1.59795	Yes
aparTR79054|c3_g4_i1|m.56900	4.31819	5.89232	5.58091	3.45697	4.38186	3.72035	5.2638	3.85306	3.76705	3.46473	Yes
ascaTRINITY_DN346809_c0_g1::TRINITY_DN346809_c0_g1_i1::g.27690::m.27690	3.82292	2.68315	2.93511	4.20661	2.42766	4.91975	3.14706	3.85134	3.83951	4.53103	Yes
ascaTRINITY_DN318820_c1_g2::TRINITY_DN318820_c1_g2_i1::g.104675::m.104675	3.5582	3.48223	5.06734	2.8225	3.95693	4.76941	4.03592	3.84961	1.99124	1.91246	Yes
ascaTRINITY_DN366271_c0_g1::TRINITY_DN366271_c0_g1_i1::g.129475::m.129475	4.36345	3.20244	2.82945	2.79774	2.99995	5.74798	3.46511	3.84856	5.40443	2.91552	Yes
ascaTRINITY_DN345579_c0_g1::TRINITY_DN345579_c0_g1_i1::g.70013::m.70013	3.4888	2.3152	1.42168	3.90465	3.32055	4.31729	2.40856	3.8475	1.16744	2.31973	Yes
ascaTRINITY_DN322329_c3_g1::TRINITY_DN322329_c3_g1_i1::g.132493::m.132493	8.09306	8.98935	10.5476	4.09141	4.13747	3.31038	9.21	3.84642	10.5109	4.58487	Yes
ascaTRINITY_DN325639_c3_g2::TRINITY_DN325639_c3_g2_i2::g.123102::m.123102	3.05871	2.91768	4.21906	3.90655	3.84138	3.7911	3.39848	3.84634	3.56902	2.95074	Yes
ascaTRINITY_DN328406_c2_g1::TRINITY_DN328406_c2_g1_i5::g.35558::m.35558	4.73994	3.77822	4.23499	3.37638	4.32723	3.8266	4.25105	3.8434	2.7012	3.1455	Yes
ascaTRINITY_DN372444_c0_g1::TRINITY_DN372444_c0_g1_i1::g.74637::m.74637	5.51751	5.91925	6.94585	3.51814	3.98681	4.02363	6.12754	3.84286	22.3806	20.3219	Yes
ascaTRINITY_DN386092_c0_g1::TRINITY_DN386092_c0_g1_i1::g.59596::m.59596	2.58476	6.29278	2.79333	4.01207	4.45759	3.05456	3.89029	3.84141	6.61719	10.0218	Yes
ascaTRINITY_DN402315_c0_g1::TRINITY_DN402315_c0_g1_i1::g.644::m.644	4.43259	2.6007	4.3585	3.39855	4.81159	3.31367	3.79726	3.84127	4.84503	2.52406	Yes
ascaTRINITY_DN316365_c9_g11::TRINITY_DN316365_c9_g11_i1::g.133286::m.133286	4.0955	3.29088	5.11752	3.5294	4.57069	3.41846	4.16796	3.83952	3.14444	3.66234	Yes
ascaTRINITY_DN317638_c5_g3::TRINITY_DN317638_c5_g3_i2::g.49570::m.49570	4.3105	3.68419	3.39445	3.03173	4.49076	3.97787	3.79638	3.83345	1.26226	1.4544	Yes
ascaTRINITY_DN327893_c2_g2::TRINITY_DN327893_c2_g2_i5::g.68242::m.68242	3.32494	2.79268	5.44109	3.85473	2.27965	5.35306	3.8529	3.82915	8.90074	6.87446	Yes
ascaTRINITY_DN313557_c0_g1::TRINITY_DN313557_c0_g1_i3::g.139395::m.139395	5.17492	7.57739	9.1384	3.3626	6.64341	1.47442	7.2969	3.82681	8.89152	5.23781	Yes
aparTR56192|c0_g2_i8|m.37143	2.71938	3.38124	2.69483	3.68034	3.10884	4.68868	2.93182	3.82595	2.55913	2.66445	Yes
ascaTRINITY_DN385682_c0_g1::TRINITY_DN385682_c0_g1_i1::g.62785::m.62785	2.9182	3.90442	4.44244	3.405	5.25987	2.80801	3.75502	3.8243	1.45449	1.69783	Yes
ascaTRINITY_DN316644_c5_g1::TRINITY_DN316644_c5_g1_i3::g.115490::m.115490	5.66075	7.78557	6.50705	2.92852	3.42319	5.11499	6.65112	3.82223	7.50706	3.4905	Yes
ascaTRINITY_DN327170_c2_g1::TRINITY_DN327170_c2_g1_i1::g.128884::m.128884	3.92234	4.6926	3.75933	3.26834	2.75765	5.43968	4.12475	3.82189	10.6284	6.67122	Yes
ascaTRINITY_DN319253_c7_g1::TRINITY_DN319253_c7_g1_i2::g.137141::m.137141	3.54588	2.9948	3.82107	3.2144	5.06119	3.18883	3.45392	3.82147	2.86393	2.42238	Yes
ascaTRINITY_DN315161_c0_g1::TRINITY_DN315161_c0_g1_i3::g.130793::m.130793	3.49206	4.3461	7.11509	3.55865	2.4366	5.46876	4.98441	3.82134	3.19628	3.0154	Yes
ascaTRINITY_DN321686_c3_g1::TRINITY_DN321686_c3_g1_i15::g.35111::m.35111	5.88924	9.62205	3.10761	4.07942	2.60175	4.78019	6.2063	3.82045	4.07888	4.05691	Yes
ascaTRINITY_DN300496_c0_g1::TRINITY_DN300496_c0_g1_i2::g.49211::m.49211	6.55776	8.5952	7.52756	3.80124	3.57294	4.08088	7.56018	3.81835	5.81783	7.9414	Yes
ascaTRINITY_DN327757_c5_g4::TRINITY_DN327757_c5_g4_i2::g.127377::m.127377	4.02096	3.71925	4.17722	3.9959	3.40506	4.04789	3.97247	3.81628	4.50603	3.58228	Yes
ascaTRINITY_DN323553_c5_g2::TRINITY_DN323553_c5_g2_i1::g.100812::m.100812	3.95502	3.01497	4.74735	4.57449	3.82681	3.04174	3.90578	3.81435	3.35978	2.64138	Yes
ascaTRINITY_DN320971_c1_g2::TRINITY_DN320971_c1_g2_i3::g.16005::m.16005	3.68234	3.08969	3.92124	2.69741	3.57485	5.14261	3.56443	3.80495	4.10224	2.49139	Yes
ascaTRINITY_DN364888_c0_g1::TRINITY_DN364888_c0_g1_i1::g.61062::m.61062	3.30199	3.92492	3.31786	3.61343	4.40687	3.38756	3.51492	3.80262	4.19813	2.66531	Yes
aparTR20138|c0_g1_i3|m.8116	2.88827	2.26174	4.08716	3.60126	3.99348	3.81214	3.07906	3.80229	4.6915	4.68195	Yes
ascaTRINITY_DN322811_c6_g1::TRINITY_DN322811_c6_g1_i1::g.109088::m.109088	2.39449	4.81043	5.22596	4.64371	4.04506	2.71535	4.14363	3.80137	22.2543	6.9611	Yes
ascaTRINITY_DN348311_c0_g1::TRINITY_DN348311_c0_g1_i1::g.143709::m.143709	3.19952	2.48371	4.49181	2.65232	3.37373	5.34352	3.39168	3.78986	5.83472	3.5233	Yes
aparTR90255|c3_g4_i1|m.62454	4.65306	4.77435	3.01309	4.08512	2.43074	4.851	4.14684	3.78895	6.99627	5.85517	Yes
ascaTRINITY_DN326678_c0_g7::TRINITY_DN326678_c0_g7_i2::g.73625::m.73625	4.35772	3.02214	2.61931	3.76051	3.61798	3.98757	3.33306	3.78868	3.23045	1.92406	Yes
aparTR12993|c2_g3_i3|m.1748	3.98	3.7392	4.09207	3.61526	4.11642	3.62693	3.93709	3.7862	4.06119	3.23196	Yes
ascaTRINITY_DN376239_c0_g1::TRINITY_DN376239_c0_g1_i1::g.112582::m.112582	3.10179	8.34775	3.78391	5.34664	1.05421	4.95416	5.07781	3.785	4.49973	6.78689	Yes
ascaTRINITY_DN315277_c1_g1::TRINITY_DN315277_c1_g1_i1::g.6948::m.6948	3.20443	3.28224	3.43145	3.42463	3.31551	4.61474	3.30604	3.78496	4.07007	3.76682	Yes
ascaTRINITY_DN317235_c0_g1::TRINITY_DN317235_c0_g1_i1::g.74726::m.74726	1.48016	4.06978	2.43646	4.43629	4.49208	2.42306	2.66213	3.78381	3.15859	3.22832	Yes
ascaTRINITY_DN321936_c2_g2::TRINITY_DN321936_c2_g2_i4::g.120161::m.120161	5.00436	3.73809	3.4155	3.98144	4.04925	3.31831	4.05265	3.783	2.89333	2.56192	Yes
aparTR73044|c0_g1_i2|m.48083	4.04663	6.13886	3.1093	3.06709	4.65467	3.62587	4.4316	3.78254	4.24078	4.82588	Yes
ascaTRINITY_DN325734_c3_g1::TRINITY_DN325734_c3_g1_i7::g.136153::m.136153	2.31809	4.21268	6.08287	4.17292	4.06462	3.10988	4.20455	3.78247	4.88354	4.31858	Yes
ascaTRINITY_DN321501_c3_g1::TRINITY_DN321501_c3_g1_i3::g.111433::m.111433	4.16701	3.45801	3.77533	3.68892	3.89258	3.76421	3.80012	3.7819	3.36115	2.74494	Yes
ascaTRINITY_DN199235_c0_g1::TRINITY_DN199235_c0_g1_i1::g.1919::m.1919	2.92931	3.37189	3.41885	4.38264	3.47159	3.48403	3.24002	3.77942	3.82654	3.04093	Yes
ascaTRINITY_DN401000_c0_g1::TRINITY_DN401000_c0_g1_i1::g.98::m.98	2.92216	2.83817	3.58614	4.29184	3.51581	3.52945	3.11549	3.77904	1.88713	1.4245	Yes
ascaTRINITY_DN322419_c0_g1::TRINITY_DN322419_c0_g1_i1::g.113094::m.113094	5.2922	4.9053	3.45551	4.14027	4.17509	3.01631	4.551	3.77723	2.99091	2.46067	Yes
ascaTRINITY_DN315810_c2_g1::TRINITY_DN315810_c2_g1_i2::g.29029::m.29029	3.23221	4.46215	4.53946	3.32024	4.18554	3.82004	4.07794	3.77527	10.6451	4.50682	Yes
ascaTRINITY_DN343083_c0_g1::TRINITY_DN343083_c0_g1_i1::g.93130::m.93130	5.74082	7.58654	8.31142	4.03601	4.10639	3.17722	7.21293	3.77321	15.1345	9.19139	Yes
ascaTRINITY_DN326750_c2_g2::TRINITY_DN326750_c2_g2_i9::g.72526::m.72526	3.12205	4.52292	2.15041	3.31735	4.86175	3.12691	3.26513	3.76867	2.29559	1.75341	Yes
ascaTRINITY_DN328359_c3_g5::TRINITY_DN328359_c3_g5_i2::g.144804::m.144804	5.01792	3.12753	4.93926	4.8086	3.88851	2.5924	4.36157	3.76317	7.58539	5.73206	Yes
ascaTRINITY_DN313549_c0_g1::TRINITY_DN313549_c0_g1_i3::g.139427::m.139427	2.32999	2.25187	2.99613	2.20122	5.17836	3.90814	2.526	3.76257	2.62841	2.69772	Yes
ascaTRINITY_DN323013_c1_g2::TRINITY_DN323013_c1_g2_i3::g.121573::m.121573	2.92614	2.81574	2.84377	3.74461	4.11022	3.42236	2.86189	3.75906	4.79035	4.18538	Yes
ascaTRINITY_DN326069_c0_g3::TRINITY_DN326069_c0_g3_i2::g.89683::m.89683	3.95349	3.25703	1.56095	3.31113	3.88942	4.07205	2.92382	3.75753	0.556564	2.39688	Yes
ascaTRINITY_DN325074_c3_g1::TRINITY_DN325074_c3_g1_i1::g.32811::m.32811	3.68445	2.54703	2.48263	4.26293	3.48657	3.51995	2.9047	3.75648	2.63703	2.429	Yes
ascaTRINITY_DN318770_c1_g1::TRINITY_DN318770_c1_g1_i1::g.98982::m.98982	2.48431	3.77055	4.35829	2.33998	5.09944	3.82906	3.53772	3.75616	7.19127	5.91274	Yes
ascaTRINITY_DN326763_c2_g7::TRINITY_DN326763_c2_g7_i1::g.71712::m.71712	3.0334	4.10951	3.88457	4.23305	4.00062	3.02697	3.67583	3.75355	3.37365	2.80585	Yes
aparTR51823|c0_g1_i7|m.34556	4.54216	3.63981	3.66398	4.11562	3.79172	3.35055	3.94865	3.75263	3.5819	4.77127	Yes
ascaTRINITY_DN328844_c2_g1::TRINITY_DN328844_c2_g1_i1::g.27264::m.27264	2.41441	3.02119	3.03153	3.56385	3.41605	4.27059	2.82238	3.75016	1.19174	2.16469	Yes
ascaTRINITY_DN324588_c1_g1::TRINITY_DN324588_c1_g1_i1::g.14297::m.14297	7.01137	6.4783	2.68793	2.26662	2.36772	6.59871	5.39253	3.74435	1.54253	2.0977	Yes
aparTR12945|c0_g6_i3|m.1428	4.05743	2.79388	2.87871	3.21395	3.2924	4.72641	3.24334	3.74426	2.21306	1.15039	Yes
ascaTRINITY_DN359537_c0_g1::TRINITY_DN359537_c0_g1_i1::g.143705::m.143705	2.68815	4.97567	4.61602	4.16992	3.57185	3.48994	4.09328	3.7439	4.2091	2.60593	Yes
ascaTRINITY_DN326464_c0_g1::TRINITY_DN326464_c0_g1_i1::g.79051::m.79051	5.91045	4.66154	4.59649	3.50542	4.68122	3.0429	5.05616	3.74318	8.75656	8.925	Yes
ascaTRINITY_DN317817_c2_g2::TRINITY_DN317817_c2_g2_i3::g.117190::m.117190	3.28087	6.01895	4.39668	3.35145	4.13608	3.74172	4.5655	3.74308	2.76219	2.03658	Yes
ascaTRINITY_DN342799_c0_g1::TRINITY_DN342799_c0_g1_i1::g.61262::m.61262	2.9973	5.19058	6.56298	2.67249	3.4019	5.15356	4.91696	3.74265	5.53555	6.43868	Yes
aparTR67721|c0_g1_i2|m.45340	4.56075	3.12872	5.39997	4.15649	4.4227	2.64311	4.36315	3.74077	5.61341	5.18236	Yes
ascaTRINITY_DN328758_c3_g1::TRINITY_DN328758_c3_g1_i1::g.99474::m.99474	4.67391	4.86544	4.2158	3.45975	3.57954	4.17625	4.58505	3.73851	4.9011	4.41766	Yes
ascaTRINITY_DN403676_c0_g1::TRINITY_DN403676_c0_g1_i1::g.362::m.362	5.15093	7.43711	5.67481	4.2823	4.49378	2.43698	6.08762	3.73769	0.695124	1.39011	Yes
ascaTRINITY_DN327444_c4_g1::TRINITY_DN327444_c4_g1_i1::g.106544::m.106544	3.70448	5.47417	3.97738	3.73853	3.79471	3.67452	4.38534	3.73592	3.27987	4.27669	Yes
ascaTRINITY_DN320972_c0_g1::TRINITY_DN320972_c0_g1_i23::g.15666::m.15666	3.57693	3.84167	2.9186	4.37541	3.51916	3.30845	3.44573	3.73434	4.23635	3.24872	Yes
ascaTRINITY_DN322686_c2_g1::TRINITY_DN322686_c2_g1_i1::g.24332::m.24332	4.74779	3.47653	3.27286	3.5762	3.30083	4.3164	3.8324	3.73114	2.30077	2.06238	Yes
ascaTRINITY_DN405231_c0_g1::TRINITY_DN405231_c0_g1_i1::g.781::m.781	3.23613	4.03624	2.17763	3.66489	4.76988	2.75641	3.15	3.73039	2.34075	0.647105	Yes
aparTR58501|c6_g2_i1|m.38594	3.35187	5.20735	3.91167	4.33043	3.41012	3.44138	4.15697	3.72731	2.12088	2.81963	Yes
ascaTRINITY_DN324324_c0_g2::TRINITY_DN324324_c0_g2_i5::g.125835::m.125835	10.9621	15.1947	4.14957	3.97877	2.26459	4.93425	10.1021	3.72587	7.45237	9.51282	Yes
aparTR23491|c0_g1_i1|m.11102	4.24166	4.27399	4.64036	3.61832	3.65285	3.90584	4.38534	3.72567	7.26787	5.52139	Yes
ascaTRINITY_DN325415_c3_g2::TRINITY_DN325415_c3_g2_i3::g.83157::m.83157	2.56915	3.42843	3.36409	5.16507	3.3762	2.63148	3.12056	3.72425	0.524177	0.250498	Yes
ascaTRINITY_DN398814_c0_g1::TRINITY_DN398814_c0_g1_i2::g.85584::m.85584	2.8777	3.31905	3.11832	3.02918	3.42588	4.71487	3.10502	3.72331	1.42375	1.76699	Yes
aparTR74692|c0_g1_i4|m.51924	3.77245	3.57745	4.78512	4.07812	3.48649	3.60186	4.045	3.72216	2.09233	1.96092	Yes
ascaTRINITY_DN325073_c3_g1::TRINITY_DN325073_c3_g1_i2::g.32789::m.32789	3.07297	3.85974	3.80219	3.67897	3.58262	3.90137	3.5783	3.72099	3.57079	3.08222	Yes
ascaTRINITY_DN324766_c4_g4::TRINITY_DN324766_c4_g4_i4::g.69106::m.69106	3.82182	3.9822	5.33209	4.26365	3.23829	3.65629	4.3787	3.71941	2.74061	3.13814	Yes
ascaTRINITY_DN336895_c0_g1::TRINITY_DN336895_c0_g1_i1::g.133009::m.133009	4.71309	6.0513	6.56736	4.54484	4.5562	2.05695	5.77725	3.71933	7.96468	7.285	Yes
aparTR75321|c0_g1_i14|m.52579	1.96733	4.40264	4.10438	5.79016	2.43529	2.92926	3.49145	3.71823	6.92753	4.31338	Yes
ascaTRINITY_DN328516_c3_g1::TRINITY_DN328516_c3_g1_i2::g.96445::m.96445	2.87306	3.85994	2.43269	4.51794	3.53624	3.08985	3.05523	3.71468	4.2856	3.38277	Yes
ascaTRINITY_DN316781_c0_g5::TRINITY_DN316781_c0_g5_i1::g.43879::m.43879	4.13539	5.9838	3.66856	4.45184	3.09045	3.60107	4.59592	3.71445	17.2495	2.59414	Yes
ascaTRINITY_DN318086_c0_g1::TRINITY_DN318086_c0_g1_i4::g.10633::m.10633	5.22968	3.58637	4.96437	3.6011	3.44115	4.096	4.59347	3.71275	3.05497	3.03512	Yes
ascaTRINITY_DN318189_c0_g1::TRINITY_DN318189_c0_g1_i1::g.51826::m.51826	1.59077	2.29119	5.82573	4.20392	3.81196	3.11979	3.23589	3.71189	5.09678	3.6903	Yes
aparTR17353|c4_g1_i1|m.4944	2.7124	2.29694	3.75298	2.81507	5.1622	3.15716	2.92077	3.71148	1.22872	1.71894	Yes
aparTR31493|c0_g2_i1|m.19956	3.85855	3.4345	3.89577	3.59831	4.70457	2.83093	3.72961	3.71127	4.96978	4.30392	Yes
ascaTRINITY_DN306879_c0_g2::TRINITY_DN306879_c0_g2_i1::g.60240::m.60240	4.15982	4.50345	3.14315	3.187	3.83863	4.10655	3.93548	3.71073	1.99277	1.63763	Yes
ascaTRINITY_DN328160_c2_g1::TRINITY_DN328160_c2_g1_i1::g.57523::m.57523	3.8191	3.17816	4.10152	3.9474	3.54716	3.63119	3.69959	3.70858	2.2749	2.68802	Yes
aparTR19217|c0_g1_i1|m.7738	4.29394	4.50019	3.36607	3.42881	3.88356	3.81336	4.0534	3.70858	3.92083	3.61273	Yes
ascaTRINITY_DN319472_c0_g1::TRINITY_DN319472_c0_g1_i1::g.138998::m.138998	1.97798	4.32002	3.68777	4.75965	3.07442	3.29019	3.32859	3.70809	5.94874	4.76835	Yes
aparTR29030|c1_g2_i12|m.16721	3.91378	3.7261	5.04032	4.42308	4.18705	2.51265	4.22673	3.70759	3.22263	3.32265	Yes
aparTR15765|c2_g6_i3|m.3308	3.66399	2.77288	2.33656	3.51593	3.12239	4.47129	2.92448	3.7032	2.12781	2.13087	Yes
ascaTRINITY_DN320588_c3_g2::TRINITY_DN320588_c3_g2_i2::g.45973::m.45973	3.52377	4.04829	2.51732	3.28532	4.08795	3.73257	3.36312	3.70195	3.7804	2.0076	Yes
aparTR21147|c0_g5_i3|m.9297	3.36032	3.48982	3.55406	4.47017	3.36522	3.27023	3.46807	3.70187	3.06248	3.17341	Yes
aparTR90189|c0_g1_i5|m.61832	4.63358	4.37472	4.03906	3.77102	3.67463	3.64885	4.34912	3.69817	11.1557	5.90067	Yes
ascaTRINITY_DN318009_c1_g1::TRINITY_DN318009_c1_g1_i1::g.10472::m.10472	3.58955	3.6859	3.77471	3.34686	4.05941	3.6841	3.68338	3.69679	3.60538	3.59808	Yes
ascaTRINITY_DN316786_c4_g9::TRINITY_DN316786_c4_g9_i1::g.43377::m.43377	5.91766	3.09064	3.404	4.17737	3.46393	3.44279	4.13743	3.6947	3.41041	2.69145	Yes
ascaTRINITY_DN328611_c2_g2::TRINITY_DN328611_c2_g2_i3::g.63825::m.63825	4.50081	4.34731	4.66467	3.90702	3.60816	3.56178	4.50426	3.69232	2.76299	2.43885	Yes
aparTR20882|c2_g2_i6|m.8721	3.4284	5.6225	4.73498	3.24923	3.69804	4.12532	4.59529	3.69087	2.76314	3.06634	Yes
ascaTRINITY_DN321397_c4_g1::TRINITY_DN321397_c4_g1_i2::g.48924::m.48924	3.68959	5.18182	4.63425	4.37497	2.68395	4.00964	4.50189	3.68952	2.35401	2.39298	Yes
ascaTRINITY_DN343121_c0_g1::TRINITY_DN343121_c0_g1_i1::g.100442::m.100442	2.73633	3.03619	3.71585	3.4704	4.49991	3.09048	3.16279	3.68693	2.26516	1.8587	Yes
ascaTRINITY_DN150538_c0_g1::TRINITY_DN150538_c0_g1_i1::g.889::m.889	2.7715	4.20206	2.05342	3.08907	3.59515	4.375	3.00899	3.68641	2.77429	2.06085	Yes
ascaTRINITY_DN325707_c4_g2::TRINITY_DN325707_c4_g2_i2::g.136718::m.136718	2.37306	2.05395	3.44141	3.37709	3.12183	4.55337	2.62281	3.6841	1.47779	1.95301	Yes
ascaTRINITY_DN314011_c0_g1::TRINITY_DN314011_c0_g1_i3::g.73195::m.73195	3.94469	2.95056	3.15891	3.30357	3.82241	3.92461	3.35139	3.68353	4.03859	5.38538	Yes
ascaTRINITY_DN320520_c4_g4::TRINITY_DN320520_c4_g4_i1::g.45858::m.45858	3.89562	4.69219	3.59955	4.29257	3.95203	2.80457	4.06245	3.68306	3.80443	4.12489	Yes
aparTR49428|c2_g1_i14|m.32125	51.7219	51.142	49.4478	4.25725	3.40124	3.38135	50.7706	3.67994	51.9893	2.45125	Yes
ascaTRINITY_DN324324_c0_g2::TRINITY_DN324324_c0_g2_i18::g.125851::m.125851	3.21024	5.1189	8.43685	3.53094	4.99082	2.51476	5.58866	3.67884	5.41365	8.47524	Yes
ascaTRINITY_DN118922_c0_g1::TRINITY_DN118922_c0_g1_i1::g.3598::m.3598	2.66997	3.23745	3.8756	3.21508	3.24435	4.56718	3.26101	3.67554	4.1782	3.6631	Yes
ascaTRINITY_DN318364_c0_g1::TRINITY_DN318364_c0_g1_i8::g.70247::m.70247	3.09563	1.3909	4.0842	4.83865	2.45605	3.73021	2.85691	3.67497	2.57979	2.87568	Yes
ascaTRINITY_DN314014_c0_g1::TRINITY_DN314014_c0_g1_i10::g.73103::m.73103	2.778	3.05838	2.36736	4.3262	2.97456	3.71746	2.73458	3.67274	1.2985	2.86585	Yes
ascaTRINITY_DN303174_c0_g4::TRINITY_DN303174_c0_g4_i1::g.75388::m.75388	3.30785	1.54201	3.3114	1.96374	4.24038	4.81408	2.72042	3.67273	5.3328	5.01717	Yes
ascaTRINITY_DN314750_c2_g5::TRINITY_DN314750_c2_g5_i7::g.41569::m.41569	2.43309	3.16763	4.19226	3.44223	3.09662	4.46444	3.26433	3.66776	3.72842	4.41235	Yes
ascaTRINITY_DN347252_c0_g1::TRINITY_DN347252_c0_g1_i1::g.61134::m.61134	5.35454	4.01911	4.52743	2.9771	1.73786	6.28602	4.6337	3.66699	10.3487	7.41126	Yes
ascaTRINITY_DN314934_c0_g1::TRINITY_DN314934_c0_g1_i1::g.71646::m.71646	3.64903	3.14354	3.42409	2.86415	4.07153	4.06143	3.40555	3.6657	3.80902	2.97946	Yes
ascaTRINITY_DN328838_c1_g1::TRINITY_DN328838_c1_g1_i3::g.27118::m.27118	5.05727	3.04625	2.20798	1.93937	3.8055	5.25059	3.43717	3.66515	3.5669	2.98631	Yes
ascaTRINITY_DN324472_c7_g1::TRINITY_DN324472_c7_g1_i6::g.28474::m.28474	3.1078	5.24567	4.08049	3.81317	3.39945	3.78148	4.14465	3.6647	4.556	3.86316	Yes
ascaTRINITY_DN387497_c0_g1::TRINITY_DN387497_c0_g1_i1::g.9426::m.9426	3.15409	2.36442	2.32342	3.23951	3.69007	4.06053	2.61398	3.66337	7.12629	5.46306	Yes
aparTR39315|c0_g1_i1|m.25236	3.2517	3.21926	2.36848	3.91689	3.03447	4.03706	2.94648	3.6628	3.54079	3.37224	Yes
aparTR69869|c3_g4_i4|m.46969	4.53768	3.21356	4.50132	4.22393	3.68004	3.07956	4.08419	3.66118	4.78456	4.53354	Yes
ascaTRINITY_DN324941_c5_g2::TRINITY_DN324941_c5_g2_i1::g.91771::m.91771	4.27471	4.22739	3.69232	4.26736	2.30875	4.3891	4.06481	3.65507	3.88467	3.50538	Yes
aparTR95016|c0_g1_i2|m.66478	4.5256	4.00738	4.75414	3.88935	3.65165	3.42205	4.42904	3.65435	3.60961	3.34381	Yes
aparTR21159|c2_g1_i1|m.9362	1.56082	3.79309	3.57971	3.1073	3.94539	3.90924	2.97787	3.65398	2.35632	2.6343	Yes
ascaTRINITY_DN347002_c0_g1::TRINITY_DN347002_c0_g1_i1::g.24724::m.24724	4.56294	3.3306	6.06238	2.26873	4.01699	4.65566	4.65197	3.64713	4.68788	3.50228	Yes
aparTR90739|c2_g1_i1|m.63933	0.98319	3.90419	4.40006	4.04017	4.43586	2.46469	3.09581	3.6469	1.06298	0.883952	Yes
aparTR28459|c1_g1_i2|m.15960	2.06002	2.64492	2.30082	3.05346	3.97815	3.90405	2.33525	3.64522	2.54026	2.54278	Yes
ascaTRINITY_DN387034_c0_g1::TRINITY_DN387034_c0_g1_i1::g.85308::m.85308	2.10359	3.58567	2.56439	4.44379	3.0824	3.40331	2.75122	3.64317	3.75048	2.54317	Yes
ascaTRINITY_DN325355_c2_g2::TRINITY_DN325355_c2_g2_i4::g.25770::m.25770	4.16492	2.98431	4.9604	3.12333	2.83329	4.95569	4.03655	3.63744	5.73213	4.99545	Yes
aparTR18357|c4_g2_i12|m.6784	3.23479	2.60773	3.58238	3.53996	3.93315	3.43771	3.14163	3.63694	3.00427	2.83144	Yes
ascaTRINITY_DN322306_c6_g1::TRINITY_DN322306_c6_g1_i2::g.131896::m.131896	2.89488	3.76352	2.85371	4.08251	3.67204	3.15618	3.1707	3.63691	2.58695	2.42604	Yes
ascaTRINITY_DN325133_c1_g3::TRINITY_DN325133_c1_g3_i4::g.65298::m.65298	2.39241	3.22024	3.54007	4.45453	3.31822	3.13795	3.05091	3.6369	4.01757	3.73319	Yes
ascaTRINITY_DN320738_c0_g1::TRINITY_DN320738_c0_g1_i1::g.97191::m.97191	5.44601	5.68558	5.02428	4.85865	3.25396	2.79718	5.38529	3.63659	4.63696	2.45523	Yes
ascaTRINITY_DN320883_c5_g3::TRINITY_DN320883_c5_g3_i3::g.33337::m.33337	2.42717	3.45342	3.02674	3.14136	3.84768	3.91201	2.96911	3.63368	7.6702	5.63275	Yes
ascaTRINITY_DN320745_c2_g1::TRINITY_DN320745_c2_g1_i1::g.97094::m.97094	3.76939	4.73022	4.45812	3.10349	3.68434	4.09056	4.31924	3.62613	5.63947	3.72812	Yes
ascaTRINITY_DN312424_c0_g1::TRINITY_DN312424_c0_g1_i5::g.56784::m.56784	3.31819	4.67668	4.94886	2.80399	3.44897	4.62467	4.31458	3.62588	8.26653	5.54591	Yes
aparTR50730|c0_g1_i1|m.33086	3.00308	3.23559	2.23472	2.94552	3.99052	3.94073	2.82446	3.62559	6.01311	5.53036	Yes
ascaTRINITY_DN409617_c0_g1::TRINITY_DN409617_c0_g1_i1::g.296::m.296	2.77022	3.19487	3.26795	3.51483	4.3732	2.98145	3.07768	3.62316	2.61787	2.41947	Yes
ascaTRINITY_DN322734_c3_g2::TRINITY_DN322734_c3_g2_i1::g.135183::m.135183	3.84164	4.44745	3.59126	3.48995	3.68636	3.68988	3.96012	3.62206	5.24904	4.28443	Yes
aparTR88571|c0_g1_i1|m.59840	4.01624	4.26629	4.11008	2.57091	2.77734	5.51637	4.13087	3.62154	2.57501	3.72045	Yes
ascaTRINITY_DN317604_c5_g2::TRINITY_DN317604_c5_g2_i2::g.49637::m.49637	3.1689	4.8138	3.95547	3.5033	3.83701	3.52243	3.97939	3.62091	4.72879	5.56268	Yes
aparTR75996|c4_g1_i1|m.53888	3.66124	3.42336	3.02718	5.24227	3.00899	2.6063	3.37059	3.61919	2.27891	2.30316	Yes
aparTR13155|c0_g1_i2|m.1948	2.89013	3.8733	2.5258	3.90705	3.47496	3.47253	3.09641	3.61818	5.71885	6.06349	Yes
ascaTRINITY_DN378098_c0_g1::TRINITY_DN378098_c0_g1_i1::g.55614::m.55614	2.17291	3.80029	4.08897	3.43391	4.4715	2.94417	3.35406	3.61653	7.9218	7.65379	Yes
aparTR23997|c3_g2_i2|m.11582	4.03059	2.01635	3.12119	3.81791	4.3106	2.71737	3.05604	3.61529	1.65016	1.24648	Yes
ascaTRINITY_DN319633_c0_g1::TRINITY_DN319633_c0_g1_i8::g.118516::m.118516	3.67733	2.85921	5.06083	4.6169	4.11259	2.11281	3.86579	3.6141	0.546747	0.448668	Yes
ascaTRINITY_DN402890_c0_g1::TRINITY_DN402890_c0_g1_i1::g.327::m.327	9.2428	8.55389	6.57539	3.10867	0.736878	6.98469	8.12403	3.61008	7.18175	5.87637	Yes
aparTR31397|c2_g1_i2|m.19349	3.77359	3.17653	4.38654	4.24916	3.90816	2.67199	3.77889	3.60977	3.11779	3.18405	Yes
ascaTRINITY_DN322042_c6_g7::TRINITY_DN322042_c6_g7_i1::g.108082::m.108082	3.21742	3.66439	5.06454	4.53099	2.98119	3.31629	3.98212	3.60949	1.70624	1.95433	Yes
ascaTRINITY_DN328744_c4_g2::TRINITY_DN328744_c4_g2_i1::g.100337::m.100337	3.59556	4.7243	4.39277	3.26726	3.74291	3.81345	4.23754	3.60787	3.68735	2.67108	Yes
ascaTRINITY_DN326685_c3_g1::TRINITY_DN326685_c3_g1_i2::g.74041::m.74041	3.06277	3.4753	3.98778	3.38029	3.72378	3.7171	3.50862	3.60705	3.85773	2.83734	Yes
ascaTRINITY_DN317175_c3_g1::TRINITY_DN317175_c3_g1_i1::g.119217::m.119217	4.41933	4.26155	4.02004	4.60586	3.56643	2.64694	4.23364	3.60641	3.26063	3.47113	Yes
ascaTRINITY_DN305862_c0_g1::TRINITY_DN305862_c0_g1_i3::g.66228::m.66228	3.88893	3.46391	4.08852	3.3925	2.98656	4.42758	3.81379	3.60221	3.87226	4.97551	Yes
aparTR90186|c7_g5_i2|m.61794	3.12904	2.89087	3.97425	2.2489	4.26247	4.28891	3.33139	3.60009	3.73495	3.67751	Yes
ascaTRINITY_DN322882_c3_g1::TRINITY_DN322882_c3_g1_i1::g.109039::m.109039	3.43734	4.23775	5.4994	3.3004	3.37909	4.12006	4.3915	3.59985	3.03262	2.24026	Yes
aparTR53854|c1_g3_i1|m.34849	3.37111	4.08947	2.33262	3.71231	3.14874	3.93741	3.2644	3.59949	3.36669	3.46324	Yes
ascaTRINITY_DN328465_c1_g2::TRINITY_DN328465_c1_g2_i4::g.35534::m.35534	3.85889	3.93861	3.95137	3.54191	3.81594	3.42872	3.91629	3.59552	3.24553	2.83153	Yes
ascaTRINITY_DN328663_c3_g1::TRINITY_DN328663_c3_g1_i1::g.64552::m.64552	4.52425	4.15076	4.17423	3.24131	3.95532	3.5887	4.28308	3.59511	7.97522	5.11087	Yes
ascaTRINITY_DN348097_c0_g1::TRINITY_DN348097_c0_g1_i1::g.13710::m.13710	3.22864	4.20997	3.18457	3.53097	4.29323	2.95934	3.54106	3.59451	3.26227	2.45966	Yes
ascaTRINITY_DN401173_c0_g1::TRINITY_DN401173_c0_g1_i1::g.624::m.624	3.00719	3.5442	2.32607	1.69816	3.10702	5.96592	2.95915	3.59037	3.81342	5.06164	Yes
ascaTRINITY_DN321022_c5_g1::TRINITY_DN321022_c5_g1_i1::g.54590::m.54590	3.86397	3.01763	4.73328	3.42572	3.96722	3.37689	3.87163	3.58994	2.82654	2.67858	Yes
aparTR16505|c2_g2_i4|m.4317	4.15527	3.08176	3.74617	3.79336	3.38918	3.5854	3.66107	3.58931	4.81282	4.2304	Yes
ascaTRINITY_DN316229_c1_g3::TRINITY_DN316229_c1_g3_i1::g.119013::m.119013	2.69876	2.51746	2.51038	3.54316	3.61389	3.59276	2.57553	3.58327	2.25707	2.82385	Yes
aparTR57241|c0_g3_i12|m.37703	3.31634	3.50039	4.28981	3.25109	3.77032	3.72727	3.70218	3.58289	5.51072	5.129	Yes
ascaTRINITY_DN327809_c7_g1::TRINITY_DN327809_c7_g1_i1::g.68463::m.68463	3.58182	4.57413	2.14264	3.08206	4.76156	2.89973	3.43286	3.58112	3.03507	2.76472	Yes
ascaTRINITY_DN335878_c0_g1::TRINITY_DN335878_c0_g1_i1::g.143680::m.143680	7.91914	9.45853	3.98942	4.87947	2.68355	3.17974	7.12236	3.58092	5.29974	4.66929	Yes
aparTR41157|c0_g1_i1|m.26616	3.43464	3.81131	4.62296	3.59359	4.3164	2.83048	3.9563	3.58016	7.23992	6.26933	Yes
ascaTRINITY_DN322551_c0_g5::TRINITY_DN322551_c0_g5_i1::g.18402::m.18402	2.94072	2.88199	3.32998	3.04266	3.88117	3.8134	3.0509	3.57908	2.70508	4.42989	Yes
aparTR27099|c0_g1_i3|m.13939	3.86694	3.49093	2.52171	3.5027	3.08362	4.15058	3.2932	3.57897	2.74122	2.98885	Yes
ascaTRINITY_DN378343_c0_g1::TRINITY_DN378343_c0_g1_i1::g.47876::m.47876	3.85059	3.48369	4.64007	5.17917	1.82851	3.72794	3.99145	3.57854	5.22014	4.37189	Yes
ascaTRINITY_DN327412_c6_g1::TRINITY_DN327412_c6_g1_i4::g.106520::m.106520	3.78426	3.07341	4.01059	3.98613	3.16218	3.58266	3.62275	3.57699	4.63402	4.86894	Yes
ascaTRINITY_DN324779_c2_g1::TRINITY_DN324779_c2_g1_i2::g.69173::m.69173	2.52307	2.6927	2.60805	3.69649	4.08865	2.94578	2.60794	3.57697	3.39713	5.17877	Yes
aparTR75582|c2_g1_i1|m.53386	3.80516	3.58804	4.45526	3.6475	3.41429	3.66718	3.94949	3.57633	12.6939	9.71912	Yes
ascaTRINITY_DN324319_c3_g8::TRINITY_DN324319_c3_g8_i1::g.125569::m.125569	2.99141	2.66008	1.65989	3.86866	3.20386	3.65538	2.43713	3.57597	5.64229	6.08943	Yes
ascaTRINITY_DN324151_c0_g2::TRINITY_DN324151_c0_g2_i1::g.115660::m.115660	4.11937	3.95374	3.49309	3.18212	3.50817	4.03601	3.8554	3.57543	2.7856	3.02701	Yes
ascaTRINITY_DN317134_c0_g1::TRINITY_DN317134_c0_g1_i3::g.119651::m.119651	4.74876	5.56661	2.87442	3.6158	3.72868	3.37889	4.3966	3.57446	2.22038	2.32841	Yes
ascaTRINITY_DN319689_c13_g1::TRINITY_DN319689_c13_g1_i3::g.117802::m.117802	2.32937	3.0783	4.16899	3.79432	2.60508	4.32349	3.19222	3.5743	2.06897	1.69784	Yes
ascaTRINITY_DN319307_c3_g1::TRINITY_DN319307_c3_g1_i6::g.93456::m.93456	3.49775	4.57477	4.74699	3.50995	3.06537	4.14746	4.27317	3.57426	7.56959	3.56701	Yes
ascaTRINITY_DN317345_c2_g2::TRINITY_DN317345_c2_g2_i6::g.143364::m.143364	5.40274	6.9487	4.49766	3.90282	3.99823	2.81895	5.61637	3.57333	6.6604	4.51067	Yes
ascaTRINITY_DN324425_c3_g2::TRINITY_DN324425_c3_g2_i1::g.28848::m.28848	3.87809	3.58087	4.26263	3.11649	4.21221	3.38385	3.9072	3.57085	3.11201	3.15098	Yes
ascaTRINITY_DN172270_c0_g1::TRINITY_DN172270_c0_g1_i1::g.3537::m.3537	2.32218	3.69199	4.59812	2.69545	5.2734	2.73498	3.53743	3.56794	4.80988	4.29754	Yes
ascaTRINITY_DN317769_c1_g3::TRINITY_DN317769_c1_g3_i1::g.39787::m.39787	2.95227	3.65741	3.58406	2.81041	4.13968	3.75187	3.39791	3.56732	2.06736	1.85859	Yes
ascaTRINITY_DN322088_c5_g1::TRINITY_DN322088_c5_g1_i2::g.107697::m.107697	4.35709	3.69844	2.26359	4.00133	3.03327	3.66313	3.43971	3.56591	1.94865	2.47962	Yes
ascaTRINITY_DN345289_c0_g1::TRINITY_DN345289_c0_g1_i1::g.59638::m.59638	2.83433	3.85142	2.45925	2.90835	3.61673	4.1725	3.04833	3.56586	2.74434	2.20303	Yes
ascaTRINITY_DN323086_c0_g1::TRINITY_DN323086_c0_g1_i4::g.121324::m.121324	3.80135	3.09149	0.97345	2.50503	4.55314	3.63152	2.6221	3.56323	2.09678	1.09185	Yes
ascaTRINITY_DN156089_c0_g1::TRINITY_DN156089_c0_g1_i1::g.1412::m.1412	4.98141	5.30144	0.987729	2.14968	2.21818	6.32064	3.75686	3.56283	1.38716	2.91234	Yes
ascaTRINITY_DN343513_c0_g1::TRINITY_DN343513_c0_g1_i1::g.17154::m.17154	4.99902	4.56309	4.10021	4.05795	3.12871	3.49924	4.55411	3.56197	2.9696	2.05251	Yes
ascaTRINITY_DN376477_c0_g1::TRINITY_DN376477_c0_g1_i1::g.122908::m.122908	3.48692	1.49832	2.49715	4.01061	3.03132	3.64059	2.49413	3.56084	1.029	1.09077	Yes
aparTR56796|c0_g2_i5|m.37341	1.88147	5.26816	1.94649	2.17419	4.46229	4.03957	3.03204	3.55868	7.03038	6.39309	Yes
ascaTRINITY_DN324022_c1_g1::TRINITY_DN324022_c1_g1_i4::g.87558::m.87558	2.91972	2.40553	2.49282	4.24936	2.96784	3.45221	2.60602	3.55647	6.6809	1.47255	Yes
ascaTRINITY_DN320943_c3_g1::TRINITY_DN320943_c3_g1_i14::g.15421::m.15421	3.9409	4.27771	3.02806	3.78745	3.59828	3.2762	3.74889	3.55398	2.27992	1.82393	Yes
ascaTRINITY_DN319610_c2_g1::TRINITY_DN319610_c2_g1_i2::g.118206::m.118206	2.98854	3.98598	2.92061	3.93153	4.05045	2.67176	3.29838	3.55124	5.56178	6.27315	Yes
ascaTRINITY_DN320738_c0_g1::TRINITY_DN320738_c0_g1_i1::g.97190::m.97190	3.812	7.1052	4.79661	4.62983	2.78388	3.23788	5.23794	3.55053	3.03168	2.63762	Yes
ascaTRINITY_DN343254_c0_g1::TRINITY_DN343254_c0_g1_i1::g.52788::m.52788	5.23559	5.04345	3.15567	3.40566	4.58997	2.65269	4.47824	3.54944	3.4018	2.69948	Yes
ascaTRINITY_DN321529_c9_g1::TRINITY_DN321529_c9_g1_i1::g.110984::m.110984	4.19676	4.82964	3.01365	3.64038	4.17518	2.83039	4.01335	3.54865	5.96241	4.19403	Yes
ascaTRINITY_DN323099_c1_g1::TRINITY_DN323099_c1_g1_i11::g.121876::m.121876	9.79002	10.5574	11.4863	2.2578	2.72971	5.65661	10.6112	3.54804	2.60502	3.75878	Yes
ascaTRINITY_DN321214_c8_g4::TRINITY_DN321214_c8_g4_i1::g.91210::m.91210	3.46717	4.32561	4.27419	3.91015	3.36332	3.36558	4.02232	3.54635	2.44339	2.19409	Yes
ascaTRINITY_DN326202_c0_g5::TRINITY_DN326202_c0_g5_i1::g.19085::m.19085	3.88568	4.0918	3.93554	3.16502	3.91933	3.55304	3.97101	3.54579	7.20818	5.32083	Yes
ascaTRINITY_DN310446_c0_g1::TRINITY_DN310446_c0_g1_i1::g.75497::m.75497	6.16282	6.27144	7.1447	2.2097	3.82121	4.59035	6.52632	3.54042	6.03473	8.12663	Yes
ascaTRINITY_DN327293_c9_g2::TRINITY_DN327293_c9_g2_i1::g.129760::m.129760	2.71976	5.62813	2.71761	4.78436	2.56036	3.2759	3.6885	3.5402	1.67611	1.22784	Yes
ascaTRINITY_DN328104_c1_g3::TRINITY_DN328104_c1_g3_i1::g.57907::m.57907	2.60861	3.07916	2.7355	3.26832	3.30958	4.03922	2.80775	3.53904	2.57806	2.63427	Yes
ascaTRINITY_DN327376_c1_g1::TRINITY_DN327376_c1_g1_i1::g.31742::m.31742	3.0483	2.94241	3.33177	3.28289	3.57513	3.75807	3.10749	3.5387	3.40015	2.18232	Yes
ascaTRINITY_DN172270_c0_g2::TRINITY_DN172270_c0_g2_i1::g.3538::m.3538	3.30089	4.70804	2.52501	3.27758	4.67513	2.66174	3.51132	3.53815	6.88967	4.9652	Yes
aparTR90187|c1_g1_i1|m.61797	5.23696	6.76519	3.5225	3.34309	3.51809	3.74954	5.17488	3.53691	2.37524	2.65029	Yes
ascaTRINITY_DN329550_c0_g1::TRINITY_DN329550_c0_g1_i1::g.25968::m.25968	4.93447	0.456108	0	4.05786	3.50391	3.04417	1.79686	3.53531	1.86293	1.36968	Yes
ascaTRINITY_DN327335_c1_g6::TRINITY_DN327335_c1_g6_i1::g.31789::m.31789	2.76689	3.08526	3.1838	3.71461	3.99321	2.89476	3.01198	3.5342	0.616084	0.380897	Yes
ascaTRINITY_DN317285_c3_g2::TRINITY_DN317285_c3_g2_i14::g.74678::m.74678	3.048	3.7343	2.93531	3.1331	3.8132	3.65396	3.2392	3.53342	3.77902	3.02272	Yes
aparTR77445|c0_g1_i3|m.54830	2.80412	3.63636	3.18456	3.91898	4.23614	2.43866	3.20835	3.53126	3.29438	2.82449	Yes
ascaTRINITY_DN322381_c2_g3::TRINITY_DN322381_c2_g3_i8::g.132361::m.132361	4.59479	3.26986	3.24243	3.78353	3.95879	2.8482	3.70236	3.53017	1.35061	1.51043	Yes
ascaTRINITY_DN323856_c1_g2::TRINITY_DN323856_c1_g2_i2::g.106072::m.106072	4.41586	3.50916	3.65887	3.6873	3.29377	3.6053	3.8613	3.52879	1.86083	2.22911	Yes
ascaTRINITY_DN326636_c3_g2::TRINITY_DN326636_c3_g2_i2::g.74413::m.74413	3.04165	3.73887	2.72151	2.36574	5.4256	2.79408	3.16734	3.52848	9.10437	5.9783	Yes
ascaTRINITY_DN322446_c4_g3::TRINITY_DN322446_c4_g3_i3::g.112875::m.112875	2.91459	3.54614	3.58762	4.11397	3.16801	3.29584	3.34945	3.52594	2.36635	1.95708	Yes
ascaTRINITY_DN325811_c0_g1::TRINITY_DN325811_c0_g1_i1::g.42210::m.42210	2.96946	2.9617	2.83047	2.9429	3.78353	3.8508	2.92054	3.52574	2.14746	2.18921	Yes
aparTR57092|c0_g1_i1|m.37532	4.28739	4.9288	2.27485	3.23857	3.82935	3.49476	3.83035	3.52089	4.39509	4.32497	Yes
ascaTRINITY_DN315388_c0_g2::TRINITY_DN315388_c0_g2_i1::g.60731::m.60731	3.4323	3.66749	3.37308	3.57949	3.71613	3.26536	3.49096	3.52033	10.5455	10.8719	Yes
ascaTRINITY_DN399819_c0_g1::TRINITY_DN399819_c0_g1_i1::g.62701::m.62701	4.50075	3.38974	3.20081	3.93211	3.31335	3.30988	3.6971	3.51845	2.45798	2.1204	Yes
aparTR12362|c1_g3_i1|m.518	3.22471	4.44691	3.0974	2.93791	4.73955	2.87766	3.58967	3.51837	2.10443	2.49392	Yes
aparTR62894|c3_g2_i9|m.41653	4.9347	3.78377	4.32476	4.10388	3.44059	3.00545	4.34774	3.51664	4.18667	3.24546	Yes
ascaTRINITY_DN374911_c0_g1::TRINITY_DN374911_c0_g1_i1::g.15354::m.15354	2.46733	3.81721	4.48313	3.21712	5.1833	2.1489	3.58922	3.51644	5.48588	5.32871	Yes
ascaTRINITY_DN325448_c0_g1::TRINITY_DN325448_c0_g1_i1::g.83578::m.83578	4.74856	4.41343	3.93763	3.34615	4.07853	3.1219	4.36654	3.51553	5.72309	4.5065	Yes
ascaTRINITY_DN328418_c6_g3::TRINITY_DN328418_c6_g3_i3::g.36227::m.36227	2.91696	3.47445	2.46969	3.28419	3.47945	3.77967	2.9537	3.51444	2.57822	2.13597	Yes
aparTR35940|c4_g1_i3|m.23145	2.39317	2.48963	4.79031	4.49673	3.90323	2.14201	3.22437	3.51399	3.85371	3.62582	Yes
ascaTRINITY_DN325219_c3_g1::TRINITY_DN325219_c3_g1_i2::g.101946::m.101946	4.50089	5.2143	1.28267	3.20315	2.28547	5.05103	3.66595	3.51322	4.2355	3.54481	Yes
ascaTRINITY_DN321024_c0_g1::TRINITY_DN321024_c0_g1_i1::g.54763::m.54763	3.87734	3.89636	4.10404	3.47982	3.62583	3.42367	3.95924	3.50977	3.50052	2.86457	Yes
ascaTRINITY_DN303031_c0_g1::TRINITY_DN303031_c0_g1_i1::g.46465::m.46465	3.18583	2.62601	3.20982	3.55189	3.91343	3.06277	3.00722	3.50936	3.44447	3.32082	Yes
ascaTRINITY_DN324489_c1_g1::TRINITY_DN324489_c1_g1_i4::g.27717::m.27717	5.50591	3.72307	3.44074	4.01527	2.74706	3.76398	4.22324	3.50877	2.95895	3.10923	Yes
aparTR17388|c0_g2_i1|m.5233	2.68604	3.45225	3.41787	3.64687	4.13454	2.74202	3.18539	3.50781	5.80642	4.70654	Yes
ascaTRINITY_DN323411_c2_g2::TRINITY_DN323411_c2_g2_i4::g.110018::m.110018	5.19493	3.30306	4.31217	3.36193	3.41652	3.74313	4.27005	3.50719	2.87566	2.94436	Yes
ascaTRINITY_DN385865_c0_g1::TRINITY_DN385865_c0_g1_i1::g.89135::m.89135	5.24942	4.15662	5.19533	4.69783	3.13209	2.68985	4.86712	3.50659	6.39521	4.10453	Yes
ascaTRINITY_DN325468_c3_g1::TRINITY_DN325468_c3_g1_i1::g.83761::m.83761	3.48453	5.4224	3.58129	2.20412	3.8003	4.51422	4.16274	3.50622	3.52344	5.91737	Yes
ascaTRINITY_DN162604_c0_g1::TRINITY_DN162604_c0_g1_i1::g.3975::m.3975	2.89065	2.96436	3.26471	4.14952	2.72213	3.64661	3.03991	3.50609	1.7269	2.05636	Yes
aparTR20749|c1_g1_i1|m.8316	4.02902	3.20077	3.77369	3.96432	3.39906	3.14977	3.66783	3.50439	3.54657	3.27654	Yes
ascaTRINITY_DN314749_c0_g2::TRINITY_DN314749_c0_g2_i2::g.41454::m.41454	3.9059	3.1637	3.18291	3.02069	4.63077	2.85475	3.4175	3.50207	0.974	0.807363	Yes
ascaTRINITY_DN318399_c5_g2::TRINITY_DN318399_c5_g2_i1::g.70912::m.70912	2.64308	2.34567	5.1232	3.63883	2.96905	3.89826	3.37065	3.50205	6.26555	4.09071	Yes
aparTR49629|c1_g7_i3|m.32811	3.3801	3.78137	3.67819	3.07908	3.52755	3.89631	3.61322	3.50098	2.58758	2.96092	Yes
ascaTRINITY_DN318521_c1_g5::TRINITY_DN318521_c1_g5_i1::g.9537::m.9537	5.05599	2.83391	2.72619	3.56115	4.05126	2.88976	3.5387	3.50072	2.96383	2.928	Yes
ascaTRINITY_DN326521_c3_g5::TRINITY_DN326521_c3_g5_i2::g.103106::m.103106	4.96053	4.12086	3.09294	2.75796	3.14006	4.60413	4.05811	3.50072	2.66863	2.36249	Yes
ascaTRINITY_DN320694_c0_g1::TRINITY_DN320694_c0_g1_i2::g.75584::m.75584	2.35869	5.03757	1.54381	3.84969	3.28972	3.35473	2.98002	3.49804	5.30303	6.51025	Yes
aparTR75321|c0_g1_i14|m.52580	2.3973	3.10181	2.92772	4.74798	1.86226	3.88351	2.80894	3.49792	4.05491	3.22523	Yes
ascaTRINITY_DN326766_c2_g1::TRINITY_DN326766_c2_g1_i1::g.72775::m.72775	3.42023	4.12672	3.13094	3.30936	3.39985	3.78434	3.5593	3.49785	4.77892	4.39392	Yes
aparTR42331|c3_g1_i1|m.26784	4.77959	2.39616	4.03369	4.23661	2.63208	3.61218	3.73648	3.49362	2.89369	2.89309	Yes
aparTR62546|c1_g1_i1|m.40628	2.80616	4.069	3.40935	3.31504	3.94261	3.2216	3.42817	3.49308	2.88301	4.78005	Yes
ascaTRINITY_DN304759_c0_g1::TRINITY_DN304759_c0_g1_i3::g.64605::m.64605	3.7044	3.61377	4.43521	2.56707	3.50427	4.40407	3.91779	3.4918	1.92531	1.00139	Yes
aparTR45960|c0_g2_i3|m.30624	4.91898	3.27924	4.98574	3.28236	3.66154	3.52273	4.39465	3.48888	3.82931	4.04683	Yes
ascaTRINITY_DN102790_c0_g1::TRINITY_DN102790_c0_g1_i1::g.1416::m.1416	4.21866	4.51798	4.0333	3.92283	3.81982	2.72358	4.25665	3.48874	3.15246	5.35959	Yes
ascaTRINITY_DN322477_c6_g2::TRINITY_DN322477_c6_g2_i1::g.112794::m.112794	3.58977	3.74449	3.16003	3.40799	3.45552	3.59963	3.4981	3.48771	2.21567	2.72521	Yes
ascaTRINITY_DN328182_c3_g1::TRINITY_DN328182_c3_g1_i2::g.57585::m.57585	4.58316	3.13902	2.5792	3.97191	2.3321	4.15805	3.43379	3.48735	5.92868	6.04135	Yes
ascaTRINITY_DN322340_c2_g1::TRINITY_DN322340_c2_g1_i2::g.132214::m.132214	3.01964	4.07658	2.92275	3.14735	3.96155	3.35064	3.33966	3.48651	2.41175	2.26837	Yes
aparTR49990|c0_g1_i2|m.32902	2.70798	2.91445	4.54738	3.25949	3.70999	3.48724	3.38994	3.48557	9.03542	8.71567	Yes
aparTR79064|c0_g1_i1|m.56998	1.56524	2.2409	2.16897	4.02765	3.76644	2.66158	1.9917	3.48523	1.86423	1.79688	Yes
ascaTRINITY_DN318215_c2_g2::TRINITY_DN318215_c2_g2_i3::g.142327::m.142327	2.4556	2.40439	2.55762	4.73701	2.77001	2.94662	2.47254	3.48455	3.581	2.91651	Yes
ascaTRINITY_DN342827_c0_g1::TRINITY_DN342827_c0_g1_i1::g.47949::m.47949	1.20906	3.33516	1.54403	3.00904	3.447	3.98567	2.02941	3.48057	3.025	3.79166	Yes
aparTR90717|c7_g2_i2|m.63739	3.25946	2.90875	2.77647	2.84352	3.1509	4.44475	2.98156	3.47972	2.31763	2.3726	Yes
aparTR53884|c0_g1_i2|m.35004	4.59745	3.1551	2.85313	3.56286	2.36781	4.50609	3.53522	3.47892	1.81514	2.14505	Yes
ascaTRINITY_DN357632_c0_g1::TRINITY_DN357632_c0_g1_i1::g.52365::m.52365	3.11403	4.35886	2.37726	2.30918	1.66823	6.45926	3.28338	3.47889	9.52109	8.56403	Yes
ascaTRINITY_DN327528_c0_g1::TRINITY_DN327528_c0_g1_i1::g.12184::m.12184	2.65136	3.61947	3.37834	3.69235	3.55571	3.18542	3.21639	3.47783	1.53532	1.87444	Yes
ascaTRINITY_DN110744_c0_g1::TRINITY_DN110744_c0_g1_i2::g.817::m.817	3.06748	3.79176	4.10239	3.80306	2.94641	3.6757	3.65387	3.47506	2.82004	2.71773	Yes
ascaTRINITY_DN322758_c1_g2::TRINITY_DN322758_c1_g2_i1::g.134859::m.134859	4.10088	3.57538	2.06368	4.07452	2.59208	3.75657	3.24665	3.47439	3.04849	3.15145	Yes
aparTR74101|c0_g2_i1|m.50642	4.18267	4.99162	2.87694	4.00139	3.74258	2.67427	4.01708	3.47275	12.2523	11.2675	Yes
ascaTRINITY_DN319581_c0_g1::TRINITY_DN319581_c0_g1_i1::g.77239::m.77239	2.44183	1.84693	4.00601	2.73945	2.86154	4.81002	2.76492	3.47034	5.20971	2.32975	Yes
ascaTRINITY_DN327898_c3_g1::TRINITY_DN327898_c3_g1_i1::g.67924::m.67924	3.6508	2.83077	2.425	4.08358	2.97882	3.34101	2.96886	3.4678	6.74999	4.86488	Yes
ascaTRINITY_DN386716_c0_g1::TRINITY_DN386716_c0_g1_i1::g.18837::m.18837	3.77679	2.33853	3.98914	4.0923	3.30598	2.99779	3.36815	3.46535	3.07484	2.73179	Yes
ascaTRINITY_DN343763_c0_g1::TRINITY_DN343763_c0_g1_i1::g.18872::m.18872	5.00868	3.38301	3.86087	5.42125	3.12151	1.85297	4.08419	3.46524	9.06233	5.33319	Yes
ascaTRINITY_DN320256_c0_g2::TRINITY_DN320256_c0_g2_i1::g.20917::m.20917	5.05441	4.59058	4.60612	3.31497	4.29879	2.77685	4.75037	3.46354	5.57718	7.38795	Yes
ascaTRINITY_DN348266_c0_g1::TRINITY_DN348266_c0_g1_i1::g.30670::m.30670	5.63558	3.2187	3.83936	1.30107	3.15705	5.92366	4.23121	3.46059	5.34831	4.25537	Yes
ascaTRINITY_DN396938_c0_g1::TRINITY_DN396938_c0_g1_i1::g.18820::m.18820	3.82811	4.09898	3.06805	3.93793	4.98007	1.45811	3.66504	3.4587	11.6411	11.0547	Yes
ascaTRINITY_DN412304_c0_g1::TRINITY_DN412304_c0_g1_i2::g.511::m.511	3.72265	2.60668	3.42976	2.78599	3.80513	3.78471	3.25303	3.45861	2.06199	2.57695	Yes
ascaTRINITY_DN372856_c0_g1::TRINITY_DN372856_c0_g1_i1::g.76725::m.76725	3.50319	3.07531	3.34105	2.89996	3.52857	3.93794	3.30652	3.45549	3.88425	3.01495	Yes
ascaTRINITY_DN156056_c0_g1::TRINITY_DN156056_c0_g1_i1::g.1410::m.1410	1.62334	2.66457	3.63395	2.26361	3.51596	4.58513	2.64062	3.4549	4.91691	4.48331	Yes
ascaTRINITY_DN327846_c2_g7::TRINITY_DN327846_c2_g7_i1::g.67727::m.67727	1.88265	3.01231	3.83469	3.97201	3.46573	2.92627	2.90988	3.45467	4.75261	2.81687	Yes
ascaTRINITY_DN191553_c0_g1::TRINITY_DN191553_c0_g1_i1::g.3799::m.3799	1.82431	2.76782	3.10835	2.94275	3.26155	4.15613	2.56683	3.45348	1.81577	1.91674	Yes
aparTR66184|c5_g2_i1|m.44660	20.0821	18.8347	23.1188	3.4234	3.66367	3.26753	20.6785	3.45153	12.5529	4.42661	Yes
ascaTRINITY_DN344994_c0_g1::TRINITY_DN344994_c0_g1_i1::g.39974::m.39974	5.66887	2.78563	2.75501	2.94341	3.0747	4.33565	3.7365	3.45125	5.15469	4.01205	Yes
aparTR74026|c0_g4_i1|m.50040	3.27653	3.07167	3.75998	3.90256	3.7239	2.72398	3.36939	3.45015	2.25657	2.06962	Yes
ascaTRINITY_DN325228_c1_g4::TRINITY_DN325228_c1_g4_i1::g.101828::m.101828	4.5254	2.56764	1.63296	5.44676	2.60925	2.29261	2.90866	3.44954	4.86	3.97562	Yes
ascaTRINITY_DN320942_c2_g3::TRINITY_DN320942_c2_g3_i3::g.15526::m.15526	6.98149	5.56532	4.12586	4.98284	1.93052	3.43491	5.55756	3.44943	9.61292	5.0164	Yes
ascaTRINITY_DN342634_c0_g1::TRINITY_DN342634_c0_g1_i1::g.56611::m.56611	5.50573	5.10299	3.43174	4.39329	3.13498	2.8191	4.68015	3.44912	4.50096	5.87465	Yes
ascaTRINITY_DN311815_c0_g1::TRINITY_DN311815_c0_g1_i5::g.73219::m.73219	3.05225	3.49112	6.07999	4.18066	3.51085	2.65201	4.20779	3.44784	2.71191	2.42138	Yes
ascaTRINITY_DN327887_c1_g1::TRINITY_DN327887_c1_g1_i5::g.67694::m.67694	3.55106	5.63288	2.63334	2.79269	3.05238	4.4905	3.93909	3.44519	3.39119	1.80654	Yes
ascaTRINITY_DN165648_c0_g1::TRINITY_DN165648_c0_g1_i1::g.882::m.882	1.263	4.23841	2.86548	2.94104	4.47135	2.92254	2.78897	3.44497	10.1497	7.0707	Yes
ascaTRINITY_DN326481_c0_g1::TRINITY_DN326481_c0_g1_i3::g.79586::m.79586	3.16545	2.58333	3.31076	2.58761	4.16837	3.57228	3.01985	3.44275	10.4137	6.82163	Yes
aparTR92824|c1_g12_i6|m.64948	3.9527	4.28905	2.85249	4.30922	2.72319	3.29508	3.69808	3.4425	2.26402	1.79214	Yes
ascaTRINITY_DN328655_c6_g1::TRINITY_DN328655_c6_g1_i17::g.63643::m.63643	4.63402	1.89607	1.87452	4.44324	3.37729	2.50394	2.80153	3.44149	1.45331	2.02965	Yes
aparTR44023|c1_g1_i1|m.28948	3.2287	3.44089	3.61581	3.65859	3.43646	3.22596	3.42847	3.44034	4.81506	4.77844	Yes
ascaTRINITY_DN319887_c0_g1::TRINITY_DN319887_c0_g1_i6::g.122337::m.122337	2.48552	2.97343	2.72446	3.59055	2.83787	3.87957	2.7278	3.436	2.77216	2.89453	Yes
ascaTRINITY_DN323099_c1_g1::TRINITY_DN323099_c1_g1_i4::g.121864::m.121864	9.86588	11.5608	10.0351	3.29615	2.95136	4.05811	10.4873	3.4352	2.48501	2.81247	Yes
aparTR14573|c5_g4_i7|m.2817	2.4126	2.33486	3.32831	2.88918	2.3309	5.08178	2.69192	3.43395	3.40097	2.79315	Yes
ascaTRINITY_DN328445_c2_g1::TRINITY_DN328445_c2_g1_i5::g.35985::m.35985	50.3944	48.0393	48.836	3.00242	4.37999	2.91752	49.0899	3.43331	32.602	3.04508	Yes
ascaTRINITY_DN324731_c2_g1::TRINITY_DN324731_c2_g1_i1::g.68801::m.68801	13.9879	12.2166	13.7808	2.54342	3.87642	3.87882	13.3284	3.43289	5.67304	4.40927	Yes
ascaTRINITY_DN328172_c0_g2::TRINITY_DN328172_c0_g2_i2::g.57183::m.57183	90.7065	80.8353	84.4145	2.8805	2.85926	4.55231	85.3187	3.43069	93.5324	2.23059	Yes
ascaTRINITY_DN321634_c10_g1::TRINITY_DN321634_c10_g1_i2::g.34608::m.34608	3.50088	3.25551	3.27052	3.49141	3.3761	3.42359	3.34231	3.43037	5.39411	3.26221	Yes
ascaTRINITY_DN325618_c5_g1::TRINITY_DN325618_c5_g1_i6::g.123091::m.123091	3.43944	3.65265	2.73885	3.58161	3.28917	3.41345	3.27698	3.42808	3.85249	4.15816	Yes
ascaTRINITY_DN400718_c0_g1::TRINITY_DN400718_c0_g1_i1::g.727::m.727	2.71016	6.6607	3.26141	3.88702	2.88768	3.50593	4.21076	3.42688	6.73538	7.84901	Yes
ascaTRINITY_DN307992_c0_g1::TRINITY_DN307992_c0_g1_i1::g.108687::m.108687	4.28475	1.89968	2.80307	3.7801	3.15757	3.33887	2.99583	3.42551	3.82013	3.17094	Yes
aparTR69918|c0_g2_i2|m.47165	3.00309	3.73779	3.13735	3.43323	3.16659	3.67561	3.29274	3.42514	2.33173	2.01759	Yes
ascaTRINITY_DN323410_c1_g4::TRINITY_DN323410_c1_g4_i1::g.109789::m.109789	4.26749	2.6539	1.51113	3.53402	2.96447	3.77491	2.81084	3.42447	1.35041	1.00728	Yes
ascaTRINITY_DN312761_c0_g1::TRINITY_DN312761_c0_g1_i5::g.59565::m.59565	2.36946	3.53296	2.57919	4.00755	2.9474	3.31465	2.8272	3.4232	3.006	2.88219	Yes
ascaTRINITY_DN324808_c0_g1::TRINITY_DN324808_c0_g1_i1::g.81625::m.81625	4.03391	3.72233	4.84973	3.37103	3.89312	3.00378	4.20199	3.42264	3.65603	3.30804	Yes
ascaTRINITY_DN325135_c0_g1::TRINITY_DN325135_c0_g1_i1::g.65060::m.65060	2.92928	2.13867	4.52834	3.85356	3.88877	2.5198	3.19876	3.42071	1.86277	1.63227	Yes
ascaTRINITY_DN320972_c0_g1::TRINITY_DN320972_c0_g1_i4::g.15641::m.15641	2.99249	3.18586	2.79951	3.45522	3.6819	3.11785	2.99262	3.41832	1.725	1.93516	Yes
ascaTRINITY_DN166452_c0_g2::TRINITY_DN166452_c0_g2_i1::g.1239::m.1239	4.47611	2.09016	2.2041	3.57024	4.08604	2.59506	2.92346	3.41712	2.24188	2.2576	Yes
ascaTRINITY_DN313599_c2_g1::TRINITY_DN313599_c2_g1_i1::g.139333::m.139333	3.19277	4.5651	2.99083	5.04119	3.08128	2.12655	3.5829	3.41634	4.25762	3.27684	Yes
aparTR37274|c0_g1_i1|m.23655	4.51784	2.78207	4.71063	4.24962	2.69788	3.30073	4.00351	3.41608	2.64583	1.66362	Yes
ascaTRINITY_DN323295_c3_g1::TRINITY_DN323295_c3_g1_i1::g.37946::m.37946	3.19922	2.91809	3.92333	3.51672	3.67175	3.05607	3.34688	3.41485	4.9696	4.14336	Yes
ascaTRINITY_DN313697_c1_g1::TRINITY_DN313697_c1_g1_i8::g.60169::m.60169	3.62132	3.41488	3.50105	3.11225	3.12276	4.00543	3.51242	3.41348	3.28743	3.18347	Yes
aparTR58504|c3_g7_i2|m.38639	4.0616	6.36232	6.48743	2.9273	3.3733	3.93646	5.63712	3.41235	3.56026	3.30059	Yes
ascaTRINITY_DN328476_c0_g5::TRINITY_DN328476_c0_g5_i1::g.36023::m.36023	3.90654	3.58178	3.95007	3.45409	2.78437	3.996	3.8128	3.41148	9.32672	8.3296	Yes
ascaTRINITY_DN325181_c3_g2::TRINITY_DN325181_c3_g2_i1::g.66075::m.66075	3.84308	3.34502	4.22987	3.42978	4.18163	2.61911	3.80599	3.41017	4.23131	3.43967	Yes
ascaTRINITY_DN328377_c3_g1::TRINITY_DN328377_c3_g1_i1::g.144665::m.144665	2.1857	2.07076	3.6813	4.33755	2.48058	3.41149	2.64592	3.40987	1.51709	2.08031	Yes
ascaTRINITY_DN326643_c1_g3::TRINITY_DN326643_c1_g3_i1::g.73815::m.73815	2.64616	3.00898	3.21357	4.03795	1.79164	4.38668	2.95624	3.40542	1.53906	1.66802	Yes
ascaTRINITY_DN317479_c7_g1::TRINITY_DN317479_c7_g1_i2::g.16903::m.16903	3.99442	3.41606	2.91666	4.27148	3.32245	2.62228	3.44238	3.40541	0.603297	0.825626	Yes
ascaTRINITY_DN324383_c1_g2::TRINITY_DN324383_c1_g2_i4::g.125477::m.125477	2.51557	2.76369	3.05719	3.78199	4.39746	2.03221	2.77882	3.40389	1.81514	1.89361	Yes
aparTR51782|c0_g1_i4|m.34338	2.40291	2.33639	2.65378	4.20734	2.90972	3.09387	2.46436	3.40364	2.22711	2.37175	Yes
ascaTRINITY_DN323218_c2_g1::TRINITY_DN323218_c2_g1_i14::g.37362::m.37362	3.75809	4.17355	3.81512	2.8668	3.07754	4.26448	3.91559	3.40294	3.60962	2.80269	Yes
ascaTRINITY_DN311387_c0_g1::TRINITY_DN311387_c0_g1_i1::g.95473::m.95473	3.14865	3.52288	3.10952	3.88175	3.50779	2.81695	3.26035	3.40216	2.27018	2.51395	Yes
ascaTRINITY_DN322361_c6_g1::TRINITY_DN322361_c6_g1_i5::g.132128::m.132128	2.27059	4.66318	3.73052	2.30353	3.98717	3.91245	3.55476	3.40105	3.82342	3.67528	Yes
aparTR71695|c0_g1_i1|m.47680	8.77922	1.9319	7.33741	1.07076	2.48241	6.64548	6.01618	3.39955	1.13618	0.576183	Yes
ascaTRINITY_DN363639_c0_g1::TRINITY_DN363639_c0_g1_i1::g.56873::m.56873	2.35055	2.75121	3.14013	3.73177	3.79033	2.6764	2.74729	3.3995	1.86979	2.38306	Yes
aparTR96042|c0_g1_i1|m.66579	3.49393	4.47761	3.02304	3.20405	2.90893	4.07668	3.66486	3.39655	1.97397	2.30437	Yes
ascaTRINITY_DN323909_c4_g5::TRINITY_DN323909_c4_g5_i2::g.44364::m.44364	5.8002	3.14276	1.53283	3.80608	2.06283	4.31775	3.49193	3.39555	2.88065	2.66852	Yes
aparTR13948|c1_g1_i1|m.2687	10.2565	10.3433	7.64442	1.38223	3.92175	4.87984	9.41472	3.3946	68.7957	3.83659	Yes
ascaTRINITY_DN306854_c0_g1::TRINITY_DN306854_c0_g1_i2::g.60237::m.60237	3.09609	6.81841	7.13539	3.31916	5.55939	1.30372	5.6833	3.39409	8.33172	5.1225	Yes
aparTR44537|c0_g1_i1|m.30143	3.55405	3.7655	3.84521	2.46204	4.07439	3.63742	3.72159	3.39129	4.00793	3.75235	Yes
aparTR73424|c3_g1_i1|m.49233	3.84091	3.80183	4.0607	4.05163	2.98239	3.13846	3.90115	3.39083	16.2268	13.8981	Yes
ascaTRINITY_DN323883_c5_g8::TRINITY_DN323883_c5_g8_i1::g.105677::m.105677	2.52883	4.60097	3.07244	2.97341	3.44372	3.74677	3.40075	3.38797	3.33113	3.2654	Yes
ascaTRINITY_DN320767_c2_g1::TRINITY_DN320767_c2_g1_i15::g.96991::m.96991	3.36904	3.98278	3.47684	2.73701	3.32664	4.09169	3.60955	3.38511	4.08667	4.28106	Yes
aparTR28232|c0_g5_i2|m.15921	3.81072	4.04136	3.4	3.25002	2.94084	3.95852	3.75069	3.38313	7.41156	6.82436	Yes
ascaTRINITY_DN321712_c8_g1::TRINITY_DN321712_c8_g1_i2::g.94402::m.94402	3.25894	2.14499	2.08622	2.91018	1.92044	5.31587	2.49672	3.38216	1.77563	1.33028	Yes
ascaTRINITY_DN326201_c3_g1::TRINITY_DN326201_c3_g1_i5::g.19310::m.19310	3.14294	3.06763	2.17585	2.49033	3.70924	3.94518	2.79547	3.38159	1.54025	1.81565	Yes
ascaTRINITY_DN308548_c2_g1::TRINITY_DN308548_c2_g1_i3::g.116826::m.116826	3.85241	3.17907	3.8431	2.5213	3.69567	3.9276	3.62486	3.38152	5.05372	4.0814	Yes
ascaTRINITY_DN398328_c0_g1::TRINITY_DN398328_c0_g1_i1::g.62730::m.62730	3.1915	2.51502	3.42436	4.07137	3.14409	2.92618	3.04363	3.38055	2.54517	1.84132	Yes
ascaTRINITY_DN148198_c0_g1::TRINITY_DN148198_c0_g1_i1::g.4083::m.4083	6.9949	5.01936	2.3463	3.86824	3.98433	2.28399	4.78685	3.37885	5.52439	5.26829	Yes
aparTR31385|c4_g2_i3|m.19298	3.94819	4.40616	3.08233	3.36756	2.88968	3.8766	3.81223	3.37795	9.82436	6.60728	Yes
aparTR65950|c2_g1_i1|m.44186	2.58127	4.65991	2.55454	3.35332	4.13229	2.64799	3.26524	3.37786	3.78123	3.96474	Yes
ascaTRINITY_DN324019_c1_g3::TRINITY_DN324019_c1_g3_i1::g.88501::m.88501	4.46678	4.96742	4.71962	2.4157	2.85821	4.85926	4.71794	3.37772	2.42473	2.2447	Yes
ascaTRINITY_DN324798_c1_g3::TRINITY_DN324798_c1_g3_i3::g.69222::m.69222	3.62736	2.18256	4.26986	3.29696	2.46913	4.36587	3.35992	3.37732	3.63195	3.12022	Yes
ascaTRINITY_DN328814_c10_g1::TRINITY_DN328814_c10_g1_i2::g.26774::m.26774	3.14605	1.91877	2.62403	3.28439	3.96504	2.88211	2.56295	3.37718	0.122306	0.291898	Yes
ascaTRINITY_DN335934_c0_g1::TRINITY_DN335934_c0_g1_i1::g.86760::m.86760	4.43111	3.35199	4.00286	2.12884	4.24748	3.75359	3.92865	3.37664	2.90282	2.64869	Yes
ascaTRINITY_DN327334_c4_g1::TRINITY_DN327334_c4_g1_i2::g.31371::m.31371	3.90548	3.38956	3.53959	2.7686	3.77289	3.58289	3.61154	3.37479	4.16151	3.92742	Yes
ascaTRINITY_DN328546_c2_g1::TRINITY_DN328546_c2_g1_i2::g.96512::m.96512	3.53518	4.10601	3.8938	3.1314	3.42069	3.5668	3.845	3.37296	3.30295	3.4022	Yes
aparTR16156|c0_g1_i2|m.3784	2.54471	4.33953	2.02788	4.6866	3.5378	1.89209	2.97071	3.37216	4.0545	5.01725	Yes
aparTR94755|c0_g1_i1|m.66310	3.17843	3.54224	3.54365	3.05723	3.25674	3.79965	3.42144	3.37121	4.27571	3.83191	Yes
ascaTRINITY_DN348668_c0_g1::TRINITY_DN348668_c0_g1_i1::g.145118::m.145118	3.47821	3.23623	3.01373	3.79627	3.22291	3.09408	3.24272	3.37109	1.99568	2.37032	Yes
aparTR88380|c0_g1_i2|m.59788	3.92315	3.46081	3.51976	3.4656	3.30961	3.33318	3.63457	3.36946	5.19377	4.12537	Yes
ascaTRINITY_DN305635_c0_g1::TRINITY_DN305635_c0_g1_i1::g.122989::m.122989	2.03254	2.65666	3.76888	4.93191	2.68232	2.49395	2.81936	3.36939	1.35634	0.32251	Yes
ascaTRINITY_DN322537_c3_g1::TRINITY_DN322537_c3_g1_i13::g.17486::m.17486	1.65228	2.83887	3.2669	4.04042	3.49005	2.57744	2.58602	3.3693	1.48947	1.79651	Yes
ascaTRINITY_DN317785_c1_g2::TRINITY_DN317785_c1_g2_i1::g.39452::m.39452	3.47534	3.4336	4.3572	2.8966	4.28859	2.91902	3.75538	3.36807	5.80266	5.45763	Yes
ascaTRINITY_DN379797_c0_g1::TRINITY_DN379797_c0_g1_i1::g.13715::m.13715	2.7483	5.1436	2.17676	3.64437	3.48619	2.96589	3.35622	3.36548	3.20098	5.35302	Yes
ascaTRINITY_DN318976_c0_g1::TRINITY_DN318976_c0_g1_i1::g.130985::m.130985	3.12475	3.25531	3.70574	2.77525	2.69712	4.62258	3.36193	3.36498	3.6099	2.79215	Yes
ascaTRINITY_DN188023_c0_g2::TRINITY_DN188023_c0_g2_i1::g.2072::m.2072	4.78191	3.38145	4.99024	3.63306	3.8264	2.63457	4.38454	3.36468	3.39967	0.619456	Yes
ascaTRINITY_DN347736_c0_g1::TRINITY_DN347736_c0_g1_i1::g.30686::m.30686	7.33642	4.22627	7.64204	1.95971	5.52453	2.60646	6.40158	3.36357	7.85227	6.60737	Yes
aparTR64901|c0_g1_i2|m.42994	3.52665	2.57827	5.19527	2.85457	2.62738	4.60864	3.76673	3.36353	1.95815	1.85191	Yes
ascaTRINITY_DN325994_c2_g5::TRINITY_DN325994_c2_g5_i1::g.114497::m.114497	3.82761	4.21957	3.43148	3.72823	3.6859	2.67388	3.82622	3.36267	5.95124	4.68177	Yes
ascaTRINITY_DN177703_c0_g1::TRINITY_DN177703_c0_g1_i1::g.814::m.814	3.59565	4.08427	7.22011	2.19786	5.35181	2.53647	4.96667	3.36205	4.69313	0.631952	Yes
aparTR5726|c0_g1_i1|m.37792	4.63629	3.27695	3.07883	3.6698	2.87033	3.54575	3.66403	3.36196	9.74082	7.90728	Yes
ascaTRINITY_DN311869_c0_g1::TRINITY_DN311869_c0_g1_i4::g.73307::m.73307	2.24233	2.52983	2.40253	3.53348	3.06898	3.47806	2.39156	3.36017	2.59772	2.61738	Yes
ascaTRINITY_DN324485_c4_g3::TRINITY_DN324485_c4_g3_i1::g.28754::m.28754	3.0031	2.62168	4.03653	2.78611	3.89256	3.39817	3.22043	3.35895	3.14361	2.41485	Yes
aparTR31385|c4_g1_i1|m.19295	4.11672	2.75184	3.24666	3.78061	3.55528	2.74015	3.37174	3.35868	6.0996	5.79715	Yes
aparTR61070|c1_g1_i1|m.40339	2.78883	3.71939	4.33376	2.62808	3.83831	3.60861	3.61399	3.35833	6.57706	8.17612	Yes
ascaTRINITY_DN319472_c0_g2::TRINITY_DN319472_c0_g2_i14::g.139018::m.139018	5.22884	3.75683	4.01511	3.4762	3.63223	2.96532	4.3336	3.35792	2.56418	2.2978	Yes
ascaTRINITY_DN323657_c6_g2::TRINITY_DN323657_c6_g2_i3::g.86274::m.86274	3.6869	2.84934	3.1289	3.66096	2.88869	3.52305	3.22171	3.35757	2.64284	2.09253	Yes
ascaTRINITY_DN316553_c8_g1::TRINITY_DN316553_c8_g1_i1::g.26547::m.26547	3.47373	3.92963	2.68947	3.0889	2.48994	4.49375	3.36428	3.35753	2.05863	2.39099	Yes
ascaTRINITY_DN166645_c0_g1::TRINITY_DN166645_c0_g1_i1::g.1318::m.1318	2.28228	4.93515	1.6745	3.09235	4.05133	2.91985	2.96398	3.35451	8.92418	6.54911	Yes
ascaTRINITY_DN318100_c0_g3::TRINITY_DN318100_c0_g3_i9::g.51860::m.51860	3.13015	2.0782	2.86733	3.19402	2.88831	3.98082	2.69189	3.35438	4.31904	3.73629	Yes
ascaTRINITY_DN325219_c3_g1::TRINITY_DN325219_c3_g1_i2::g.101947::m.101947	4.66492	5.27428	1.43948	2.23604	2.76281	5.04364	3.79289	3.34749	4.12893	2.8732	Yes
ascaTRINITY_DN174304_c0_g2::TRINITY_DN174304_c0_g2_i1::g.1847::m.1847	3.41611	5.18542	4.04767	3.93533	2.84725	3.25948	4.2164	3.34735	1.52097	0.267863	Yes
ascaTRINITY_DN326757_c3_g1::TRINITY_DN326757_c3_g1_i1::g.72255::m.72255	3.58726	3.43281	3.26043	3.25235	3.23579	3.55222	3.42684	3.34679	8.50251	4.35985	Yes
ascaTRINITY_DN317740_c0_g1::TRINITY_DN317740_c0_g1_i4::g.39763::m.39763	2.93	3.72141	3.59416	2.79203	3.22651	4.02144	3.41519	3.34666	2.46665	4.16568	Yes
ascaTRINITY_DN318081_c3_g2::TRINITY_DN318081_c3_g2_i1::g.10593::m.10593	4.7202	3.55553	2.13299	2.83559	2.70506	4.4914	3.46957	3.34402	2.07495	1.26038	Yes
aparTR70725|c1_g1_i3|m.47621	3.23736	3.17567	3.6636	3.14169	3.38807	3.49941	3.35888	3.34306	1.30722	2.05191	Yes
ascaTRINITY_DN326239_c1_g1::TRINITY_DN326239_c1_g1_i1::g.20319::m.20319	2.74489	2.98224	2.74275	4.21352	2.38854	3.41691	2.82329	3.33966	2.10465	1.54806	Yes
ascaTRINITY_DN325968_c0_g1::TRINITY_DN325968_c0_g1_i2::g.114336::m.114336	3.79436	3.41244	3.54497	3.56051	3.10348	3.35186	3.58392	3.33862	3.14681	2.81715	Yes
ascaTRINITY_DN320981_c4_g1::TRINITY_DN320981_c4_g1_i2::g.16394::m.16394	3.23869	2.68931	3.17845	3.30499	3.50512	3.19433	3.03549	3.33481	2.04125	2.8154	Yes
ascaTRINITY_DN318614_c1_g2::TRINITY_DN318614_c1_g2_i1::g.9091::m.9091	4.77008	6.06733	2.87559	3.92303	3.71457	2.35993	4.571	3.33251	3.12487	3.87899	Yes
ascaTRINITY_DN321723_c1_g1::TRINITY_DN321723_c1_g1_i1::g.95288::m.95288	2.18238	2.10241	2.918	4.4197	1.9308	3.63626	2.40093	3.32892	3.19227	2.66594	Yes
ascaTRINITY_DN318110_c5_g3::TRINITY_DN318110_c5_g3_i4::g.51749::m.51749	3.36783	2.88952	2.65432	3.14149	3.41069	3.43395	2.97055	3.32871	3.44346	4.68693	Yes
ascaTRINITY_DN320202_c0_g1::TRINITY_DN320202_c0_g1_i1::g.21031::m.21031	3.69866	3.87094	3.79965	3.06675	2.619	4.29735	3.78975	3.3277	2.0279	1.56912	Yes
ascaTRINITY_DN320593_c1_g4::TRINITY_DN320593_c1_g4_i1::g.45438::m.45438	2.93912	3.12466	6.15536	2.70094	4.23924	3.04287	4.07305	3.32768	6.9733	5.60586	Yes
ascaTRINITY_DN344162_c0_g1::TRINITY_DN344162_c0_g1_i1::g.47900::m.47900	7.98153	4.40802	4.44476	4.32226	3.70493	1.95427	5.61144	3.32715	1.0692	1.40119	Yes
ascaTRINITY_DN325373_c0_g1::TRINITY_DN325373_c0_g1_i10::g.24767::m.24767	2.94788	3.55786	2.83146	3.86449	3.5521	2.55757	3.1124	3.32472	1.68378	1.92751	Yes
ascaTRINITY_DN358843_c0_g1::TRINITY_DN358843_c0_g1_i1::g.142850::m.142850	2.07276	1.91535	3.46152	3.62458	1.67146	4.67422	2.48321	3.32342	7.78852	3.75798	Yes
aparTR62387|c0_g1_i1|m.40567	3.79114	2.68615	4.17938	2.49096	4.15856	3.31901	3.55222	3.32284	5.37656	4.09695	Yes
ascaTRINITY_DN322541_c3_g1::TRINITY_DN322541_c3_g1_i7::g.17584::m.17584	2.58598	2.67567	3.81211	4.06687	2.8662	3.03492	3.02459	3.32266	4.23004	3.50886	Yes
ascaTRINITY_DN327565_c3_g1::TRINITY_DN327565_c3_g1_i7::g.13168::m.13168	3.2609	5.29098	3.53417	2.74477	4.26707	2.95478	4.02868	3.32221	3.72962	2.84782	Yes
ascaTRINITY_DN317446_c4_g1::TRINITY_DN317446_c4_g1_i2::g.16706::m.16706	4.4973	2.90216	3.58111	3.4205	3.35848	3.18303	3.66019	3.32067	2.83912	2.74428	Yes
ascaTRINITY_DN341806_c0_g1::TRINITY_DN341806_c0_g1_i1::g.132967::m.132967	2.99968	1.86426	3.10594	4.05056	2.69613	3.21384	2.65663	3.32018	2.44292	2.39002	Yes
ascaTRINITY_DN325771_c4_g5::TRINITY_DN325771_c4_g5_i1::g.135675::m.135675	3.0889	2.20454	2.01401	3.13103	3.60049	3.22095	2.43581	3.31749	2.73193	2.01004	Yes
ascaTRINITY_DN326027_c6_g2::TRINITY_DN326027_c6_g2_i1::g.89534::m.89534	4.75191	2.75519	3.44213	3.18329	2.6521	4.10631	3.64974	3.3139	6.88609	6.42932	Yes
ascaTRINITY_DN308340_c0_g1::TRINITY_DN308340_c0_g1_i1::g.114768::m.114768	1.92978	1.87791	3.4635	3.78925	3.2465	2.90225	2.42373	3.31267	31.1393	38.8155	Yes
ascaTRINITY_DN326202_c0_g3::TRINITY_DN326202_c0_g3_i1::g.19083::m.19083	3.80183	2.72171	3.69608	2.84893	3.72496	3.3636	3.40654	3.3125	5.10615	4.69953	Yes
ascaTRINITY_DN351552_c0_g1::TRINITY_DN351552_c0_g1_i1::g.143476::m.143476	4.70813	4.32537	2.20012	3.72604	3.30176	2.90922	3.74454	3.31234	3.61122	3.23696	Yes
aparTR78817|c0_g2_i2|m.55955	3.63954	3.38985	3.09683	3.70882	2.9998	3.22837	3.37541	3.31233	0.636927	2.34844	Yes
ascaTRINITY_DN328395_c1_g1::TRINITY_DN328395_c1_g1_i1::g.143888::m.143888	3.35303	3.14888	3.99126	2.86976	3.99708	3.06942	3.49773	3.31209	2.39902	1.61084	Yes
ascaTRINITY_DN312761_c0_g1::TRINITY_DN312761_c0_g1_i1::g.59560::m.59560	3.58732	2.77088	3.29029	4.05557	2.85439	3.02111	3.21617	3.31036	4.77589	3.18519	Yes
ascaTRINITY_DN327141_c2_g3::TRINITY_DN327141_c2_g3_i1::g.128722::m.128722	4.54024	2.87041	4.68201	3.48202	3.49168	2.95385	4.03089	3.30918	4.68095	3.54098	Yes
ascaTRINITY_DN325209_c3_g2::TRINITY_DN325209_c3_g2_i1::g.101881::m.101881	2.30266	4.13553	3.35411	2.31869	4.19375	3.41509	3.2641	3.30918	1.94645	2.48645	Yes
aparTR63489|c4_g3_i3|m.41810	1.90803	2.48477	2.59807	3.23147	3.18774	3.50436	2.33029	3.30786	1.77439	1.40681	Yes
ascaTRINITY_DN168916_c0_g1::TRINITY_DN168916_c0_g1_i1::g.4027::m.4027	4.53096	1.18669	7.86486	4.46392	3.13407	2.3243	4.5275	3.30743	10.4626	6.74923	Yes
ascaTRINITY_DN325974_c1_g2::TRINITY_DN325974_c1_g2_i9::g.114345::m.114345	3.64483	2.57052	2.63596	2.45756	4.34255	3.12053	2.95044	3.30688	1.47499	2.3825	Yes
ascaTRINITY_DN311959_c0_g1::TRINITY_DN311959_c0_g1_i2::g.105028::m.105028	3.21774	2.93188	3.04879	3.15657	2.99976	3.76216	3.06613	3.30616	1.03884	1.52499	Yes
ascaTRINITY_DN377691_c0_g1::TRINITY_DN377691_c0_g1_i1::g.102689::m.102689	2.49555	3.22664	2.70716	3.27395	3.28622	3.35814	2.80978	3.3061	3.52308	3.30356	Yes
ascaTRINITY_DN326233_c3_g1::TRINITY_DN326233_c3_g1_i4::g.19220::m.19220	3.12414	3.45157	3.85506	3.3041	4.12334	2.47964	3.47692	3.30236	1.71371	1.57709	Yes
ascaTRINITY_DN402564_c0_g1::TRINITY_DN402564_c0_g1_i1::g.650::m.650	3.3185	2.59819	3.17739	2.99821	3.67653	3.22917	3.03136	3.3013	1.72042	1.60503	Yes
ascaTRINITY_DN328600_c3_g2::TRINITY_DN328600_c3_g2_i1::g.64306::m.64306	4.64643	4.44019	3.41005	3.73127	3.35529	2.81276	4.16556	3.29977	4.19577	3.36718	Yes
ascaTRINITY_DN325387_c0_g4::TRINITY_DN325387_c0_g4_i3::g.25686::m.25686	3.2804	3.37908	2.6019	2.88794	3.86145	3.14281	3.08713	3.2974	2.33567	2.16737	Yes
ascaTRINITY_DN327171_c2_g2::TRINITY_DN327171_c2_g2_i3::g.128375::m.128375	3.98651	2.07899	2.5306	3.06105	3.62419	3.19706	2.86537	3.2941	2.30796	1.87868	Yes
aparTR84776|c0_g2_i1|m.58992	2.93513	3.76779	3.14855	2.60734	3.3075	3.96317	3.28382	3.29267	3.60486	3.48396	Yes
ascaTRINITY_DN322708_c3_g4::TRINITY_DN322708_c3_g4_i1::g.135280::m.135280	3.08132	3.54093	5.49643	2.59127	4.60055	2.68567	4.03956	3.2925	2.96236	2.96357	Yes
aparTR22655|c0_g2_i1|m.10047	1.70763	2.29285	4.4608	4.43536	3.37146	2.07014	2.82043	3.29232	3.05343	3.46223	Yes
aparTR79375|c0_g2_i1|m.57608	3.22592	4.54658	4.73105	4.07248	3.44296	2.35886	4.16785	3.29143	3.40363	4.09067	Yes
ascaTRINITY_DN365755_c0_g1::TRINITY_DN365755_c0_g1_i1::g.13697::m.13697	5.75555	4.18637	5.16236	2.63213	3.53403	3.70771	5.03476	3.29129	7.73194	5.87473	Yes
ascaTRINITY_DN324796_c1_g6::TRINITY_DN324796_c1_g6_i1::g.69391::m.69391	2.77158	3.74445	3.66947	4.95123	2.15973	2.76179	3.39517	3.29091	1.39124	1.64137	Yes
ascaTRINITY_DN312576_c0_g2::TRINITY_DN312576_c0_g2_i1::g.59776::m.59776	2.44251	2.38452	2.6781	2.51731	3.55987	3.79343	2.50171	3.29021	1.36797	1.31652	Yes
aparTR79064|c0_g1_i1|m.56996	3.30964	3.26167	3.1245	2.94062	3.54483	3.38223	3.23194	3.28923	1.40445	1.32135	Yes
ascaTRINITY_DN317436_c4_g2::TRINITY_DN317436_c4_g2_i6::g.16731::m.16731	3.08855	3.87247	3.18122	2.56638	3.0347	4.25518	3.38075	3.28542	3.50106	3.10849	Yes
ascaTRINITY_DN316301_c2_g1::TRINITY_DN316301_c2_g1_i3::g.133018::m.133018	2.28111	7.19482	4.66299	2.23672	3.96605	3.65288	4.71297	3.28522	3.62812	3.76549	Yes
aparTR74928|c0_g1_i1|m.52238	3.3689	3.58465	4.10938	2.41303	2.45571	4.98499	3.68764	3.28457	4.68727	4.31579	Yes
ascaTRINITY_DN318250_c4_g2::TRINITY_DN318250_c4_g2_i7::g.142711::m.142711	2.78904	1.51385	4.52988	2.96155	4.51951	2.37239	2.94426	3.28448	2.35865	1.70319	Yes
ascaTRINITY_DN320994_c5_g1::TRINITY_DN320994_c5_g1_i1::g.15564::m.15564	2.31719	3.57355	2.98191	4.34762	2.74591	2.75303	2.95755	3.28219	2.29186	4.93355	Yes
ascaTRINITY_DN322928_c2_g2::TRINITY_DN322928_c2_g2_i4::g.66414::m.66414	3.01313	2.07775	4.01295	2.8827	2.64056	4.32122	3.03461	3.28149	3.94386	3.5174	Yes
aparTR16616|c1_g2_i3|m.4423	3.06353	3.31059	4.17462	3.85839	2.32114	3.66302	3.51625	3.28085	5.17634	6.01436	Yes
ascaTRINITY_DN320971_c1_g1::TRINITY_DN320971_c1_g1_i11::g.16025::m.16025	3.12868	3.90303	3.36933	2.71241	3.40457	3.72176	3.46702	3.27958	3.23923	2.22321	Yes
ascaTRINITY_DN316301_c2_g1::TRINITY_DN316301_c2_g1_i3::g.133019::m.133019	3.46006	4.83361	6.22973	2.47433	3.90295	3.449	4.84114	3.27543	1.34916	2.40125	Yes
ascaTRINITY_DN319944_c0_g2::TRINITY_DN319944_c0_g2_i2::g.8607::m.8607	3.66179	3.56595	4.01295	2.80532	3.22131	3.79582	3.74689	3.27415	3.3249	2.51836	Yes
aparTR21101|c0_g1_i1|m.8946	3.02406	3.60784	3.56122	3.45528	2.56434	3.7974	3.39771	3.27234	4.2202	4.55851	Yes
ascaTRINITY_DN322502_c2_g3::TRINITY_DN322502_c2_g3_i10::g.17885::m.17885	3.91467	3.7918	4.17122	2.80453	3.72496	3.28615	3.95923	3.27188	2.54353	2.9572	Yes
ascaTRINITY_DN324428_c1_g6::TRINITY_DN324428_c1_g6_i1::g.28912::m.28912	3.39322	2.67227	1.93838	2.04014	3.11133	4.6531	2.66796	3.26819	5.55609	5.90789	Yes
ascaTRINITY_DN326723_c5_g2::TRINITY_DN326723_c5_g2_i2::g.72534::m.72534	3.5282	2.90291	4.07993	2.73384	3.91249	3.15072	3.50368	3.26568	6.1163	5.09264	Yes
ascaTRINITY_DN327488_c0_g1::TRINITY_DN327488_c0_g1_i1::g.107242::m.107242	2.4484	2.61862	3.1557	3.74752	3.33449	2.70618	2.74091	3.26273	5.43183	5.3868	Yes
aparTR29372|c0_g2_i6|m.17417	4.95771	2.85816	3.90948	4.72294	2.65281	2.40956	3.90845	3.26177	1.8103	2.44884	Yes
ascaTRINITY_DN325251_c1_g3::TRINITY_DN325251_c1_g3_i1::g.101518::m.101518	2.83199	2.95238	2.89266	3.83846	2.73847	3.20795	2.89234	3.26163	3.42064	2.97754	Yes
ascaTRINITY_DN397922_c0_g1::TRINITY_DN397922_c0_g1_i1::g.62991::m.62991	3.36812	0.893839	1.18358	1.47886	3.60364	4.69893	1.81518	3.26048	1.5809	1.61543	Yes
ascaTRINITY_DN323160_c1_g2::TRINITY_DN323160_c1_g2_i1::g.134374::m.134374	3.16249	3.5827	2.65811	2.21749	4.77872	2.78261	3.13443	3.25961	2.27992	2.26845	Yes
ascaTRINITY_DN337584_c0_g1::TRINITY_DN337584_c0_g1_i1::g.97678::m.97678	3.4112	3.36915	2.36811	2.93587	3.02065	3.81995	3.04949	3.25882	12.4031	5.49365	Yes
ascaTRINITY_DN324069_c1_g2::TRINITY_DN324069_c1_g2_i1::g.88644::m.88644	1.5367	2.44814	1.93976	3.26936	2.99814	3.50814	1.97487	3.25855	2.92782	2.0429	Yes
aparTR78643|c3_g1_i3|m.55861	3.28555	3.45329	2.65579	3.67359	4.83736	1.26343	3.13155	3.25813	4.25551	2.06915	Yes
ascaTRINITY_DN302649_c0_g1::TRINITY_DN302649_c0_g1_i4::g.143575::m.143575	1.42441	2.88634	3.64575	3.58527	2.84071	3.34731	2.65217	3.25777	7.46614	3.87404	Yes
aparTR49428|c2_g1_i2|m.32128	10.4071	9.7865	7.92532	4.54964	2.50289	2.7204	9.37296	3.25764	100.887	4.23932	Yes
ascaTRINITY_DN358176_c0_g1::TRINITY_DN358176_c0_g1_i1::g.44022::m.44022	4.16267	2.79504	1.06565	2.1256	3.25972	4.38645	2.67446	3.25726	11.5475	12.3285	Yes
aparTR22316|c2_g2_i2|m.9615	2.27256	3.06488	1.98586	3.25588	3.26042	3.24866	2.4411	3.25499	2.27533	2.57579	Yes
ascaTRINITY_DN386190_c0_g1::TRINITY_DN386190_c0_g1_i1::g.143591::m.143591	2.12598	3.83717	6.84993	2.36753	4.20672	3.18674	4.27103	3.25366	4.55775	0.808849	Yes
ascaTRINITY_DN323797_c6_g1::TRINITY_DN323797_c6_g1_i1::g.54029::m.54029	3.3503	2.95716	2.51564	3.48518	2.33587	3.93171	2.94103	3.25092	3.19928	2.80798	Yes
aparTR42933|c2_g9_i1|m.28297	3.0981	3.32711	2.90827	2.82571	2.90512	4.02155	3.11116	3.2508	9.22369	10.6592	Yes
aparTR49628|c0_g1_i7|m.32808	2.10682	3.80477	2.97548	3.41585	3.49754	2.83275	2.96235	3.24871	2.66092	3.04835	Yes
ascaTRINITY_DN318634_c6_g2::TRINITY_DN318634_c6_g2_i2::g.9264::m.9264	2.09299	1.37137	1.62804	2.64679	3.23613	3.85507	1.69747	3.24599	2.67331	2.53802	Yes
ascaTRINITY_DN403950_c0_g1::TRINITY_DN403950_c0_g1_i1::g.478::m.478	2.90308	2.56015	3.49832	3.42655	2.69884	3.60768	2.98719	3.24436	3.12633	3.89854	Yes
ascaTRINITY_DN314477_c0_g1::TRINITY_DN314477_c0_g1_i1::g.18578::m.18578	3.0667	2.45233	2.87014	3.38877	2.67011	3.67208	2.79639	3.24365	2.02613	2.36171	Yes
aparTR73793|c0_g3_i1|m.49894	2.44016	2.41059	3.3556	2.77745	3.00756	3.94307	2.73545	3.2427	4.70668	5.7474	Yes
ascaTRINITY_DN328917_c0_g1::TRINITY_DN328917_c0_g1_i1::g.82199::m.82199	2.69655	4.97273	3.5029	1.98717	3.61397	4.11126	3.72406	3.23746	8.24765	6.61064	Yes
ascaTRINITY_DN328216_c0_g1::TRINITY_DN328216_c0_g1_i8::g.22623::m.22623	4.58866	3.27221	2.56587	3.43608	2.42573	3.84674	3.47558	3.23618	3.01067	2.00101	Yes
ascaTRINITY_DN325510_c7_g4::TRINITY_DN325510_c7_g4_i1::g.40281::m.40281	2.02009	4.13455	2.83595	3.70162	2.79791	3.20402	2.99686	3.23452	3.03173	3.23477	Yes
ascaTRINITY_DN328439_c6_g1::TRINITY_DN328439_c6_g1_i2::g.36066::m.36066	4.68817	4.413	4.18663	3.09923	2.77371	3.82465	4.42926	3.23253	1.87232	2.13824	Yes
ascaTRINITY_DN323568_c1_g1::TRINITY_DN323568_c1_g1_i1::g.101033::m.101033	4.64624	2.21973	2.85315	3.85905	3.02793	2.80939	3.23971	3.23213	0.961606	1.05251	Yes
aparTR23950|c0_g1_i1|m.11288	0.914265	4.10499	1.97978	3.58257	3.74932	2.36164	2.33301	3.23118	2.33983	2.01377	Yes
ascaTRINITY_DN369819_c0_g1::TRINITY_DN369819_c0_g1_i1::g.13821::m.13821	2.25247	2.94422	3.21394	2.91338	2.81243	3.96589	2.80354	3.23057	2.48477	3.44264	Yes
aparTR87077|c0_g2_i1|m.59361	2.40416	2.9987	3.80198	3.08668	3.62385	2.97911	3.06828	3.22988	4.31618	3.40972	Yes
ascaTRINITY_DN326235_c4_g4::TRINITY_DN326235_c4_g4_i2::g.19516::m.19516	5.49279	1.11996	6.5494	3.40281	2.52573	3.75334	4.38738	3.22729	6.65238	5.1859	Yes
ascaTRINITY_DN332512_c0_g1::TRINITY_DN332512_c0_g1_i1::g.48207::m.48207	5.1582	5.24274	3.15733	2.88781	3.86942	2.92355	4.51942	3.22693	2.2131	3.66412	Yes
ascaTRINITY_DN313526_c0_g1::TRINITY_DN313526_c0_g1_i4::g.139486::m.139486	2.42784	2.33323	2.71705	2.4369	3.07426	4.16781	2.49271	3.22632	3.13059	3.63937	Yes
ascaTRINITY_DN326199_c3_g1::TRINITY_DN326199_c3_g1_i11::g.61645::m.61645	2.86803	2.9013	2.96259	2.25472	3.43092	3.99146	2.91064	3.2257	4.03455	2.53626	Yes
ascaTRINITY_DN321098_c2_g2::TRINITY_DN321098_c2_g2_i1::g.54736::m.54736	3.49895	3.27918	3.28321	2.9962	3.36933	3.31113	3.35378	3.22556	2.69166	2.50043	Yes
ascaTRINITY_DN328547_c2_g1::TRINITY_DN328547_c2_g1_i1::g.95757::m.95757	3.9262	7.0237	5.84775	4.52029	2.75998	2.39408	5.59922	3.22479	4.99917	0.828764	Yes
ascaTRINITY_DN323634_c4_g1::TRINITY_DN323634_c4_g1_i3::g.86543::m.86543	3.48128	3.07436	3.26654	2.80939	3.51719	3.33955	3.27406	3.22205	4.82023	2.76489	Yes
ascaTRINITY_DN319338_c3_g2::TRINITY_DN319338_c3_g2_i1::g.93362::m.93362	2.96238	3.38174	2.83154	3.27986	3.14267	3.24299	3.05855	3.22184	2.3686	2.65905	Yes
ascaTRINITY_DN321070_c1_g3::TRINITY_DN321070_c1_g3_i2::g.55238::m.55238	1.78064	4.32542	3.62115	2.97297	4.02107	2.67004	3.2424	3.22136	4.06263	2.52627	Yes
ascaTRINITY_DN323982_c0_g1::TRINITY_DN323982_c0_g1_i1::g.45197::m.45197	2.74897	4.82666	3.06353	2.33638	3.5325	3.79449	3.54639	3.22113	3.1286	4.94889	Yes
aparTR49618|c0_g1_i2|m.32762	4.39855	2.13962	4.47644	2.72916	3.70713	3.22532	3.67154	3.22054	3.09851	3.29238	Yes
ascaTRINITY_DN320404_c1_g1::TRINITY_DN320404_c1_g1_i11::g.126442::m.126442	3.60537	4.54359	4.02381	3.23783	2.53565	3.8824	4.05759	3.21863	1.8186	1.5068	Yes
ascaTRINITY_DN318634_c6_g1::TRINITY_DN318634_c6_g1_i3::g.9261::m.9261	2.62132	1.58086	2.51944	2.51304	3.65507	3.48685	2.24054	3.21832	4.6789	3.85563	Yes
ascaTRINITY_DN311324_c4_g1::TRINITY_DN311324_c4_g1_i2::g.95484::m.95484	2.49652	2.35916	3.21097	2.87662	3.25989	3.51503	2.68888	3.21718	4.43818	3.9427	Yes
aparTR32107|c1_g1_i3|m.20984	4.68559	3.36857	4.45859	4.49984	2.87153	2.27849	4.17092	3.21662	2.78168	2.14947	Yes
ascaTRINITY_DN306955_c0_g1::TRINITY_DN306955_c0_g1_i1::g.102599::m.102599	3.6015	3.28669	2.4913	2.58502	3.52001	3.54458	3.1265	3.21654	2.99507	3.03034	Yes
ascaTRINITY_DN322066_c1_g4::TRINITY_DN322066_c1_g4_i1::g.108050::m.108050	1.03412	5.29996	2.81165	3.82456	3.50668	2.31081	3.04858	3.21402	2.13387	0.691396	Yes
ascaTRINITY_DN185138_c0_g1::TRINITY_DN185138_c0_g1_i1::g.3308::m.3308	3.61204	3.86149	4.17104	3.45039	3.38154	2.8099	3.88152	3.21394	4.0121	2.70638	Yes
ascaTRINITY_DN327227_c3_g4::TRINITY_DN327227_c3_g4_i1::g.129995::m.129995	2.7473	1.72319	6.20306	3.46816	4.22494	1.94444	3.55785	3.21252	2.55131	3.8564	Yes
ascaTRINITY_DN334431_c0_g1::TRINITY_DN334431_c0_g1_i1::g.85596::m.85596	4.40705	7.26705	2.19043	4.44663	2.18897	2.99068	4.62151	3.20876	6.53199	11.5289	Yes
ascaTRINITY_DN313557_c0_g1::TRINITY_DN313557_c0_g1_i3::g.139394::m.139394	3.28809	5.89338	7.42313	3.24202	5.07277	1.30127	5.53487	3.20535	9.54488	5.58446	Yes
ascaTRINITY_DN347299_c0_g1::TRINITY_DN347299_c0_g1_i1::g.61137::m.61137	2.59511	3.91217	4.58558	2.45917	2.27518	4.88096	3.69762	3.2051	4.59144	5.90197	Yes
ascaTRINITY_DN314749_c0_g3::TRINITY_DN314749_c0_g3_i1::g.41451::m.41451	2.35699	2.38554	3.45606	2.86918	3.99221	2.75074	2.73286	3.20405	1.43779	1.28544	Yes
aparTR31956|c1_g3_i1|m.20470	2.86958	2.88987	3.17613	3.65414	2.12037	3.8363	2.97853	3.2036	4.82778	3.85224	Yes
ascaTRINITY_DN311596_c0_g1::TRINITY_DN311596_c0_g1_i1::g.42119::m.42119	3.01666	3.04601	3.54343	3.12317	2.976	3.51115	3.20203	3.20344	2.75366	2.31329	Yes
ascaTRINITY_DN318904_c6_g5::TRINITY_DN318904_c6_g5_i1::g.131169::m.131169	2.54817	2.57967	2.43495	3.20373	3.47761	2.92831	2.52093	3.20322	5.1015	3.87279	Yes
ascaTRINITY_DN320621_c9_g1::TRINITY_DN320621_c9_g1_i3::g.76111::m.76111	4.03901	3.43584	4.00886	2.96887	3.5645	3.06943	3.8279	3.20093	7.00797	6.32765	Yes
ascaTRINITY_DN325520_c3_g1::TRINITY_DN325520_c3_g1_i4::g.41227::m.41227	4.02959	4.41897	3.26383	3.94545	3.48737	2.1612	3.90413	3.19801	3.19017	0.65618	Yes
ascaTRINITY_DN324146_c0_g1::TRINITY_DN324146_c0_g1_i6::g.116476::m.116476	3.08238	2.59134	3.75657	3.00781	2.82706	3.75855	3.14343	3.19781	4.34974	2.8281	Yes
ascaTRINITY_DN322554_c0_g1::TRINITY_DN322554_c0_g1_i1::g.18279::m.18279	1.83433	3.8287	2.70502	2.9255	2.90887	3.75662	2.78935	3.197	3.66277	3.23375	Yes
ascaTRINITY_DN326222_c1_g1::TRINITY_DN326222_c1_g1_i1::g.20303::m.20303	2.78027	1.98471	2.92743	2.29141	4.65941	2.63359	2.56414	3.1948	2.7447	1.93066	Yes
ascaTRINITY_DN303655_c0_g1::TRINITY_DN303655_c0_g1_i1::g.137853::m.137853	5.66447	4.63323	2.78288	3.69072	2.45451	3.43819	4.36019	3.19448	4.83987	4.35389	Yes
ascaTRINITY_DN373577_c0_g1::TRINITY_DN373577_c0_g1_i1::g.85268::m.85268	3.48068	2.58226	1.01235	3.68354	1.4737	4.42566	2.35843	3.1943	1.54767	1.50667	Yes
ascaTRINITY_DN321392_c3_g4::TRINITY_DN321392_c3_g4_i2::g.48468::m.48468	3.60606	2.45546	3.21868	3.15569	2.45998	3.96432	3.0934	3.19333	1.94913	2.01152	Yes
ascaTRINITY_DN314044_c0_g1::TRINITY_DN314044_c0_g1_i1::g.72937::m.72937	3.63611	3.36826	3.38194	3.03197	2.93175	3.61449	3.4621	3.19274	2.77367	2.02188	Yes
ascaTRINITY_DN318660_c3_g8::TRINITY_DN318660_c3_g8_i2::g.8929::m.8929	4.03357	3.20478	2.41858	3.72414	3.16394	2.68694	3.21898	3.19167	3.98287	3.0409	Yes
ascaTRINITY_DN328229_c0_g2::TRINITY_DN328229_c0_g2_i1::g.22497::m.22497	2.06104	3.70673	3.30537	3.02216	3.74959	2.8026	3.02438	3.19145	3.34603	2.30033	Yes
ascaTRINITY_DN315920_c0_g1::TRINITY_DN315920_c0_g1_i1::g.97964::m.97964	3.60131	2.76401	5.4475	3.7005	3.14159	2.72834	3.93761	3.19014	3.89032	4.84996	Yes
ascaTRINITY_DN320804_c0_g1::TRINITY_DN320804_c0_g1_i3::g.33698::m.33698	4.98713	2.73095	2.27313	3.33771	4.19396	2.03231	3.3304	3.18799	5.73075	8.17838	Yes
ascaTRINITY_DN398611_c0_g1::TRINITY_DN398611_c0_g1_i1::g.131782::m.131782	5.59259	1.98155	6.26294	3.82749	1.29761	4.42334	4.61236	3.18282	3.92258	2.90391	Yes
ascaTRINITY_DN327314_c3_g1::TRINITY_DN327314_c3_g1_i2::g.31876::m.31876	2.11986	3.98101	2.45135	2.66553	3.75085	3.13121	2.85074	3.18253	2.62227	2.64184	Yes
ascaTRINITY_DN318624_c4_g2::TRINITY_DN318624_c4_g2_i4::g.8911::m.8911	4.19131	4.57902	3.37639	3.66519	3.04412	2.83123	4.04891	3.18018	1.75928	1.71206	Yes
ascaTRINITY_DN376197_c0_g1::TRINITY_DN376197_c0_g1_i1::g.30818::m.30818	5.22225	3.39633	2.08112	3.43048	2.94509	3.16335	3.56656	3.17964	1.79697	1.93471	Yes
ascaTRINITY_DN396995_c0_g1::TRINITY_DN396995_c0_g1_i1::g.18829::m.18829	3.92423	1.77427	4.0197	2.35737	3.71956	3.45659	3.2394	3.17784	3.33139	3.38893	Yes
ascaTRINITY_DN318445_c2_g1::TRINITY_DN318445_c2_g1_i20::g.87274::m.87274	2.8576	2.47296	3.16238	2.88176	2.88502	3.76669	2.83098	3.17782	1.62831	1.75473	Yes
ascaTRINITY_DN318189_c1_g1::TRINITY_DN318189_c1_g1_i12::g.51842::m.51842	2.90309	4.35012	3.60572	3.4303	3.25138	2.84277	3.61964	3.17482	3.59839	2.69134	Yes
ascaTRINITY_DN326382_c1_g1::TRINITY_DN326382_c1_g1_i1::g.80832::m.80832	4.03798	3.54211	3.43778	3.64623	3.55039	2.32523	3.67262	3.17395	3.54655	3.50273	Yes
aparTR90711|c0_g1_i3|m.63660	2.86438	3.66306	3.42281	3.4976	2.78309	3.24034	3.31675	3.17368	2.81707	2.2002	Yes
ascaTRINITY_DN329197_c0_g1::TRINITY_DN329197_c0_g1_i1::g.86772::m.86772	2.23461	2.41278	2.29893	2.57879	2.66183	4.27972	2.31544	3.17345	8.38451	4.80936	Yes
ascaTRINITY_DN171281_c0_g1::TRINITY_DN171281_c0_g1_i2::g.3343::m.3343	2.89433	3.43134	2.99908	3.21563	3.19423	3.10734	3.10825	3.1724	4.1654	4.0299	Yes
ascaTRINITY_DN328850_c3_g3::TRINITY_DN328850_c3_g3_i2::g.26792::m.26792	3.32955	2.96445	2.67084	3.25478	2.68098	3.5807	2.98828	3.17215	3.20373	4.37505	Yes
aparTR25270|c0_g1_i1|m.13342	2.00989	1.76464	3.0942	4.098	2.65641	2.75723	2.28957	3.17054	10.2747	2.19172	Yes
aparTR74383|c1_g1_i6|m.51028	5.02693	2.47829	2.18301	3.69417	3.32857	2.48658	3.22941	3.16977	3.87519	2.88369	Yes
ascaTRINITY_DN318614_c1_g1::TRINITY_DN318614_c1_g1_i1::g.9090::m.9090	4.57186	4.85676	2.93552	3.68965	2.97463	2.83468	4.12138	3.16632	5.31361	6.99028	Yes
aparTR19338|c1_g1_i2|m.7847	2.28877	3.00739	2.09547	3.36339	3.23613	2.88695	2.46388	3.16216	2.09983	2.04894	Yes
aparTR31351|c2_g1_i1|m.19023	2.81846	2.75337	2.42064	3.82157	2.96781	2.69489	2.66415	3.16142	4.77864	3.20241	Yes
aparTR23997|c1_g1_i5|m.11572	2.65539	3.72207	4.64706	3.03928	2.44713	3.99618	3.67484	3.16086	4.26662	4.22195	Yes
ascaTRINITY_DN313176_c0_g1::TRINITY_DN313176_c0_g1_i1::g.71084::m.71084	2.75293	3.20109	3.1087	2.52778	3.34396	3.60548	3.02091	3.15907	1.88684	1.91966	Yes
ascaTRINITY_DN401183_c0_g1::TRINITY_DN401183_c0_g1_i1::g.612::m.612	97.2125	86.0572	91.4333	2.37268	3.00359	4.1003	91.5676	3.15886	87.7075	3.91658	Yes
ascaTRINITY_DN318785_c0_g3::TRINITY_DN318785_c0_g3_i1::g.98630::m.98630	3.45786	2.20407	2.9841	3.47701	2.96519	3.03366	2.88201	3.15862	3.34635	3.92186	Yes
aparTR25283|c0_g4_i4|m.13370	2.85089	2.86533	2.80019	2.7593	3.49867	3.21698	2.8388	3.15832	2.18557	2.14843	Yes
ascaTRINITY_DN322541_c4_g4::TRINITY_DN322541_c4_g4_i2::g.17593::m.17593	3.95579	4.59753	5.22894	3.0383	3.45773	2.97135	4.59409	3.15579	4.25854	4.41404	Yes
ascaTRINITY_DN325183_c1_g1::TRINITY_DN325183_c1_g1_i12::g.66051::m.66051	3.20658	2.81494	3.05228	2.76338	3.80303	2.9	3.0246	3.15547	3.18792	4.25461	Yes
ascaTRINITY_DN320688_c1_g2::TRINITY_DN320688_c1_g2_i1::g.75601::m.75601	5.00137	2.78839	2.93408	3.3063	3.01126	3.14708	3.57461	3.15488	12.1318	10.4142	Yes
ascaTRINITY_DN197352_c0_g1::TRINITY_DN197352_c0_g1_i1::g.2661::m.2661	5.01849	4.05912	3.8926	3.05196	2.84332	3.56653	4.3234	3.15393	15.18	15.1647	Yes
aparTR35521|c1_g2_i1|m.22629	3.07526	2.24331	1.88598	2.52821	3.32065	3.61054	2.40152	3.15313	3.82967	2.74967	Yes
ascaTRINITY_DN161594_c0_g1::TRINITY_DN161594_c0_g1_i1::g.1996::m.1996	6.45669	2.77815	1.66045	3.75763	3.43216	2.26613	3.63176	3.15197	0	0.589411	Yes
ascaTRINITY_DN326686_c1_g2::TRINITY_DN326686_c1_g2_i1::g.74348::m.74348	2.25044	2.28532	2.78	2.24683	3.25663	3.95244	2.43859	3.15196	1.52585	1.49583	Yes
ascaTRINITY_DN328528_c0_g1::TRINITY_DN328528_c0_g1_i2::g.96202::m.96202	7.61462	5.66483	4.1169	3.0987	2.88771	3.46838	5.79879	3.1516	2.25887	3.18721	Yes
aparTR55478|c2_g6_i3|m.35805	4.48511	2.68178	4.03155	3.2836	3.23049	2.92932	3.73281	3.1478	3.46095	3.07435	Yes
ascaTRINITY_DN319954_c0_g1::TRINITY_DN319954_c0_g1_i1::g.8328::m.8328	2.68565	3.18774	2.65099	3.01498	3.4871	2.93698	2.84146	3.14635	2.04309	2.04981	Yes
aparTR47917|c1_g1_i1|m.31033	4.09828	2.25661	2.52449	3.45849	3.58869	2.39155	2.95979	3.14625	5.92123	5.28745	Yes
ascaTRINITY_DN317264_c2_g2::TRINITY_DN317264_c2_g2_i4::g.75074::m.75074	1.91279	2.32654	2.32579	3.10579	3.52272	2.8101	2.18837	3.14621	2.85127	2.15467	Yes
aparTR89575|c0_g3_i1|m.61116	1.76931	3.94669	1.58706	4.82498	3.2164	1.38359	2.43435	3.14166	5.38409	2.74206	Yes
ascaTRINITY_DN321706_c2_g1::TRINITY_DN321706_c2_g1_i1::g.94531::m.94531	3.95308	2.97981	2.6509	3.63105	4.27447	1.51537	3.19459	3.1403	2.16196	2.35378	Yes
aparTR92798|c1_g3_i4|m.64735	3.5162	3.72723	2.55123	3.50405	2.91662	2.99661	3.26489	3.13909	1.97932	2.42448	Yes
ascaTRINITY_DN321723_c1_g2::TRINITY_DN321723_c1_g2_i29::g.95309::m.95309	3.99451	2.72796	2.87683	3.09024	3.01789	3.30726	3.19977	3.13846	5.12296	4.64953	Yes
ascaTRINITY_DN315920_c0_g1::TRINITY_DN315920_c0_g1_i5::g.97968::m.97968	3.50937	3.84395	3.47117	3.338	3.17149	2.90475	3.60817	3.13808	3.12391	3.08443	Yes
ascaTRINITY_DN314874_c0_g2::TRINITY_DN314874_c0_g2_i1::g.41632::m.41632	2.95758	3.18523	4.51816	3.13585	3.27452	3.00287	3.55365	3.13775	2.90193	2.69782	Yes
ascaTRINITY_DN389577_c0_g1::TRINITY_DN389577_c0_g1_i1::g.86752::m.86752	4.87512	4.5095	3.09485	3.43237	2.75842	3.22155	4.15982	3.13745	2.5612	2.97115	Yes
ascaTRINITY_DN323378_c3_g1::TRINITY_DN323378_c3_g1_i1::g.6374::m.6374	2.71008	3.2494	2.66968	2.93749	3.0149	3.45003	2.87639	3.13414	2.98567	2.61233	Yes
ascaTRINITY_DN316668_c6_g1::TRINITY_DN316668_c6_g1_i1::g.115080::m.115080	4.03266	2.3966	4.38643	3.11588	2.75089	3.534	3.60523	3.13359	2.64471	2.46976	Yes
ascaTRINITY_DN317625_c7_g2::TRINITY_DN317625_c7_g2_i2::g.49681::m.49681	2.96026	3.84204	3.23734	3.36736	3.34823	2.68289	3.34655	3.13283	1.69469	1.88919	Yes
ascaTRINITY_DN126793_c0_g1::TRINITY_DN126793_c0_g1_i1::g.1629::m.1629	2.99484	2.99715	2.06322	2.98679	3.19052	3.21767	2.68507	3.13166	2.01127	2.05281	Yes
ascaTRINITY_DN323974_c2_g1::TRINITY_DN323974_c2_g1_i2::g.44594::m.44594	4.69347	3.6165	4.18344	2.85231	2.60075	3.94133	4.16447	3.13147	2.13286	3.38075	Yes
ascaTRINITY_DN372432_c0_g1::TRINITY_DN372432_c0_g1_i1::g.74634::m.74634	1.80582	2.25057	2.32032	3.42184	2.8969	3.07404	2.12557	3.13093	2.29068	1.96267	Yes
ascaTRINITY_DN343950_c0_g1::TRINITY_DN343950_c0_g1_i1::g.137870::m.137870	2.49212	6.09931	3.00415	2.95121	4.18595	2.25353	3.8652	3.13023	1.89732	3.85717	Yes
ascaTRINITY_DN336866_c0_g1::TRINITY_DN336866_c0_g1_i1::g.133008::m.133008	4.30064	3.49003	7.46098	1.22841	3.59345	4.56497	5.08389	3.12894	5.64479	5.61891	Yes
aparTR93148|c0_g1_i1|m.65936	1.78	3.41931	2.58159	2.82599	2.2738	4.28696	2.59364	3.12891	3.62163	3.38277	Yes
ascaTRINITY_DN322335_c0_g1::TRINITY_DN322335_c0_g1_i4::g.132702::m.132702	2.7271	2.94065	3.37895	3.59613	3.28645	2.50231	3.01557	3.1283	2.13231	2.02446	Yes
aparTR20864|c0_g1_i1|m.8686	3.15521	2.92931	4.33335	3.47171	2.52557	3.38505	3.47262	3.12744	3.89567	3.31603	Yes
ascaTRINITY_DN358646_c0_g1::TRINITY_DN358646_c0_g1_i1::g.39945::m.39945	3.701	1.86429	4.39167	3.53336	3.47942	2.36276	3.31899	3.12518	1.52051	1.81254	Yes
ascaTRINITY_DN301655_c0_g1::TRINITY_DN301655_c0_g1_i1::g.39870::m.39870	6.13177	3.58544	13.0843	1.07518	1.77569	6.51677	7.60052	3.12255	5.75649	4.10279	Yes
ascaTRINITY_DN322493_c0_g1::TRINITY_DN322493_c0_g1_i2::g.113550::m.113550	2.66851	1.59241	3.54591	2.29343	3.54981	3.52103	2.60228	3.12142	8.9869	5.80043	Yes
ascaTRINITY_DN317269_c0_g1::TRINITY_DN317269_c0_g1_i1::g.75208::m.75208	3.50251	3.33166	2.77327	2.85079	3.43884	3.06876	3.20248	3.11947	2.66484	2.73841	Yes
ascaTRINITY_DN393162_c0_g1::TRINITY_DN393162_c0_g1_i1::g.102675::m.102675	5.85422	4.99127	2.94737	2.7244	2.925	3.70622	4.59762	3.11854	5.61092	3.82337	Yes
ascaTRINITY_DN360863_c0_g1::TRINITY_DN360863_c0_g1_i1::g.141835::m.141835	4.35205	1.5522	7.16742	4.23932	2.28389	2.82658	4.35723	3.1166	7.6103	5.57866	Yes
ascaTRINITY_DN328035_c1_g4::TRINITY_DN328035_c1_g4_i2::g.38318::m.38318	3.038	2.95564	2.91698	3.43307	3.59532	2.32122	2.97021	3.11654	4.41808	3.73743	Yes
ascaTRINITY_DN314014_c0_g2::TRINITY_DN314014_c0_g2_i2::g.73096::m.73096	2.15726	2.98426	3.22132	3.79744	2.36445	3.1813	2.78761	3.1144	1.63969	1.56886	Yes
ascaTRINITY_DN325717_c0_g1::TRINITY_DN325717_c0_g1_i1::g.135928::m.135928	3.68804	3.53998	2.71536	2.95355	2.56796	3.81636	3.31446	3.11262	2.41525	2.0624	Yes
ascaTRINITY_DN318250_c4_g3::TRINITY_DN318250_c4_g3_i1::g.142706::m.142706	3.21693	2.15953	4.97569	2.86326	4.52701	1.93948	3.45072	3.10992	2.60388	2.02239	Yes
ascaTRINITY_DN325592_c0_g1::TRINITY_DN325592_c0_g1_i3::g.40278::m.40278	3.22958	2.98948	3.47295	3.31213	2.75016	3.26555	3.23067	3.10928	1.76865	2.45126	Yes
ascaTRINITY_DN322070_c1_g1::TRINITY_DN322070_c1_g1_i1::g.108519::m.108519	4.11937	1.2903	0.968209	2.07281	4.11064	3.14304	2.12596	3.10883	4.09453	4.72092	Yes
ascaTRINITY_DN313557_c0_g1::TRINITY_DN313557_c0_g1_i3::g.139396::m.139396	4.24126	7.82957	6.84297	3.16878	5.47978	0.667471	6.3046	3.10534	10.0179	5.42568	Yes
aparTR31385|c4_g2_i3|m.19299	3.02206	2.98282	2.45871	3.08219	3.59081	2.64135	2.8212	3.10478	8.09426	5.04874	Yes
ascaTRINITY_DN319551_c4_g1::TRINITY_DN319551_c4_g1_i15::g.77052::m.77052	1.72631	2.96854	2.99628	3.20599	2.42013	3.67945	2.56371	3.10186	2.53164	1.84828	Yes
ascaTRINITY_DN326207_c2_g1::TRINITY_DN326207_c2_g1_i3::g.19848::m.19848	1.62066	2.00436	1.39483	3.56281	2.88546	2.85573	1.67329	3.10133	1.54198	1.6898	Yes
aparTR56129|c0_g2_i1|m.36735	2.67297	3.08	2.64008	3.20789	3.88891	2.20659	2.79768	3.10113	9.80445	6.70067	Yes
aparTR21915|c0_g1_i1|m.9590	3.05502	3.36041	3.63396	3.68402	1.87945	3.73954	3.3498	3.10101	2.50841	1.86651	Yes
ascaTRINITY_DN122562_c0_g2::TRINITY_DN122562_c0_g2_i1::g.3916::m.3916	4.64907	2.8603	5.18279	1.25611	5.41942	2.62595	4.23072	3.10049	3.73336	0.604951	Yes
ascaTRINITY_DN316135_c5_g2::TRINITY_DN316135_c5_g2_i2::g.52811::m.52811	3.25191	3.49019	3.19534	3.8239	2.73028	2.74614	3.31248	3.10011	2.09846	2.47346	Yes
aparTR61652|c0_g2_i1|m.40380	3.55685	3.04318	3.9173	3.3296	3.51601	2.44584	3.50577	3.09715	1.94027	2.08862	Yes
ascaTRINITY_DN345149_c0_g1::TRINITY_DN345149_c0_g1_i1::g.52304::m.52304	3.51765	2.75322	2.94817	2.95789	3.48745	2.84487	3.07301	3.09674	2.1152	2.2264	Yes
ascaTRINITY_DN323179_c0_g1::TRINITY_DN323179_c0_g1_i24::g.134442::m.134442	4.86145	2.57958	2.79454	2.77272	2.45478	4.06267	3.41186	3.09672	5.66067	3.86719	Yes
ascaTRINITY_DN345094_c0_g1::TRINITY_DN345094_c0_g1_i1::g.142829::m.142829	2.35431	2.60727	3.50092	3.59161	2.56627	3.1279	2.82083	3.09526	2.436	2.09333	Yes
ascaTRINITY_DN343559_c0_g1::TRINITY_DN343559_c0_g1_i1::g.17172::m.17172	3.27024	2.06807	3.90245	2.8563	3.02712	3.40048	3.08025	3.09463	2.68179	2.52359	Yes
ascaTRINITY_DN326258_c5_g1::TRINITY_DN326258_c5_g1_i2::g.19612::m.19612	7.87976	4.36001	4.54986	2.41759	2.22064	4.64202	5.59654	3.09341	1.89448	2.0386	Yes
aparTR44333|c2_g8_i1|m.29694	1.86176	1.15944	1.31434	1.55616	4.05351	3.66671	1.44518	3.09213	3.2363	2.94749	Yes
ascaTRINITY_DN324873_c7_g1::TRINITY_DN324873_c7_g1_i2::g.81971::m.81971	2.69967	3.11007	3.00017	2.05162	3.53134	3.69185	2.93664	3.0916	5.0397	4.92893	Yes
ascaTRINITY_DN318280_c2_g1::TRINITY_DN318280_c2_g1_i1::g.142306::m.142306	2.52742	3.33992	2.69317	2.62984	3.08134	3.55646	2.8535	3.08921	2.50607	2.11958	Yes
aparTR49234|c0_g1_i3|m.31475	4.5452	4.20416	3.7487	2.86117	2.98922	3.41623	4.16602	3.08887	4.47223	4.61701	Yes
ascaTRINITY_DN383418_c0_g1::TRINITY_DN383418_c0_g1_i1::g.4110::m.4110	2.84267	3.13009	2.96748	3.7039	3.22485	2.33349	2.98008	3.08742	2.0488	2.01363	Yes
ascaTRINITY_DN323013_c1_g1::TRINITY_DN323013_c1_g1_i4::g.121570::m.121570	3.96381	4.53144	2.5583	3.63472	2.50764	3.11971	3.68451	3.08736	3.97703	4.29742	Yes
ascaTRINITY_DN328216_c0_g1::TRINITY_DN328216_c0_g1_i2::g.22615::m.22615	5.20514	3.0239	1.70201	2.91646	3.27689	3.06816	3.31035	3.08717	2.90049	2.01056	Yes
ascaTRINITY_DN325107_c0_g2::TRINITY_DN325107_c0_g2_i1::g.65573::m.65573	0.706327	1.3068	4.91749	2.80626	3.10968	3.34405	2.31021	3.08666	3.40882	1.19279	Yes
ascaTRINITY_DN323564_c0_g3::TRINITY_DN323564_c0_g3_i1::g.100969::m.100969	2.25716	1.94931	2.61264	2.68524	3.43472	3.13638	2.27304	3.08544	0.94507	0.955803	Yes
ascaTRINITY_DN321771_c3_g1::TRINITY_DN321771_c3_g1_i2::g.94100::m.94100	5.67739	3.76676	4.57552	2.514	4.25758	2.48449	4.67322	3.08535	15.1388	6.40124	Yes
ascaTRINITY_DN317124_c0_g1::TRINITY_DN317124_c0_g1_i8::g.119503::m.119503	2.5601	2.1695	1.93822	3.27859	3.28934	2.68613	2.22261	3.08469	2.53319	3.02592	Yes
ascaTRINITY_DN345319_c0_g1::TRINITY_DN345319_c0_g1_i1::g.90674::m.90674	1.42739	5.05428	1.27234	5.43034	0.962719	2.85962	2.58467	3.08423	3.83406	3.60669	Yes
ascaTRINITY_DN319044_c5_g4::TRINITY_DN319044_c5_g4_i1::g.78199::m.78199	4.41313	4.10476	3.30887	3.28558	3.68082	2.28574	3.94226	3.08405	9.50961	5.43704	Yes
ascaTRINITY_DN398866_c0_g1::TRINITY_DN398866_c0_g1_i1::g.85571::m.85571	2.6799	3.06939	2.3111	3.10896	3.19275	2.9453	2.6868	3.08234	5.88302	4.8337	Yes
ascaTRINITY_DN323883_c5_g1::TRINITY_DN323883_c5_g1_i1::g.105669::m.105669	3.42946	3.17783	2.10523	2.75173	3.58448	2.90907	2.90417	3.08176	3.49531	3.25341	Yes
ascaTRINITY_DN318424_c6_g1::TRINITY_DN318424_c6_g1_i3::g.87173::m.87173	2.73663	2.44437	1.93351	3.27443	3.72145	2.24752	2.3715	3.08113	2.30421	2.51283	Yes
aparTR62958|c0_g1_i1|m.41736	3.3969	2.89499	3.2866	2.2749	2.84886	4.1189	3.19283	3.08088	2.77909	2.39018	Yes
ascaTRINITY_DN310414_c0_g2::TRINITY_DN310414_c0_g2_i1::g.75527::m.75527	2.43184	2.23002	1.07932	3.18816	3.2501	2.80152	1.91372	3.07993	0.945606	1.04967	Yes
ascaTRINITY_DN395941_c0_g1::TRINITY_DN395941_c0_g1_i1::g.89147::m.89147	2.49876	1.48197	2.9615	2.11287	3.3271	3.79904	2.31407	3.07967	2.66684	2.00879	Yes
aparTR69705|c0_g1_i3|m.46478	3.17632	1.61298	2.42038	2.87411	3.89848	2.46417	2.40323	3.07892	2.28358	2.49946	Yes
ascaTRINITY_DN322614_c4_g1::TRINITY_DN322614_c4_g1_i12::g.24474::m.24474	2.99991	0.927169	3.39757	4.54371	2.12947	2.56269	2.44155	3.07862	0.731328	1.00124	Yes
ascaTRINITY_DN134118_c0_g2::TRINITY_DN134118_c0_g2_i1::g.3466::m.3466	3.50942	3.14442	1.80414	2.94233	3.54435	2.74631	2.81933	3.07766	2.77647	2.31766	Yes
aparTR49625|c3_g1_i1|m.32781	4.94682	3.87219	4.54882	2.3426	2.17092	4.71885	4.45594	3.07746	8.66581	3.90264	Yes
ascaTRINITY_DN327335_c1_g3::TRINITY_DN327335_c1_g3_i1::g.31786::m.31786	1.3811	3.67924	5.24058	3.52968	2.67191	3.02248	3.43364	3.07469	4.14952	1.41939	Yes
ascaTRINITY_DN321204_c7_g2::TRINITY_DN321204_c7_g2_i1::g.91184::m.91184	3.75217	3.91419	2.35599	2.91079	3.8268	2.47676	3.34078	3.07145	2.84493	2.94326	Yes
ascaTRINITY_DN321293_c0_g1::TRINITY_DN321293_c0_g1_i3::g.91389::m.91389	3.85811	4.08309	3.57983	2.53835	2.34863	4.32676	3.84034	3.07125	3.82772	4.27529	Yes
ascaTRINITY_DN319053_c6_g1::TRINITY_DN319053_c6_g1_i1::g.78563::m.78563	2.65741	1.82242	3.67872	3.0098	2.19437	4.00611	2.71952	3.07009	3.04655	2.33961	Yes
ascaTRINITY_DN320475_c8_g1::TRINITY_DN320475_c8_g1_i1::g.126454::m.126454	3.84222	3.07304	2.00111	3.22358	2.97089	3.01522	2.97213	3.06989	1.50485	2.27533	Yes
ascaTRINITY_DN328753_c1_g4::TRINITY_DN328753_c1_g4_i1::g.100178::m.100178	3.75013	3.15846	4.80546	3.46899	2.78891	2.94791	3.90469	3.0686	6.80424	4.49034	Yes
ascaTRINITY_DN329639_c0_g1::TRINITY_DN329639_c0_g1_i1::g.51358::m.51358	9.05578	6.52874	8.67164	2.60547	3.31177	3.28769	8.08539	3.06831	10.833	4.01463	Yes
ascaTRINITY_DN323703_c3_g1::TRINITY_DN323703_c3_g1_i1::g.53806::m.53806	3.24325	4.19181	3.17852	3.36405	3.01651	2.81774	3.53786	3.0661	4.18622	2.46692	Yes
ascaTRINITY_DN314747_c1_g1::TRINITY_DN314747_c1_g1_i1::g.41549::m.41549	2.73919	2.54192	3.0852	3.22571	3.19658	2.77417	2.78877	3.06549	2.40255	2.43036	Yes
ascaTRINITY_DN328486_c2_g5::TRINITY_DN328486_c2_g5_i1::g.36443::m.36443	4.48872	5.668	2.9453	3.36033	3.12028	2.71269	4.36734	3.06443	3.64376	5.78747	Yes
ascaTRINITY_DN359889_c0_g1::TRINITY_DN359889_c0_g1_i1::g.95363::m.95363	3.11168	2.86836	2.99939	3.03636	2.6734	3.48271	2.99315	3.06416	2.8889	2.79365	Yes
ascaTRINITY_DN165009_c0_g1::TRINITY_DN165009_c0_g1_i1::g.1545::m.1545	3.04115	2.7607	2.84312	3.05161	2.68504	3.45515	2.88166	3.06393	0.601459	0.573086	Yes
ascaTRINITY_DN323066_c11_g2::TRINITY_DN323066_c11_g2_i6::g.121647::m.121647	3.70092	1.69381	3.26895	2.96422	3.31198	2.91314	2.88789	3.06311	7.54913	8.00331	Yes
aparTR16607|c2_g1_i1|m.4362	5.25866	5.11146	5.42261	2.99918	3.63497	2.54179	5.26424	3.05865	2.64938	2.58233	Yes
aparTR31388|c2_g1_i1|m.19314	3.17638	3.50271	3.39461	2.92263	3.21155	3.03387	3.3579	3.05602	4.60336	3.87697	Yes
ascaTRINITY_DN305689_c0_g1::TRINITY_DN305689_c0_g1_i2::g.122925::m.122925	3.85456	2.66568	3.55507	2.87747	2.54703	3.74065	3.35844	3.05505	11.2976	6.20831	Yes
ascaTRINITY_DN309025_c0_g1::TRINITY_DN309025_c0_g1_i1::g.97680::m.97680	3.49978	4.03139	4.40738	3.30102	3.16789	2.6892	3.97952	3.0527	2.30113	4.28566	Yes
ascaTRINITY_DN317843_c1_g1::TRINITY_DN317843_c1_g1_i2::g.116927::m.116927	5.0798	4.6485	3.75454	2.87024	2.85133	3.43437	4.49428	3.05198	2.54218	2.93525	Yes
ascaTRINITY_DN323545_c1_g1::TRINITY_DN323545_c1_g1_i2::g.100771::m.100771	2.40935	2.23918	3.71823	2.88527	3.02828	3.24083	2.78892	3.05146	5.30289	3.89166	Yes
ascaTRINITY_DN328388_c0_g1::TRINITY_DN328388_c0_g1_i24::g.144056::m.144056	3.50768	3.71347	3.69969	3.41861	3.54035	2.1952	3.64028	3.05139	3.11463	2.3922	Yes
ascaTRINITY_DN328172_c0_g2::TRINITY_DN328172_c0_g2_i17::g.57225::m.57225	44.4698	42.6054	44.2706	3.01164	2.62828	3.51311	43.7819	3.05101	47.7349	1.9762	Yes
ascaTRINITY_DN319841_c2_g2::TRINITY_DN319841_c2_g2_i4::g.122002::m.122002	3.26197	3.83242	2.78624	3.47383	2.7389	2.93592	3.29354	3.04955	5.39843	3.97803	Yes
ascaTRINITY_DN318250_c3_g1::TRINITY_DN318250_c3_g1_i1::g.142703::m.142703	2.75784	2.25396	2.43328	3.24706	2.79769	3.10287	2.48169	3.04921	1.51956	1.30144	Yes
aparTR79012|c3_g2_i4|m.56439	2.3454	2.48896	2.49942	3.43752	3.14305	2.56535	2.44459	3.04864	1.44959	1.40034	Yes
ascaTRINITY_DN318743_c2_g6::TRINITY_DN318743_c2_g6_i3::g.98340::m.98340	3.86421	2.70936	2.5408	2.16661	3.80025	3.17485	3.03812	3.04724	1.9463	1.48681	Yes
ascaTRINITY_DN332849_c0_g1::TRINITY_DN332849_c0_g1_i1::g.13756::m.13756	4.63586	3.37754	3.27736	3.65582	2.44749	3.03482	3.76359	3.04604	4.13539	2.4915	Yes
ascaTRINITY_DN401480_c0_g1::TRINITY_DN401480_c0_g1_i1::g.685::m.685	2.42699	5.62406	3.813	2.72463	4.39969	2.00333	3.95468	3.04255	10.565	8.39459	Yes
ascaTRINITY_DN322312_c1_g4::TRINITY_DN322312_c1_g4_i1::g.131972::m.131972	4.72135	3.29273	1.9049	3.4229	2.37119	3.33211	3.30633	3.04207	2.43315	2.1175	Yes
ascaTRINITY_DN328517_c3_g2::TRINITY_DN328517_c3_g2_i1::g.95950::m.95950	2.22956	4.29508	3.53523	4.08575	2.73549	2.30082	3.35329	3.04069	3.72207	4.99185	Yes
ascaTRINITY_DN324198_c1_g1::TRINITY_DN324198_c1_g1_i8::g.116167::m.116167	3.19275	2.87687	2.5133	3.65545	2.00147	3.45757	2.86097	3.03816	2.18314	1.82285	Yes
aparTR42963|c0_g1_i1|m.28411	3.84089	2.9666	3.63554	2.87053	3.399	2.84214	3.48101	3.03722	4.59452	4.15701	Yes
ascaTRINITY_DN319690_c7_g2::TRINITY_DN319690_c7_g2_i6::g.117620::m.117620	3.53392	4.13475	4.80257	3.27288	2.96243	2.86877	4.15708	3.03469	2.36746	1.81401	Yes
ascaTRINITY_DN360819_c0_g1::TRINITY_DN360819_c0_g1_i1::g.141829::m.141829	2.39366	2.84021	3.05154	2.88788	3.855	2.3493	2.7618	3.03073	4.07064	3.73632	Yes
ascaTRINITY_DN324925_c4_g3::TRINITY_DN324925_c4_g3_i1::g.91966::m.91966	2.94596	2.41944	4.36889	2.87739	2.86196	3.35099	3.24476	3.03012	10.1179	7.51287	Yes
ascaTRINITY_DN320161_c0_g1::TRINITY_DN320161_c0_g1_i2::g.145461::m.145461	4.00886	2.26797	2.76406	3.38067	2.68449	3.02355	3.01363	3.02957	15.2145	5.66951	Yes
ascaTRINITY_DN325659_c7_g4::TRINITY_DN325659_c7_g4_i1::g.123249::m.123249	3.5674	3.36284	3.47665	3.69652	2.92152	2.46889	3.46896	3.02898	2.53094	2.26731	Yes
ascaTRINITY_DN307330_c2_g1::TRINITY_DN307330_c2_g1_i1::g.52269::m.52269	2.21	2.23597	2.7563	4.4375	2.39801	2.25061	2.40076	3.02871	1.7323	1.92649	Yes
aparTR24409|c1_g1_i1|m.12092	5.40269	1.62756	3.15609	2.78937	3.27666	3.01613	3.39545	3.02739	5.64562	3.759	Yes
ascaTRINITY_DN316534_c1_g1::TRINITY_DN316534_c1_g1_i1::g.26433::m.26433	1.59333	1.19068	4.25688	3.95709	2.18899	2.93059	2.34696	3.02556	2.72996	4.21279	Yes
ascaTRINITY_DN328145_c1_g1::TRINITY_DN328145_c1_g1_i2::g.57739::m.57739	3.87092	3.04744	2.98114	3.37582	2.39054	3.30819	3.29983	3.02485	3.01312	3.1622	Yes
ascaTRINITY_DN328216_c1_g1::TRINITY_DN328216_c1_g1_i4::g.22648::m.22648	4.99165	3.29119	3.05699	2.64047	1.90442	4.5269	3.77994	3.02393	2.59521	1.84925	Yes
ascaTRINITY_DN344008_c0_g1::TRINITY_DN344008_c0_g1_i1::g.66185::m.66185	2.77475	2.09401	2.87124	3.17912	3.35453	2.53752	2.58	3.02372	3.16854	2.7056	Yes
aparTR69932|c4_g1_i1|m.47199	2.44443	2.55439	2.43691	3.21453	3.25522	2.59816	2.47858	3.02264	2.19253	2.33695	Yes
ascaTRINITY_DN302944_c0_g1::TRINITY_DN302944_c0_g1_i3::g.91583::m.91583	5.34506	4.99844	4.24662	2.91056	3.10063	3.05549	4.86338	3.02223	3.5689	3.63399	Yes
aparTR89380|c0_g1_i1|m.60859	2.66258	4.3272	2.16323	3.20561	2.81378	3.04552	3.05101	3.02164	3.28405	3.06638	Yes
ascaTRINITY_DN325162_c1_g1::TRINITY_DN325162_c1_g1_i3::g.65594::m.65594	3.53987	2.99995	2.8271	3.05247	3.56135	2.45084	3.12231	3.02155	2.99585	2.01813	Yes
ascaTRINITY_DN326510_c1_g1::TRINITY_DN326510_c1_g1_i5::g.103111::m.103111	2.61749	3.35173	1.30552	3.49232	3.37911	2.19029	2.42491	3.02057	1.63702	1.64716	Yes
ascaTRINITY_DN322636_c0_g1::TRINITY_DN322636_c0_g1_i6::g.23898::m.23898	2.03651	2.58457	2.18721	2.16816	3.34556	3.54712	2.26943	3.02028	1.456	1.11448	Yes
aparTR24409|c1_g1_i1|m.12091	4.95481	2.90698	3.25827	2.48586	3.54178	3.03006	3.70669	3.01923	6.32054	3.97948	Yes
ascaTRINITY_DN319474_c0_g1::TRINITY_DN319474_c0_g1_i1::g.138696::m.138696	2.93951	1.72585	3.09743	2.91304	2.29068	3.85385	2.5876	3.01919	1.9992	2.50358	Yes
ascaTRINITY_DN311734_c0_g1::TRINITY_DN311734_c0_g1_i1::g.111861::m.111861	3.09454	3.38475	2.82342	3.20369	2.9337	2.91896	3.1009	3.01878	3.77609	3.10414	Yes
ascaTRINITY_DN323057_c0_g1::TRINITY_DN323057_c0_g1_i2::g.121227::m.121227	15.1782	15.2452	17.5961	1.86649	3.14131	4.04735	16.0065	3.01838	2.59192	4.50429	Yes
ascaTRINITY_DN386271_c0_g1::TRINITY_DN386271_c0_g1_i1::g.139559::m.139559	2.55982	1.94196	1.24928	1.54718	3.80856	3.69826	1.91702	3.018	3.1662	3.17736	Yes
aparTR49423|c0_g4_i2|m.32089	3.54039	3.59448	2.98825	3.14958	2.67026	3.223	3.37437	3.01428	2.74814	2.8357	Yes
ascaTRINITY_DN328169_c4_g8::TRINITY_DN328169_c4_g8_i1::g.57510::m.57510	2.71626	2.4377	3.19061	2.49232	3.2114	3.33752	2.78152	3.01375	4.51772	3.5222	Yes
ascaTRINITY_DN317676_c6_g1::TRINITY_DN317676_c6_g1_i3::g.49552::m.49552	3.31656	2.67174	3.02219	2.75381	3.00544	3.27754	3.0035	3.01226	3.60651	3.30597	Yes
ascaTRINITY_DN322963_c1_g1::TRINITY_DN322963_c1_g1_i1::g.66416::m.66416	2.60813	2.69439	2.43925	2.73469	3.55866	2.73811	2.58059	3.01049	1.55361	1.68646	Yes
ascaTRINITY_DN326240_c0_g1::TRINITY_DN326240_c0_g1_i1::g.19931::m.19931	4.17604	2.81655	3.94551	1.60727	2.988	4.43464	3.64603	3.00997	1.85343	1.80855	Yes
ascaTRINITY_DN325350_c14_g1::TRINITY_DN325350_c14_g1_i1::g.25211::m.25211	2.94526	1.94012	2.44002	2.45611	3.7644	2.80898	2.4418	3.00983	6.4243	2.54464	Yes
ascaTRINITY_DN313637_c0_g1::TRINITY_DN313637_c0_g1_i5::g.60093::m.60093	3.15152	3.43192	2.60716	3.08544	2.47415	3.46947	3.06353	3.00969	3.1786	3.24294	Yes
aparTR75687|c0_g1_i1|m.53620	1.23516	2.08775	2.30121	2.51832	3.91668	2.59137	1.87471	3.00879	1.78034	1.4436	Yes
ascaTRINITY_DN161645_c0_g1::TRINITY_DN161645_c0_g1_i1::g.2456::m.2456	3.89732	1.73649	2.91456	3.39832	2.90801	2.71656	2.84946	3.00763	1.50514	1.51725	Yes
ascaTRINITY_DN328258_c0_g3::TRINITY_DN328258_c0_g3_i1::g.22395::m.22395	3.30227	1.98052	2.87445	3.67504	2.9435	2.40281	2.71908	3.00712	4.71401	3.34724	Yes
ascaTRINITY_DN152269_c0_g1::TRINITY_DN152269_c0_g1_i1::g.1281::m.1281	2.20757	3.21366	2.32424	3.66776	4.05635	1.29689	2.58182	3.007	1.30478	1.25247	Yes
ascaTRINITY_DN310216_c1_g1::TRINITY_DN310216_c1_g1_i2::g.17271::m.17271	3.13323	2.98689	2.18726	2.47116	2.7032	3.84526	2.76913	3.00654	3.4801	3.50048	Yes
ascaTRINITY_DN317134_c0_g1::TRINITY_DN317134_c0_g1_i2::g.119649::m.119649	7.02069	4.85144	4.30158	3.37031	2.92771	2.71825	5.39124	3.00542	4.41371	3.6651	Yes
ascaTRINITY_DN320700_c8_g1::TRINITY_DN320700_c8_g1_i4::g.96841::m.96841	3.3906	3.16074	3.95783	2.606	2.99984	3.40878	3.50305	3.00487	2.29628	1.881	Yes
ascaTRINITY_DN320475_c0_g1::TRINITY_DN320475_c0_g1_i1::g.126444::m.126444	2.89394	3.1188	3.52075	2.60006	2.90737	3.50463	3.17783	3.00402	1.99493	1.95167	Yes
ascaTRINITY_DN320307_c8_g1::TRINITY_DN320307_c8_g1_i17::g.140916::m.140916	1.84602	2.81198	3.31915	3.00855	2.36275	3.63855	2.65905	3.00328	2.59917	2.15779	Yes
ascaTRINITY_DN393574_c0_g1::TRINITY_DN393574_c0_g1_i1::g.51404::m.51404	3.07761	4.48195	2.09133	3.27184	3.13161	2.60382	3.21697	3.00242	2.18224	2.47623	Yes
ascaTRINITY_DN325283_c0_g1::TRINITY_DN325283_c0_g1_i5::g.102496::m.102496	2.73029	2.47389	3.45552	2.83293	3.40656	2.76773	2.88657	3.00241	3.1243	3.22192	Yes
aparTR20851|c0_g1_i1|m.8650	3.5601	3.08469	3.64994	3.1012	3.04603	2.8542	3.43158	3.00048	4.51251	3.04973	Yes
ascaTRINITY_DN384511_c0_g1::TRINITY_DN384511_c0_g1_i1::g.116770::m.116770	1.74614	2.39487	2.62952	3.26574	2.64415	3.09074	2.25684	3.00021	3.406	2.04891	Yes
ascaTRINITY_DN329210_c0_g1::TRINITY_DN329210_c0_g1_i1::g.97628::m.97628	56.1365	48.5231	52.4458	2.86493	3.41459	2.7207	52.3685	3.00007	18.9116	2.47514	Yes
ascaTRINITY_DN326258_c5_g1::TRINITY_DN326258_c5_g1_i2::g.19608::m.19608	4.09991	3.26851	3.85677	2.56417	2.40861	4.0257	3.74173	2.9995	1.7672	1.80344	Yes
ascaTRINITY_DN357242_c0_g1::TRINITY_DN357242_c0_g1_i1::g.10817::m.10817	2.07406	3.99144	2.9507	3.99726	2.60705	2.3932	3.0054	2.99917	4.10493	2.22245	Yes
ascaTRINITY_DN322882_c8_g1::TRINITY_DN322882_c8_g1_i2::g.109040::m.109040	3.30912	4.04089	3.90338	2.37707	3.54719	3.07205	3.75113	2.99877	2.2951	2.37776	Yes
ascaTRINITY_DN326728_c5_g1::TRINITY_DN326728_c5_g1_i1::g.72592::m.72592	2.60913	2.7077	3.42309	2.93975	2.28506	3.7696	2.91331	2.99814	4.0049	2.59361	Yes
ascaTRINITY_DN323333_c2_g1::TRINITY_DN323333_c2_g1_i1::g.6498::m.6498	1.47684	1.87536	3.43548	3.61458	2.62979	2.74322	2.26256	2.99586	6.75413	2.98982	Yes
ascaTRINITY_DN320732_c9_g1::TRINITY_DN320732_c9_g1_i1::g.97204::m.97204	3.60806	2.64771	4.35332	3.03285	2.95181	3.0023	3.53637	2.99566	4.6669	4.71526	Yes
ascaTRINITY_DN317563_c3_g2::TRINITY_DN317563_c3_g2_i2::g.7359::m.7359	2.48636	3.17757	3.2449	3.05903	2.82036	3.10717	2.96961	2.99552	2.1345	2.12713	Yes
ascaTRINITY_DN320381_c5_g1::TRINITY_DN320381_c5_g1_i5::g.140591::m.140591	8.13972	7.56687	7.83927	2.46706	2.80118	3.71745	7.84862	2.99523	8.88407	3.99775	Yes
ascaTRINITY_DN315035_c2_g4::TRINITY_DN315035_c2_g4_i2::g.138183::m.138183	2.74575	4.16781	5.49145	3.35898	2.0384	3.58767	4.135	2.99502	3.53413	2.46061	Yes
ascaTRINITY_DN188023_c0_g1::TRINITY_DN188023_c0_g1_i1::g.2071::m.2071	4.28479	4.77134	7.29347	3.02549	4.29095	1.66829	5.44987	2.99491	5.44739	1.33287	Yes
aparTR49558|c1_g1_i1|m.32446	3.08051	2.56242	2.87334	3.26076	2.83375	2.88996	2.83875	2.99482	2.21643	2.67534	Yes
aparTR89424|c0_g2_i6|m.60941	2.52605	2.00721	2.83735	2.67102	2.61062	3.70012	2.45687	2.99392	2.01479	1.47726	Yes
ascaTRINITY_DN321552_c3_g1::TRINITY_DN321552_c3_g1_i1::g.110843::m.110843	3.49092	3.01257	2.57321	3.51599	1.77136	3.6854	3.02557	2.99092	2.54309	2.86305	Yes
ascaTRINITY_DN324950_c26_g3::TRINITY_DN324950_c26_g3_i1::g.92197::m.92197	2.89636	2.37717	3.0765	2.9084	2.57988	3.47898	2.78335	2.98909	4.83324	4.43824	Yes
ascaTRINITY_DN320436_c0_g1::TRINITY_DN320436_c0_g1_i3::g.126466::m.126466	3.27068	2.82278	3.46495	3.34834	2.62601	2.99288	3.18614	2.98908	2.56838	2.47964	Yes
ascaTRINITY_DN326609_c6_g1::TRINITY_DN326609_c6_g1_i2::g.73703::m.73703	2.24344	2.50452	3.71218	3.71955	2.52485	2.71936	2.82005	2.98792	1.69768	2.01859	Yes
ascaTRINITY_DN326202_c0_g4::TRINITY_DN326202_c0_g4_i1::g.19084::m.19084	2.47828	3.61219	3.8301	2.29388	3.469	3.19895	3.30686	2.98728	6.7308	4.929	Yes
ascaTRINITY_DN326151_c0_g2::TRINITY_DN326151_c0_g2_i5::g.61405::m.61405	3.13422	3.06949	3.10865	3.1729	2.90235	2.87986	3.10412	2.98504	2.03706	1.93547	Yes
ascaTRINITY_DN327686_c0_g1::TRINITY_DN327686_c0_g1_i2::g.11703::m.11703	3.17933	3.09346	2.99515	3.14732	3.26764	2.53833	3.08931	2.98443	2.34033	2.42498	Yes
ascaTRINITY_DN318889_c8_g1::TRINITY_DN318889_c8_g1_i4::g.104671::m.104671	3.01605	3.83254	2.07183	3.37742	2.62052	2.95337	2.97347	2.98377	5.11032	3.93531	Yes
ascaTRINITY_DN388165_c0_g1::TRINITY_DN388165_c0_g1_i1::g.63484::m.63484	3.03963	1.28688	1.35983	1.34041	3.16622	4.43497	1.89545	2.98053	1.22511	0	Yes
ascaTRINITY_DN327180_c1_g3::TRINITY_DN327180_c1_g3_i1::g.128467::m.128467	3.09088	1.53246	1.83818	2.89627	4.50494	1.53765	2.15384	2.97962	1.32793	0.710695	Yes
ascaTRINITY_DN322707_c13_g1::TRINITY_DN322707_c13_g1_i1::g.135388::m.135388	1.22356	3.29128	3.15865	2.23334	3.6911	3.00573	2.55783	2.97672	2.34405	1.86248	Yes
ascaTRINITY_DN317287_c1_g1::TRINITY_DN317287_c1_g1_i6::g.74703::m.74703	4.17029	4.95797	1.91728	3.04475	3.60646	2.27392	3.68184	2.97504	2.97756	3.21153	Yes
ascaTRINITY_DN317247_c0_g1::TRINITY_DN317247_c0_g1_i16::g.74725::m.74725	3.56791	2.38076	3.1843	3.89648	2.86638	2.15443	3.04433	2.97243	1.86737	1.99455	Yes
ascaTRINITY_DN319944_c0_g2::TRINITY_DN319944_c0_g2_i1::g.8600::m.8600	3.26982	3.13328	3.20651	3.372	2.40644	3.13683	3.2032	2.97176	2.91277	2.7769	Yes
ascaTRINITY_DN324056_c5_g2::TRINITY_DN324056_c5_g2_i2::g.88281::m.88281	4.29139	4.15474	3.25014	1.61215	3.42122	3.8739	3.89876	2.96909	2.0097	2.1351	Yes
aparTR13241|c3_g2_i2|m.2146	2.07204	3.10804	2.78666	2.46884	3.09052	3.34677	2.65558	2.96871	1.53787	1.9468	Yes
ascaTRINITY_DN327403_c4_g1::TRINITY_DN327403_c4_g1_i1::g.106313::m.106313	2.94613	3.82346	1.04493	3.51563	2.41504	2.96305	2.60484	2.96457	1.70895	1.25416	Yes
ascaTRINITY_DN164902_c0_g1::TRINITY_DN164902_c0_g1_i1::g.2328::m.2328	3.98099	4.47524	4.34737	2.11371	3.33298	3.43363	4.26786	2.96011	8.02159	2.52511	Yes
ascaTRINITY_DN323592_c4_g2::TRINITY_DN323592_c4_g2_i2::g.100703::m.100703	3.78318	3.31073	2.51643	3.07721	2.99702	2.80376	3.20345	2.95933	3.21189	3.07117	Yes
ascaTRINITY_DN306936_c0_g1::TRINITY_DN306936_c0_g1_i2::g.102613::m.102613	3.13879	3.14346	2.46673	2.02756	3.58407	3.26441	2.91633	2.95868	5.16166	5.1881	Yes
ascaTRINITY_DN313253_c0_g1::TRINITY_DN313253_c0_g1_i1::g.83961::m.83961	2.23226	1.9054	1.89661	3.16388	2.51203	3.19904	2.01142	2.95832	3.06247	2.49255	Yes
ascaTRINITY_DN314749_c0_g4::TRINITY_DN314749_c0_g4_i1::g.41453::m.41453	2.80623	3.68998	3.06498	2.18092	3.26286	3.42876	3.18707	2.95751	1.46181	1.58263	Yes
ascaTRINITY_DN326222_c1_g1::TRINITY_DN326222_c1_g1_i2::g.20304::m.20304	2.47345	2.51033	3.17648	2.81101	3.24463	2.81537	2.72008	2.957	2.34564	2.00172	Yes
ascaTRINITY_DN386476_c0_g1::TRINITY_DN386476_c0_g1_i1::g.110695::m.110695	2.76116	2.9975	4.95564	2.71575	2.23367	3.92143	3.57143	2.95695	3.4352	3.20042	Yes
ascaTRINITY_DN327235_c0_g1::TRINITY_DN327235_c0_g1_i1::g.129970::m.129970	3.19227	2.3795	2.62058	2.62214	2.92585	3.3219	2.73079	2.95663	2.70096	2.31494	Yes
ascaTRINITY_DN323812_c2_g2::TRINITY_DN323812_c2_g2_i9::g.106132::m.106132	1.0367	2.28719	4.08928	2.31012	4.14239	2.41627	2.47105	2.95626	2.02303	2.10579	Yes
ascaTRINITY_DN327837_c1_g1::TRINITY_DN327837_c1_g1_i1::g.68653::m.68653	2.6288	3.26442	3.69082	3.99363	2.4984	2.37421	3.19468	2.95541	2.82704	3.49374	Yes
aparTR17409|c2_g2_i6|m.5397	3.39464	3.30003	3.25814	2.77895	3.32359	2.75525	3.31761	2.9526	2.14972	1.83552	Yes
aparTR86462|c0_g1_i1|m.59089	1.43639	3.68633	4.62567	2.85108	3.2302	2.77202	3.24946	2.9511	1.3621	2.40206	Yes
ascaTRINITY_DN328249_c6_g2::TRINITY_DN328249_c6_g2_i1::g.22149::m.22149	2.60758	2.51632	2.15344	2.11767	3.31732	3.41651	2.42578	2.9505	2.30732	2.29169	Yes
ascaTRINITY_DN325358_c2_g1::TRINITY_DN325358_c2_g1_i1::g.25547::m.25547	1.87745	4.17617	3.93583	3.14612	2.72752	2.97597	3.32981	2.94987	1.86155	2.32321	Yes
ascaTRINITY_DN324563_c4_g2::TRINITY_DN324563_c4_g2_i1::g.14914::m.14914	3.48028	3.21858	2.9564	2.94074	3.20664	2.69838	3.21842	2.94858	2.60211	2.35747	Yes
ascaTRINITY_DN324860_c6_g2::TRINITY_DN324860_c6_g2_i5::g.81421::m.81421	2.10068	2.12135	2.30378	2.95167	2.92473	2.96446	2.17527	2.94695	1.54753	1.54932	Yes
ascaTRINITY_DN328546_c1_g1::TRINITY_DN328546_c1_g1_i1::g.96506::m.96506	2.85327	3.27787	2.15408	2.55014	2.91973	3.37068	2.76174	2.94685	2.71892	3.26341	Yes
ascaTRINITY_DN373395_c0_g1::TRINITY_DN373395_c0_g1_i1::g.120032::m.120032	3.54939	3.47358	3.11769	3.19396	1.48441	4.15653	3.38022	2.94497	6.38632	6.48563	Yes
ascaTRINITY_DN321381_c9_g1::TRINITY_DN321381_c9_g1_i1::g.48664::m.48664	1.54545	3.16817	5.18882	2.38576	3.01184	3.43568	3.30081	2.94443	3.51818	2.25584	Yes
ascaTRINITY_DN319589_c5_g2::TRINITY_DN319589_c5_g2_i2::g.77716::m.77716	2.23241	1.85974	3.61124	3.24568	3.2354	2.3517	2.5678	2.94426	1.37854	1.89067	Yes
aparTR39072|c0_g1_i2|m.24974	2.09849	3.40772	2.21908	2.81162	3.32086	2.69584	2.57509	2.94277	3.49286	3.46989	Yes
aparTR32048|c0_g1_i6|m.20566	2.51164	2.80323	2.91466	2.65062	3.31901	2.8548	2.74317	2.94148	3.30798	2.62813	Yes
ascaTRINITY_DN328145_c2_g1::TRINITY_DN328145_c2_g1_i4::g.57748::m.57748	3.68254	3.32795	3.38347	3.19521	2.72881	2.89828	3.46465	2.94077	3.80461	3.35448	Yes
ascaTRINITY_DN310216_c2_g1::TRINITY_DN310216_c2_g1_i1::g.17275::m.17275	3.45077	2.62813	3.13724	2.43532	3.2344	3.15113	3.07205	2.94028	4.43921	3.8016	Yes
ascaTRINITY_DN318638_c6_g2::TRINITY_DN318638_c6_g2_i1::g.9110::m.9110	3.579	4.03839	3.49788	3.09861	3.26234	2.45583	3.70509	2.93893	2.92403	2.68759	Yes
ascaTRINITY_DN311340_c0_g1::TRINITY_DN311340_c0_g1_i1::g.95511::m.95511	2.59726	3.51402	2.83978	3.00134	2.82976	2.98518	2.98369	2.93876	2.42448	2.26187	Yes
ascaTRINITY_DN314008_c0_g1::TRINITY_DN314008_c0_g1_i5::g.72912::m.72912	3.75611	2.34387	3.50462	2.9793	3.06479	2.76934	3.20153	2.93781	2.21166	1.99484	Yes
aparTR17933|c0_g1_i1|m.6192	3.50109	4.09045	2.88663	2.89928	2.61598	3.29358	3.49272	2.93628	1.83686	2.10374	Yes
ascaTRINITY_DN360416_c0_g1::TRINITY_DN360416_c0_g1_i1::g.141822::m.141822	3.76986	5.15568	3.09007	2.72703	1.4835	4.59421	4.0052	2.93491	6.46232	4.76733	Yes
ascaTRINITY_DN331040_c0_g1::TRINITY_DN331040_c0_g1_i1::g.56983::m.56983	1.32981	1.43162	2.79939	3.48463	2.96984	2.3471	1.85361	2.93386	1.68045	1.78722	Yes
aparTR29049|c0_g2_i1|m.16905	3.01561	3.34553	2.99791	3.08871	2.63378	3.06872	3.11968	2.9304	2.67713	2.07218	Yes
ascaTRINITY_DN317316_c0_g2::TRINITY_DN317316_c0_g2_i15::g.143262::m.143262	2.84762	3.15755	1.9651	2.86955	2.42813	3.49077	2.65676	2.92948	3.18607	2.91106	Yes
ascaTRINITY_DN320307_c7_g1::TRINITY_DN320307_c7_g1_i1::g.140907::m.140907	2.28307	1.42396	2.76961	3.74904	1.66224	3.37641	2.15888	2.92923	1.06163	1.23912	Yes
ascaTRINITY_DN318110_c5_g1::TRINITY_DN318110_c5_g1_i1::g.51743::m.51743	1.85954	2.74858	2.06209	2.08337	3.77705	2.92224	2.2234	2.92755	1.46156	1.96469	Yes
ascaTRINITY_DN306975_c0_g2::TRINITY_DN306975_c0_g2_i1::g.102660::m.102660	3.57395	2.89794	3.77189	1.59478	2.75462	4.43089	3.41459	2.92676	7.07824	9.46592	Yes
ascaTRINITY_DN326729_c1_g1::TRINITY_DN326729_c1_g1_i5::g.72127::m.72127	2.98198	2.53874	2.81379	2.58687	2.99237	3.20027	2.77817	2.9265	2.464	2.67213	Yes
ascaTRINITY_DN322403_c4_g1::TRINITY_DN322403_c4_g1_i3::g.113119::m.113119	4.6221	3.11926	3.41307	2.50139	3.42383	2.8528	3.71814	2.92601	3.13553	4.70786	Yes
ascaTRINITY_DN334050_c0_g1::TRINITY_DN334050_c0_g1_i1::g.18990::m.18990	3.70178	5.33997	2.1046	3.61229	2.1089	3.04918	3.71545	2.92346	1.73817	1.68458	Yes
ascaTRINITY_DN317902_c4_g2::TRINITY_DN317902_c4_g2_i1::g.63128::m.63128	2.73909	2.82609	2.53546	2.50511	2.90403	3.36102	2.70022	2.92339	2.67801	2.74066	Yes
aparTR24991|c0_g1_i1|m.12859	3.72052	2.90889	2.95151	2.91702	3.2273	2.61839	3.19364	2.9209	3.00472	2.49871	Yes
ascaTRINITY_DN318266_c0_g1::TRINITY_DN318266_c0_g1_i2::g.142478::m.142478	3.25119	3.35131	4.82606	2.91667	3.89273	1.95014	3.80952	2.91984	3.82761	2.37875	Yes
ascaTRINITY_DN324082_c5_g6::TRINITY_DN324082_c5_g6_i2::g.87723::m.87723	3.52208	3.17209	2.84175	3.05313	3.51917	2.18365	3.17864	2.91865	1.32045	1.06807	Yes
ascaTRINITY_DN328365_c3_g1::TRINITY_DN328365_c3_g1_i2::g.144565::m.144565	4.08792	4.11243	2.75015	3.15524	2.3346	3.2496	3.65017	2.91315	5.2428	3.66319	Yes
ascaTRINITY_DN372760_c0_g1::TRINITY_DN372760_c0_g1_i1::g.142755::m.142755	2.02558	3.72271	2.81892	3.74648	2.86926	2.12118	2.85573	2.9123	2.07115	1.8957	Yes
ascaTRINITY_DN320971_c1_g2::TRINITY_DN320971_c1_g2_i4::g.16006::m.16006	1.27698	2.35098	2.20247	1.45598	2.65011	4.62776	1.94348	2.91128	3.30859	1.48404	Yes
ascaTRINITY_DN323034_c0_g1::TRINITY_DN323034_c0_g1_i1::g.121194::m.121194	1.78263	0.733388	1.17053	1.51006	2.61096	4.61279	1.22885	2.91127	5.21409	3.35922	Yes
ascaTRINITY_DN309025_c0_g2::TRINITY_DN309025_c0_g2_i1::g.97682::m.97682	1.92208	3.41631	3.89073	4.52791	2.45607	1.74932	3.07638	2.9111	2.62203	2.08076	Yes
ascaTRINITY_DN361451_c0_g1::TRINITY_DN361451_c0_g1_i1::g.143466::m.143466	88.6074	73.656	81.3901	3.47316	3.14583	2.11045	81.2179	2.90981	59.021	1.38249	Yes
ascaTRINITY_DN325940_c0_g1::TRINITY_DN325940_c0_g1_i1::g.114553::m.114553	4.89303	1.67251	3.52569	4.04268	2.67893	2.00081	3.36374	2.90747	1.58986	1.41783	Yes
ascaTRINITY_DN391325_c0_g1::TRINITY_DN391325_c0_g1_i1::g.64657::m.64657	2.54928	3.42914	4.11131	2.38675	3.14076	3.19359	3.36324	2.90703	2.82714	2.10083	Yes
ascaTRINITY_DN321711_c6_g1::TRINITY_DN321711_c6_g1_i4::g.94369::m.94369	1.9265	3.3706	0.871427	3.342	2.01073	3.36545	2.05617	2.90606	0.785326	1.03893	Yes
aparTR17423|c1_g3_i1|m.5526	3.85759	4.67859	2.98541	3.01104	2.49368	3.21011	3.84053	2.90495	57.5745	23.7292	Yes
ascaTRINITY_DN322236_c0_g1::TRINITY_DN322236_c0_g1_i2::g.5378::m.5378	3.70497	3.72422	2.95558	2.65881	2.87067	3.18121	3.46159	2.90356	5.24815	3.89374	Yes
ascaTRINITY_DN317698_c6_g2::TRINITY_DN317698_c6_g2_i1::g.49909::m.49909	2.65018	3.29156	1.76102	2.12805	3.27371	3.30423	2.56759	2.902	1.80367	3.47454	Yes
ascaTRINITY_DN311633_c0_g1::TRINITY_DN311633_c0_g1_i4::g.60523::m.60523	2.19741	1.00263	2.56374	3.0727	2.59067	3.04118	1.92126	2.90152	3.35621	3.22496	Yes
ascaTRINITY_DN323564_c0_g1::TRINITY_DN323564_c0_g1_i4::g.100967::m.100967	3.16302	2.02183	3.02016	1.94045	3.2704	3.49038	2.735	2.90041	0.764848	0.58834	Yes
ascaTRINITY_DN402666_c0_g1::TRINITY_DN402666_c0_g1_i1::g.628::m.628	2.23442	1.34099	3.14436	2.81484	2.52243	3.35996	2.23992	2.89908	2.95506	3.18227	Yes
ascaTRINITY_DN328680_c0_g1::TRINITY_DN328680_c0_g1_i2::g.64399::m.64399	2.03775	3.04125	1.91357	2.55119	2.0464	4.09201	2.33086	2.89653	2.03038	0.965417	Yes
ascaTRINITY_DN322388_c6_g1::TRINITY_DN322388_c6_g1_i6::g.131915::m.131915	2.18858	3.26758	3.11428	4.8505	2.02269	1.81559	2.85681	2.89626	2.74343	3.24455	Yes
aparTR23936|c0_g1_i1|m.11137	2.96583	1.94505	2.606	2.12791	1.95835	4.60204	2.50563	2.8961	1.55058	1.60373	Yes
ascaTRINITY_DN322630_c1_g1::TRINITY_DN322630_c1_g1_i2::g.24228::m.24228	3.4313	2.95988	4.74917	3.54978	2.54059	2.59625	3.71345	2.89554	5.64699	3.78056	Yes
aparTR63491|c2_g4_i2|m.41832	3.59743	2.2485	2.49229	3.20847	3.16987	2.30536	2.77941	2.89457	7.28318	6.02258	Yes
ascaTRINITY_DN330405_c0_g1::TRINITY_DN330405_c0_g1_i1::g.43322::m.43322	4.26863	3.97995	1.22599	2.35959	4.9689	1.35019	3.15819	2.89289	1.19056	1.12855	Yes
aparTR19857|c0_g2_i2|m.8058	3.18942	2.55147	3.22874	3.36677	2.68503	2.62485	2.98988	2.89221	1.31389	1.8151	Yes
ascaTRINITY_DN326933_c8_g1::TRINITY_DN326933_c8_g1_i1::g.29425::m.29425	2.30371	1.05999	1.89289	1.40038	3.29891	3.97599	1.7522	2.89176	1.36338	1.20486	Yes
ascaTRINITY_DN326262_c0_g1::TRINITY_DN326262_c0_g1_i5::g.20174::m.20174	2.73134	2.32712	2.71119	3.70672	1.83793	3.12291	2.58988	2.88919	3.01697	2.93568	Yes
aparTR12961|c0_g3_i3|m.1549	2.857	3.34855	4.17032	2.61346	3.31865	2.73515	3.45862	2.88909	3.51274	3.73324	Yes
ascaTRINITY_DN320532_c4_g2::TRINITY_DN320532_c4_g2_i7::g.45911::m.45911	4.03543	2.83267	3.0269	2.91786	2.86172	2.88387	3.29834	2.88782	1.9668	1.9572	Yes
ascaTRINITY_DN322032_c1_g1::TRINITY_DN322032_c1_g1_i2::g.107948::m.107948	2.17526	2.91941	2.9345	3.11224	3.86325	1.6854	2.67639	2.88696	4.75865	5.42787	Yes
ascaTRINITY_DN196178_c0_g1::TRINITY_DN196178_c0_g1_i1::g.871::m.871	3.59565	3.04945	2.75544	2.37013	2.76127	3.52678	3.13351	2.88606	1.61879	2.23998	Yes
ascaTRINITY_DN319961_c2_g1::TRINITY_DN319961_c2_g1_i8::g.8179::m.8179	4.12912	5.49907	4.28033	2.79651	3.46879	2.37881	4.63617	2.88137	4.47816	4.83466	Yes
aparTR73316|c5_g1_i3|m.48946	3.5157	3.48359	2.83235	3.31098	2.73654	2.59586	3.27721	2.88112	2.4657	2.23454	Yes
ascaTRINITY_DN346653_c0_g1::TRINITY_DN346653_c0_g1_i1::g.47861::m.47861	2.35957	2.88599	1.76049	2.96772	2.68692	2.98717	2.33535	2.8806	1.16928	1.68842	Yes
aparTR12047|c4_g7_i4|m.187	2.3988	2.47945	1.72277	3.23404	2.48709	2.91871	2.20034	2.87995	2.14217	1.64401	Yes
ascaTRINITY_DN358352_c0_g1::TRINITY_DN358352_c0_g1_i1::g.61083::m.61083	2.05218	3.87898	3.39255	3.01661	2.21647	3.40232	3.1079	2.87847	3.92964	3.5915	Yes
ascaTRINITY_DN336796_c0_g1::TRINITY_DN336796_c0_g1_i1::g.82780::m.82780	2.44098	1.83986	2.41517	2.46563	3.4715	2.69606	2.232	2.87773	2.57419	1.83479	Yes
ascaTRINITY_DN133867_c0_g1::TRINITY_DN133867_c0_g1_i1::g.815::m.815	93.0648	85.7903	93.5107	2.01362	2.21043	4.40095	90.7886	2.875	87.3706	3.82712	Yes
aparTR73851|c0_g2_i1|m.49941	3.4202	3.82236	3.44279	3.08629	2.6411	2.89706	3.56178	2.87482	1.04614	1.52525	Yes
ascaTRINITY_DN317269_c1_g1::TRINITY_DN317269_c1_g1_i2::g.75213::m.75213	2.23455	2.72145	2.99734	2.67358	2.91478	3.03514	2.65111	2.8745	2.00476	1.79409	Yes
ascaTRINITY_DN354001_c0_g1::TRINITY_DN354001_c0_g1_i1::g.46525::m.46525	3.51498	2.34154	3.5933	2.07862	3.28594	3.25702	3.14994	2.87386	2.85609	2.76201	Yes
ascaTRINITY_DN320208_c5_g1::TRINITY_DN320208_c5_g1_i8::g.20842::m.20842	97.9068	86.534	92.9279	2.4293	2.49059	3.69831	92.4562	2.87273	157.271	3.99814	Yes
aparTR90255|c3_g2_i2|m.62453	3.49066	3.86408	3.52254	2.27815	2.8349	3.50474	3.62576	2.8726	7.37976	6.75442	Yes
ascaTRINITY_DN321356_c0_g3::TRINITY_DN321356_c0_g3_i2::g.49037::m.49037	4.12801	3.12199	4.5808	3.22487	2.41166	2.97998	3.9436	2.87217	3.96014	3.24563	Yes
ascaTRINITY_DN388908_c0_g1::TRINITY_DN388908_c0_g1_i1::g.80000::m.80000	4.9518	3.86161	1.94622	3.22889	3.92158	1.46535	3.58654	2.87194	1.97973	2.05769	Yes
ascaTRINITY_DN314317_c0_g1::TRINITY_DN314317_c0_g1_i2::g.136820::m.136820	4.55809	3.44398	5.25732	2.01197	2.10248	4.50111	4.4198	2.87185	1.02114	1.12391	Yes
ascaTRINITY_DN319086_c0_g1::TRINITY_DN319086_c0_g1_i3::g.77807::m.77807	2.11459	3.25252	2.48963	3.22883	2.35674	3.02915	2.61891	2.87157	2.02583	2.07379	Yes
aparTR39903|c4_g1_i1|m.25384	2.63933	3.24281	3.19859	2.94769	2.30425	3.36074	3.02691	2.87089	4.15207	3.76195	Yes
ascaTRINITY_DN396065_c0_g1::TRINITY_DN396065_c0_g1_i1::g.56608::m.56608	2.4091	3.80855	2.28967	2.34482	2.81338	3.45295	2.83577	2.87038	2.72704	2.19977	Yes
ascaTRINITY_DN321649_c4_g1::TRINITY_DN321649_c4_g1_i8::g.34600::m.34600	2.84009	2.6795	3.31486	2.91454	2.73802	2.9558	2.94481	2.86946	1.98461	3.51219	Yes
ascaTRINITY_DN314014_c0_g2::TRINITY_DN314014_c0_g2_i1::g.73095::m.73095	3.11549	3.52049	3.28013	2.10342	3.44424	3.05805	3.30537	2.86857	1.42406	1.71547	Yes
ascaTRINITY_DN343796_c0_g1::TRINITY_DN343796_c0_g1_i1::g.18862::m.18862	2.89575	2.67768	2.39165	2.99018	3.04971	2.55864	2.65503	2.86618	3.21495	2.66654	Yes
ascaTRINITY_DN334555_c0_g1::TRINITY_DN334555_c0_g1_i1::g.87461::m.87461	3.13019	4.22602	0.630848	4.67093	1.18328	2.73678	2.66235	2.86366	3.36279	3.47642	Yes
ascaTRINITY_DN326202_c0_g2::TRINITY_DN326202_c0_g2_i1::g.19079::m.19079	3.54921	3.28563	3.43942	3.13098	2.91404	2.54466	3.42476	2.86323	6.09119	5.22785	Yes
aparTR28216|c0_g1_i3|m.15874	2.88573	3.1037	2.62404	3.24648	2.61986	2.71932	2.87116	2.86189	2.22959	2.02336	Yes
ascaTRINITY_DN320857_c0_g7::TRINITY_DN320857_c0_g7_i1::g.33359::m.33359	3.43657	2.33962	6.48159	3.72599	2.09737	2.76095	4.08593	2.86143	2.71618	2.50992	Yes
ascaTRINITY_DN310366_c0_g1::TRINITY_DN310366_c0_g1_i3::g.137991::m.137991	3.90056	6.235	7.06437	2.19617	2.89399	3.48164	5.73331	2.85726	4.20038	3.53251	Yes
aparTR90739|c2_g1_i3|m.63944	1.23088	2.47123	2.84232	2.99187	3.47065	2.10385	2.18148	2.85546	0.741292	0.821061	Yes
aparTR47748|c0_g1_i2|m.31018	3.44493	3.43272	2.48619	2.98335	2.60274	2.98002	3.12128	2.85537	2.2132	2.63806	Yes
ascaTRINITY_DN406588_c0_g1::TRINITY_DN406588_c0_g1_i1::g.154::m.154	5.03375	3.49547	0.86631	5.33678	2.51787	0.709686	3.13184	2.85478	4.20063	3.76676	Yes
ascaTRINITY_DN326728_c5_g4::TRINITY_DN326728_c5_g4_i2::g.72594::m.72594	3.75679	3.04682	3.79036	2.64483	3.02775	2.8883	3.53132	2.85363	3.33195	2.8697	Yes
aparTR90532|c5_g1_i10|m.62856	3.02527	0.961942	2.53095	2.61165	3.54371	2.40281	2.17272	2.85272	2.80602	2.23263	Yes
ascaTRINITY_DN408998_c0_g1::TRINITY_DN408998_c0_g1_i1::g.187::m.187	6.1534	5.03862	3.99672	3.04512	2.57783	2.92197	5.06291	2.84831	2.3349	1.40812	Yes
ascaTRINITY_DN323511_c4_g2::TRINITY_DN323511_c4_g2_i2::g.101188::m.101188	1.55436	2.68346	2.52899	3.21423	3.29638	2.02797	2.2556	2.84619	1.39832	1.80612	Yes
ascaTRINITY_DN328568_c1_g4::TRINITY_DN328568_c1_g4_i5::g.96645::m.96645	1.50639	1.63093	1.08836	3.21893	2.16727	3.15164	1.40856	2.84595	1.087	1.05047	Yes
ascaTRINITY_DN321722_c2_g1::TRINITY_DN321722_c2_g1_i1::g.94828::m.94828	3.50278	2.84042	2.98312	2.98735	2.13795	3.40582	3.10877	2.84371	2.09392	2.22774	Yes
ascaTRINITY_DN314650_c0_g1::TRINITY_DN314650_c0_g1_i1::g.145371::m.145371	3.03616	2.06922	2.53819	3.81416	2.08219	2.62912	2.54786	2.84182	3.61118	4.5361	Yes
ascaTRINITY_DN323323_c4_g2::TRINITY_DN323323_c4_g2_i1::g.5555::m.5555	0.530441	2.40901	2.44149	4.04512	2.56323	1.91476	1.79365	2.84103	143.886	245.4	Yes
aparTR89081|c0_g1_i10|m.59894	3.60253	1.86293	2.20443	2.5467	4.36004	1.61586	2.55663	2.84086	1.71881	0.408401	Yes
aparTR31361|c1_g9_i4|m.19127	3.08632	3.15544	2.88712	2.84096	2.7011	2.9742	3.04296	2.83875	3.02277	4.54845	Yes
ascaTRINITY_DN322746_c0_g1::TRINITY_DN322746_c0_g1_i1::g.135144::m.135144	4.98136	3.02563	2.93009	3.30325	2.21873	2.99314	3.64569	2.83837	1.84907	1.77624	Yes
ascaTRINITY_DN325980_c4_g2::TRINITY_DN325980_c4_g2_i1::g.114229::m.114229	1.62752	3.02895	4.59507	2.03888	4.95076	1.51827	3.08385	2.83597	4.05181	3.34477	Yes
ascaTRINITY_DN376350_c0_g1::TRINITY_DN376350_c0_g1_i1::g.35460::m.35460	2.6195	3.26615	3.29145	3.57122	1.94115	2.99087	3.05903	2.83441	2.12073	2.43902	Yes
aparTR66124|c0_g2_i3|m.44354	3.62207	2.23029	3.61017	2.65122	2.54561	3.29547	3.15418	2.83077	1.81109	1.76442	Yes
ascaTRINITY_DN320857_c0_g2::TRINITY_DN320857_c0_g2_i7::g.33355::m.33355	2.90274	2.18451	3.1599	2.85089	2.71873	2.92205	2.74905	2.83056	3.71652	3.15614	Yes
ascaTRINITY_DN325651_c9_g1::TRINITY_DN325651_c9_g1_i1::g.123081::m.123081	2.88065	2.09429	2.02334	2.91405	3.07754	2.49921	2.33276	2.83026	1.4858	1.66672	Yes
ascaTRINITY_DN316981_c0_g11::TRINITY_DN316981_c0_g11_i1::g.141620::m.141620	1.96338	1.93411	2.0173	2.55362	2.93104	3.00354	1.9716	2.8294	2.53959	1.76062	Yes
ascaTRINITY_DN328367_c2_g1::TRINITY_DN328367_c2_g1_i1::g.144016::m.144016	2.03142	2.14699	1.87752	3.61836	2.35976	2.50941	2.01864	2.82918	1.9413	1.74317	Yes
ascaTRINITY_DN173315_c0_g1::TRINITY_DN173315_c0_g1_i1::g.2829::m.2829	2.14149	3.10192	1.30315	2.94559	3.51861	2.02034	2.18219	2.82818	1.78976	2.28193	Yes
ascaTRINITY_DN127924_c0_g1::TRINITY_DN127924_c0_g1_i1::g.2894::m.2894	2.17199	1.1683	2.99276	2.35771	3.70359	2.42056	2.11102	2.82728	3.80142	3.47578	Yes
aparTR96527|c2_g2_i1|m.67103	2.92086	2.56166	3.30539	2.52394	2.0259	3.93126	2.9293	2.82703	2.67219	1.90507	Yes
ascaTRINITY_DN315098_c0_g1::TRINITY_DN315098_c0_g1_i2::g.138110::m.138110	40.7632	39.3003	38.0519	2.68191	2.02661	3.77203	39.3718	2.82685	35.5352	1.97882	Yes
ascaTRINITY_DN100251_c0_g1::TRINITY_DN100251_c0_g1_i1::g.2020::m.2020	2.75445	4.99719	2.9716	2.34899	3.6786	2.45204	3.57441	2.82655	3.36168	4.11	Yes
ascaTRINITY_DN328415_c2_g3::TRINITY_DN328415_c2_g3_i1::g.35813::m.35813	2.04702	3.5269	2.91675	3.14438	2.41995	2.91499	2.83022	2.82644	1.64136	1.65317	Yes
aparTR35999|c0_g2_i2|m.23289	1.53348	2.842	2.45808	2.71818	3.25587	2.50078	2.27785	2.82494	2.45906	2.11152	Yes
aparTR42378|c0_g5_i2|m.26929	2.72696	2.62797	2.50126	2.76765	2.56569	3.14009	2.61873	2.82448	3.67357	2.92141	Yes
ascaTRINITY_DN324745_c0_g1::TRINITY_DN324745_c0_g1_i13::g.69679::m.69679	3.80547	1.89976	3.66925	3.09228	3.50977	1.8691	3.12483	2.82372	3.66354	2.84665	Yes
ascaTRINITY_DN323771_c0_g1::TRINITY_DN323771_c0_g1_i1::g.53537::m.53537	2.48773	2.55181	1.26622	3.01956	2.25888	3.19157	2.10192	2.82334	1.82319	1.93965	Yes
aparTR30002|c6_g1_i1|m.18699	3.14716	4.12268	2.6692	2.52143	3.22109	2.72502	3.31301	2.82251	2.95706	2.76699	Yes
ascaTRINITY_DN398136_c0_g1::TRINITY_DN398136_c0_g1_i1::g.29319::m.29319	3.74119	2.84317	2.76273	1.71766	2.61889	4.12746	3.1157	2.82134	0.538889	0.590906	Yes
ascaTRINITY_DN321216_c9_g1::TRINITY_DN321216_c9_g1_i5::g.91239::m.91239	2.22498	3.17086	5.28107	4.18681	2.33316	1.93319	3.55897	2.81772	3.89674	1.79542	Yes
ascaTRINITY_DN318497_c1_g1::TRINITY_DN318497_c1_g1_i1::g.86869::m.86869	1.52233	3.49274	2.91521	2.85383	3.40812	2.18881	2.64343	2.81692	1.97663	2.31107	Yes
ascaTRINITY_DN325203_c0_g1::TRINITY_DN325203_c0_g1_i1::g.102077::m.102077	2.06305	1.38115	1.75644	1.49568	2.22002	4.73473	1.73354	2.81681	1.34703	1.52852	Yes
aparTR78631|c4_g3_i1|m.55796	2.83389	2.69098	3.14991	2.57584	2.64858	3.22562	2.89159	2.81668	1.4887	1.50152	Yes
ascaTRINITY_DN326024_c6_g2::TRINITY_DN326024_c6_g2_i1::g.89586::m.89586	1.93592	3.30031	1.63447	2.43155	2.59691	3.41988	2.29024	2.81611	1.40999	1.14351	Yes
aparTR78575|c1_g1_i2|m.55559	2.47427	2.08855	2.95005	2.9186	2.71662	2.80576	2.50429	2.81366	1.45873	1.77812	Yes
ascaTRINITY_DN325934_c3_g4::TRINITY_DN325934_c3_g4_i2::g.114113::m.114113	2.75103	4.20475	2.6852	3.19427	2.33403	2.91062	3.21366	2.81298	2.33472	2.16889	Yes
ascaTRINITY_DN322687_c2_g1::TRINITY_DN322687_c2_g1_i1::g.24623::m.24623	3.22582	4.10909	3.08623	2.42321	3.35566	2.65988	3.47371	2.81292	4.60787	2.9498	Yes
ascaTRINITY_DN328328_c1_g4::TRINITY_DN328328_c1_g4_i1::g.143782::m.143782	2.45478	3.09577	2.83819	3.11602	2.75488	2.56776	2.79625	2.81289	2.76793	2.51994	Yes
ascaTRINITY_DN321222_c8_g2::TRINITY_DN321222_c8_g2_i1::g.91402::m.91402	2.27409	3.12032	4.40411	2.42551	3.2704	2.74	3.26617	2.81197	11.9197	8.51135	Yes
ascaTRINITY_DN126107_c0_g1::TRINITY_DN126107_c0_g1_i1::g.3872::m.3872	2.95023	2.62911	2.92987	3.05752	3.34739	2.02756	2.83641	2.81082	2.63387	2.1202	Yes
ascaTRINITY_DN310343_c1_g1::TRINITY_DN310343_c1_g1_i1::g.137915::m.137915	1.9833	2.82208	3.24077	2.80406	2.79869	2.82936	2.68205	2.8107	2.15027	2.20957	Yes
ascaTRINITY_DN343479_c0_g1::TRINITY_DN343479_c0_g1_i1::g.98177::m.98177	1.58215	2.37391	2.54228	1.4633	2.64472	4.32197	2.16611	2.81	6.3096	3.26137	Yes
aparTR65758|c0_g1_i1|m.44067	5.27889	2.65941	3.22531	3.10936	2.46109	2.85795	3.7212	2.80947	6.01232	2.45428	Yes
ascaTRINITY_DN322638_c1_g2::TRINITY_DN322638_c1_g2_i1::g.23991::m.23991	3.40385	2.67537	3.60383	2.83145	3.26203	2.33283	3.22768	2.80877	2.87807	2.64118	Yes
ascaTRINITY_DN323203_c2_g1::TRINITY_DN323203_c2_g1_i5::g.37789::m.37789	3.20873	4.70965	5.86739	2.86762	2.72598	2.82848	4.59526	2.80736	3.50813	2.79994	Yes
ascaTRINITY_DN321073_c1_g2::TRINITY_DN321073_c1_g2_i16::g.54618::m.54618	2.38084	3.02888	3.01633	2.8116	2.96274	2.6472	2.80868	2.80718	2.68309	2.04117	Yes
ascaTRINITY_DN342747_c0_g1::TRINITY_DN342747_c0_g1_i1::g.61265::m.61265	2.56562	2.35658	2.79653	3.0284	2.67895	2.71142	2.57291	2.80626	5.13815	3.48068	Yes
ascaTRINITY_DN323703_c3_g1::TRINITY_DN323703_c3_g1_i1::g.53807::m.53807	2.27346	2.46239	2.1833	4.07198	2.49948	1.84234	2.30639	2.8046	2.24526	1.93965	Yes
aparTR92808|c0_g1_i2|m.64804	2.6351	1.55778	1.71885	3.04202	3.44289	1.92691	1.97058	2.80394	2.0944	1.13034	Yes
ascaTRINITY_DN325485_c5_g1::TRINITY_DN325485_c5_g1_i1::g.83703::m.83703	2.10831	1.42081	2.71211	3.07916	2.54917	2.78084	2.08041	2.80306	1.58101	1.53372	Yes
aparTR88377|c0_g3_i1|m.59766	2.70907	2.06243	2.80469	2.58373	2.86923	2.95558	2.5254	2.80285	3.52442	3.05072	Yes
ascaTRINITY_DN301512_c0_g1::TRINITY_DN301512_c0_g1_i1::g.71259::m.71259	4.12024	4.66487	3.28806	3.3988	3.05585	1.94782	4.02439	2.80082	0.907895	1.64605	Yes
ascaTRINITY_DN328597_c0_g1::TRINITY_DN328597_c0_g1_i1::g.95732::m.95732	2.71811	2.84189	3.49156	2.85726	3.45212	2.07984	3.01718	2.79641	1.58966	1.69408	Yes
ascaTRINITY_DN320223_c1_g1::TRINITY_DN320223_c1_g1_i1::g.21654::m.21654	3.33291	3.60977	2.6304	2.76157	3.05145	2.57599	3.19103	2.79633	3.08172	2.59586	Yes
ascaTRINITY_DN157195_c0_g1::TRINITY_DN157195_c0_g1_i1::g.2649::m.2649	1.88804	2.14486	3.20512	2.19333	3.3485	2.84542	2.41267	2.79575	0.170647	1.30772	Yes
ascaTRINITY_DN315891_c7_g1::TRINITY_DN315891_c7_g1_i1::g.29172::m.29172	5.87029	3.76757	2.32462	3.52304	2.58125	2.2829	3.98749	2.79573	2.04442	1.57099	Yes
ascaTRINITY_DN316744_c1_g1::TRINITY_DN316744_c1_g1_i1::g.43446::m.43446	2.5964	2.2957	1.99184	3.32631	2.86024	2.1955	2.29465	2.79402	1.95029	2.06747	Yes
ascaTRINITY_DN319338_c3_g3::TRINITY_DN319338_c3_g3_i18::g.93381::m.93381	2.55672	3.18894	2.19999	3.74805	3.11511	1.5184	2.64855	2.79385	3.23277	2.41451	Yes
ascaTRINITY_DN346825_c0_g1::TRINITY_DN346825_c0_g1_i1::g.27692::m.27692	2.77244	3.248	2.48111	2.20615	2.87768	3.29757	2.83385	2.7938	1.27752	1.57618	Yes
ascaTRINITY_DN320971_c1_g1::TRINITY_DN320971_c1_g1_i1::g.15998::m.15998	3.03968	3.4395	2.53607	2.46141	3.00153	2.91799	3.00508	2.79364	2.83985	2.37894	Yes
ascaTRINITY_DN328119_c2_g5::TRINITY_DN328119_c2_g5_i3::g.57762::m.57762	2.58716	2.50407	2.8842	2.84912	2.81452	2.71629	2.65848	2.79331	2.67005	2.3032	Yes
ascaTRINITY_DN346280_c0_g1::TRINITY_DN346280_c0_g1_i1::g.106201::m.106201	4.90715	5.27098	5.69451	3.51651	4.23887	0.622595	5.29088	2.79266	5.95516	4.60572	Yes
ascaTRINITY_DN321416_c3_g1::TRINITY_DN321416_c3_g1_i16::g.84410::m.84410	1.67894	2.46976	2.96516	2.01422	3.9105	2.44412	2.37129	2.78961	1.36472	1.94318	Yes
aparTR36594|c2_g1_i1|m.23401	2.91694	2.92944	3.26927	2.50113	2.94144	2.91876	3.03855	2.78711	3.11472	2.61541	Yes
ascaTRINITY_DN321854_c2_g1::TRINITY_DN321854_c2_g1_i7::g.50911::m.50911	2.99248	1.94884	2.9291	2.22643	3.14253	2.99228	2.62347	2.78708	3.63105	3.75645	Yes
aparTR31077|c0_g3_i1|m.18971	3.52502	2.05723	2.69002	4.0147	2.92816	1.40919	2.75742	2.78402	2.37405	3.1163	Yes
ascaTRINITY_DN326237_c0_g1::TRINITY_DN326237_c0_g1_i4::g.20019::m.20019	3.24672	2.8488	3.2509	3.79958	2.69391	1.85635	3.11547	2.78328	2.5766	2.06086	Yes
ascaTRINITY_DN325713_c1_g2::TRINITY_DN325713_c1_g2_i2::g.136580::m.136580	2.62407	2.69436	3.46789	3.31184	3.13038	1.90706	2.92877	2.78309	0.941894	1.68335	Yes
aparTR66158|c0_g3_i1|m.44503	1.71868	2.69892	3.0879	2.64092	3.32912	2.37638	2.50184	2.78214	6.3095	4.70857	Yes
ascaTRINITY_DN315232_c0_g3::TRINITY_DN315232_c0_g3_i2::g.7116::m.7116	2.1521	2.45308	2.71988	2.69437	2.21631	3.43404	2.44168	2.78158	1.37481	1.98818	Yes
aparTR79018|c7_g3_i3|m.56464	2.67749	1.3242	1.84173	2.24326	2.70104	3.3984	1.94781	2.7809	1.38052	1.78425	Yes
ascaTRINITY_DN321570_c5_g4::TRINITY_DN321570_c5_g4_i5::g.111467::m.111467	3.69208	3.30098	2.84042	3.76034	2.6412	1.94007	3.27783	2.78054	3.4801	3.70643	Yes
ascaTRINITY_DN323836_c1_g4::TRINITY_DN323836_c1_g4_i1::g.105099::m.105099	3.04464	3.21582	1.85667	2.24587	2.46034	3.63353	2.70571	2.77991	2.69153	2.69028	Yes
ascaTRINITY_DN325030_c2_g4::TRINITY_DN325030_c2_g4_i16::g.32206::m.32206	3.13154	3.14214	2.92709	2.77538	2.85441	2.70559	3.06693	2.77846	2.81864	2.59743	Yes
ascaTRINITY_DN324869_c3_g1::TRINITY_DN324869_c3_g1_i1::g.81358::m.81358	2.81687	2.27995	2.24307	2.76278	3.00988	2.55814	2.44663	2.77693	2.12996	2.3298	Yes
ascaTRINITY_DN324352_c1_g4::TRINITY_DN324352_c1_g4_i4::g.125246::m.125246	2.17377	1.8252	2.63936	3.05279	2.79048	2.48489	2.21278	2.77605	2.45357	2.08714	Yes
ascaTRINITY_DN166359_c0_g2::TRINITY_DN166359_c0_g2_i1::g.3251::m.3251	2.8092	2.8122	3.69018	1.78456	3.36206	3.17697	3.10386	2.77453	3.23993	2.75012	Yes
ascaTRINITY_DN326268_c0_g2::TRINITY_DN326268_c0_g2_i6::g.19105::m.19105	3.47725	2.15232	3.6845	3.21487	2.85118	2.25268	3.10469	2.77291	12.492	12.2799	Yes
ascaTRINITY_DN324766_c4_g4::TRINITY_DN324766_c4_g4_i3::g.69103::m.69103	3.04658	2.1518	4.77126	2.67927	3.0267	2.60858	3.32321	2.77152	2.88542	2.15015	Yes
aparTR74076|c0_g2_i3|m.50440	1.74947	2.89484	1.81053	2.79151	2.87654	2.64065	2.15162	2.76957	3.28661	2.57716	Yes
ascaTRINITY_DN323636_c4_g2::TRINITY_DN323636_c4_g2_i1::g.85925::m.85925	3.3041	3.18382	4.3079	3.12544	2.7266	2.45528	3.59861	2.76911	8.27716	6.02728	Yes
ascaTRINITY_DN326204_c2_g1::TRINITY_DN326204_c2_g1_i1::g.19570::m.19570	2.27166	1.82088	2.79859	2.50857	3.74882	2.0497	2.29704	2.76903	2.00492	1.9551	Yes
ascaTRINITY_DN320189_c0_g2::TRINITY_DN320189_c0_g2_i1::g.145561::m.145561	4.58176	3.91766	2.62621	3.04849	2.57752	2.68104	3.70854	2.76902	3.13334	2.30042	Yes
ascaTRINITY_DN383842_c0_g1::TRINITY_DN383842_c0_g1_i1::g.7907::m.7907	1.70447	2.93646	3.81246	4.89798	1.51853	1.88982	2.8178	2.76878	4.92074	4.2796	Yes
ascaTRINITY_DN325026_c0_g3::TRINITY_DN325026_c0_g3_i1::g.32445::m.32445	1.73406	1.71473	2.54355	2.4356	3.54052	2.32937	1.99745	2.7685	2.23203	1.96594	Yes
ascaTRINITY_DN317134_c0_g1::TRINITY_DN317134_c0_g1_i1::g.119648::m.119648	4.02094	2.27419	2.22016	2.66003	3.62747	2.012	2.83843	2.7665	2.71108	2.12871	Yes
ascaTRINITY_DN318653_c8_g2::TRINITY_DN318653_c8_g2_i1::g.9073::m.9073	2.89991	2.81309	1.50595	3.21066	2.95156	2.13447	2.40632	2.76556	2.0025	2.19843	Yes
ascaTRINITY_DN325281_c1_g1::TRINITY_DN325281_c1_g1_i4::g.102346::m.102346	2.9028	2.79408	2.56463	3.07957	2.50658	2.70701	2.75384	2.76439	2.37271	2.0282	Yes
ascaTRINITY_DN322301_c4_g1::TRINITY_DN322301_c4_g1_i3::g.132730::m.132730	2.5326	2.49044	1.93566	2.73965	2.57557	2.97604	2.31957	2.76375	3.27828	2.28535	Yes
aparTR77043|c0_g1_i1|m.54536	1.95242	2.17818	2.17676	3.33873	2.27035	2.68068	2.10245	2.76325	4.52944	1.63206	Yes
aparTR60286|c0_g3_i1|m.40089	2.5523	3.03894	2.83357	3.41797	2.08613	2.78466	2.80827	2.76292	3.69188	3.00835	Yes
aparTR32048|c0_g1_i5|m.20565	2.71472	3.13347	2.53117	3.45874	2.33891	2.49073	2.79312	2.76279	2.12092	1.96126	Yes
ascaTRINITY_DN328070_c1_g2::TRINITY_DN328070_c1_g2_i1::g.38776::m.38776	1.18571	1.90555	2.19869	2.70437	2.60956	2.97442	1.76332	2.76278	1.18974	0.951684	Yes
ascaTRINITY_DN321717_c11_g1::TRINITY_DN321717_c11_g1_i1::g.95023::m.95023	2.38521	2.00363	2.90436	2.89354	2.44924	2.9445	2.43107	2.76243	4.91148	3.31014	Yes
ascaTRINITY_DN325331_c6_g2::TRINITY_DN325331_c6_g2_i6::g.25595::m.25595	3.06124	1.69583	2.10786	2.58502	4.00269	1.69634	2.28831	2.76135	2.86853	2.25219	Yes
ascaTRINITY_DN164716_c0_g1::TRINITY_DN164716_c0_g1_i1::g.917::m.917	1.45445	3.64335	3.33183	3.37034	2.4955	2.41802	2.80988	2.76129	5.44874	3.77898	Yes
ascaTRINITY_DN402950_c0_g1::TRINITY_DN402950_c0_g1_i1::g.234::m.234	1.54961	3.37151	2.29618	2.46834	2.0245	3.78969	2.40577	2.76084	7.9163	2.55179	Yes
ascaTRINITY_DN344276_c0_g1::TRINITY_DN344276_c0_g1_i1::g.132998::m.132998	3.17364	4.10938	5.90094	2.64301	3.78366	1.85501	4.39465	2.76056	3.76077	2.68782	Yes
ascaTRINITY_DN319221_c4_g1::TRINITY_DN319221_c4_g1_i1::g.137143::m.137143	3.19141	2.24684	2.50037	2.39553	3.27496	2.60988	2.64621	2.76013	1.55443	1.85997	Yes
aparTR22457|c0_g3_i1|m.9887	4.50142	2.58722	2.97446	2.18966	2.79754	3.29302	3.35436	2.76007	5.19952	4.79522	Yes
aparTR61641|c0_g2_i1|m.40355	3.18181	2.93059	3.02929	3.2921	1.83113	3.15513	3.04723	2.75945	3.37033	3.53645	Yes
ascaTRINITY_DN311595_c0_g1::TRINITY_DN311595_c0_g1_i1::g.42000::m.42000	2.93997	4.18353	4.26423	2.61732	2.40631	3.25133	3.79591	2.75832	3.37264	5.06938	Yes
ascaTRINITY_DN323725_c3_g1::TRINITY_DN323725_c3_g1_i1::g.54370::m.54370	1.30953	2.19627	1.1283	2.57099	2.52065	3.16812	1.5447	2.75325	2.01773	1.5375	Yes
ascaTRINITY_DN390215_c0_g1::TRINITY_DN390215_c0_g1_i1::g.89114::m.89114	1.347	1.81052	2.14055	2.65603	3.35381	2.247	1.76602	2.75228	2.15305	2.15214	Yes
ascaTRINITY_DN328614_c1_g1::TRINITY_DN328614_c1_g1_i2::g.64334::m.64334	2.41605	2.47263	2.3401	2.32059	3.09946	2.83668	2.40959	2.75224	4.32489	3.86849	Yes
ascaTRINITY_DN322541_c1_g1::TRINITY_DN322541_c1_g1_i1::g.17577::m.17577	3.61769	3.48478	2.50285	2.01813	2.68556	3.55052	3.20177	2.7514	4.12536	2.61233	Yes
aparTR73793|c0_g3_i1|m.49895	3.19409	1.72355	3.62801	2.05437	2.52858	3.66849	2.84855	2.75048	4.32991	4.71905	Yes
ascaTRINITY_DN335217_c0_g1::TRINITY_DN335217_c0_g1_i1::g.133548::m.133548	2.3941	2.8337	2.15395	2.86352	2.50826	2.86487	2.46058	2.74555	3.82676	1.88678	Yes
ascaTRINITY_DN320855_c5_g1::TRINITY_DN320855_c5_g1_i2::g.33505::m.33505	58.1846	52.0338	60.7862	2.56597	3.72409	1.94596	57.0015	2.74534	461.536	2.36779	Yes
aparTR18966|c0_g1_i2|m.7590	1.60828	2.9244	4.53213	2.14523	3.62279	2.46654	3.0216	2.74485	3.65042	3.44227	Yes
ascaTRINITY_DN328124_c0_g1::TRINITY_DN328124_c0_g1_i2::g.57991::m.57991	3.40656	3.10111	2.77892	2.76236	2.82428	2.64295	3.09553	2.7432	2.20408	1.8447	Yes
ascaTRINITY_DN328020_c0_g1::TRINITY_DN328020_c0_g1_i1::g.38813::m.38813	2.68389	1.40205	3.08515	4.01693	2.53299	1.67856	2.39036	2.74283	0.887942	0.431111	Yes
ascaTRINITY_DN312202_c0_g1::TRINITY_DN312202_c0_g1_i1::g.109615::m.109615	2.4872	2.22358	2.50686	3.32171	2.26563	2.6405	2.40588	2.74261	3.44017	2.53804	Yes
ascaTRINITY_DN316397_c6_g2::TRINITY_DN316397_c6_g2_i1::g.133177::m.133177	3.16249	2.97428	1.86464	1.65725	3.04802	3.52142	2.66714	2.74223	2.00017	1.7089	Yes
ascaTRINITY_DN339605_c0_g1::TRINITY_DN339605_c0_g1_i1::g.104004::m.104004	2.66985	4.08784	2.17293	2.72963	2.56895	2.92464	2.97687	2.74108	16.5679	17.1668	Yes
ascaTRINITY_DN323216_c0_g2::TRINITY_DN323216_c0_g2_i1::g.37626::m.37626	2.11522	4.68806	3.62247	3.52467	2.84361	1.854	3.47525	2.74076	5.63868	3.83189	Yes
ascaTRINITY_DN325771_c6_g1::TRINITY_DN325771_c6_g1_i1::g.135703::m.135703	0.506503	2.31714	1.4912	1.8848	2.52408	3.81137	1.43828	2.74008	1.40909	1.31958	Yes
ascaTRINITY_DN310113_c1_g1::TRINITY_DN310113_c1_g1_i1::g.124459::m.124459	2.73899	2.75228	2.15277	3.04966	1.70945	3.46048	2.54801	2.73986	1.19945	1.46896	Yes
aparTR50027|c0_g1_i3|m.32970	1.96805	2.87244	2.56774	1.81641	0.9882	5.41475	2.46941	2.73979	1.62872	1.92179	Yes
ascaTRINITY_DN377427_c0_g1::TRINITY_DN377427_c0_g1_i1::g.133486::m.133486	2.6694	2.98364	1.54324	1.16456	1.8962	5.15456	2.39876	2.73844	3.46581	3.33938	Yes
aparTR48940|c0_g1_i1|m.31415	2.72485	2.25841	2.24253	2.67835	2.89034	2.64504	2.4086	2.73791	1.06189	1.63751	Yes
ascaTRINITY_DN316112_c2_g1::TRINITY_DN316112_c2_g1_i9::g.52924::m.52924	2.42036	3.65736	2.32659	3.67695	2.7424	1.78828	2.80144	2.73588	2.12735	2.36124	Yes
ascaTRINITY_DN326939_c0_g2::TRINITY_DN326939_c0_g2_i3::g.29422::m.29422	1.76448	2.21293	3.27961	2.24113	1.67328	4.28984	2.419	2.73475	2.10088	1.68347	Yes
ascaTRINITY_DN326207_c2_g1::TRINITY_DN326207_c2_g1_i3::g.19849::m.19849	2.46126	2.70015	2.5325	2.90904	3.72812	1.56533	2.56464	2.73416	1.76752	1.90256	Yes
ascaTRINITY_DN310382_c0_g1::TRINITY_DN310382_c0_g1_i3::g.138016::m.138016	3.31447	1.92253	3.91959	3.30347	1.68995	3.20712	3.0522	2.73351	4.22606	3.43061	Yes
ascaTRINITY_DN316739_c0_g2::TRINITY_DN316739_c0_g2_i1::g.43545::m.43545	2.99757	2.46771	2.98671	4.10204	2.14805	1.94863	2.81733	2.73291	1.3582	4.61292	Yes
ascaTRINITY_DN316301_c2_g2::TRINITY_DN316301_c2_g2_i1::g.133015::m.133015	2.0162	1.95638	1.89669	1.62572	3.37044	3.20213	1.95642	2.73277	0.175313	0.0246424	Yes
ascaTRINITY_DN322703_c1_g1::TRINITY_DN322703_c1_g1_i20::g.135370::m.135370	3.08691	2.61105	2.64305	2.99815	2.32182	2.87552	2.78034	2.73183	2.38392	2.74275	Yes
ascaTRINITY_DN313587_c0_g1::TRINITY_DN313587_c0_g1_i1::g.139408::m.139408	2.25641	2.68156	2.35337	2.51279	2.69024	2.99094	2.43045	2.73132	2.7307	2.01775	Yes
aparTR24043|c0_g1_i2|m.11764	2.98925	2.8924	2.7949	2.64501	3.06307	2.4839	2.89219	2.73066	10.6198	9.08757	Yes
ascaTRINITY_DN317297_c4_g1::TRINITY_DN317297_c4_g1_i1::g.75287::m.75287	4.039	3.16032	2.07569	2.9824	2.67085	2.53724	3.09167	2.73016	2.61134	2.27416	Yes
ascaTRINITY_DN324915_c4_g1::TRINITY_DN324915_c4_g1_i3::g.92653::m.92653	2.79845	3.02087	2.27936	3.4996	2.22832	2.46002	2.69956	2.72932	1.21913	1.39744	Yes
ascaTRINITY_DN408537_c0_g1::TRINITY_DN408537_c0_g1_i1::g.506::m.506	1.82474	1.25313	2.31247	1.82605	3.07168	3.29022	1.79678	2.72932	9.83399	3.03846	Yes
ascaTRINITY_DN314031_c0_g1::TRINITY_DN314031_c0_g1_i1::g.73114::m.73114	1.5479	3.00582	3.48218	3.70902	1.72589	2.75221	2.67863	2.72904	3.05882	3.09129	Yes
ascaTRINITY_DN107922_c0_g1::TRINITY_DN107922_c0_g1_i1::g.3283::m.3283	2.51867	2.08478	5.29886	4.33558	1.81736	2.03315	3.30077	2.7287	3.86045	7.31294	Yes
ascaTRINITY_DN333755_c0_g1::TRINITY_DN333755_c0_g1_i1::g.61227::m.61227	3.22188	2.21157	2.41052	3.04423	2.35292	2.78374	2.61466	2.72697	2.86592	2.54279	Yes
ascaTRINITY_DN317313_c9_g2::TRINITY_DN317313_c9_g2_i1::g.143412::m.143412	2.44691	2.55543	1.92515	2.32831	2.51702	3.33169	2.30916	2.72567	1.842	1.48677	Yes
ascaTRINITY_DN321330_c0_g1::TRINITY_DN321330_c0_g1_i13::g.48347::m.48347	2.58429	3.36664	4.59796	3.0448	2.9272	2.20393	3.5163	2.72531	2.5649	2.4163	Yes
ascaTRINITY_DN328140_c1_g3::TRINITY_DN328140_c1_g3_i1::g.58223::m.58223	1.51651	0.707574	1.3938	2.77173	2.76771	2.6357	1.20596	2.72505	0.823609	0.847296	Yes
ascaTRINITY_DN326122_c2_g3::TRINITY_DN326122_c2_g3_i1::g.61688::m.61688	2.60407	3.85552	4.79278	2.94718	3.19232	2.03513	3.75079	2.72488	5.85181	3.77698	Yes
aparTR84422|c0_g2_i1|m.58916	2.62443	4.10829	2.66493	3.25205	3.01355	1.90834	3.13255	2.72465	2.84894	3.44992	Yes
aparTR42774|c3_g3_i1|m.27399	2.27985	2.2949	1.88905	2.57012	2.75591	2.84452	2.1546	2.72352	1.95738	2.45718	Yes
ascaTRINITY_DN350544_c0_g1::TRINITY_DN350544_c0_g1_i1::g.54564::m.54564	2.90965	3.43727	2.3056	2.66093	2.75675	2.75002	2.88417	2.72257	2.60146	2.16821	Yes
aparTR80267|c0_g1_i3|m.58278	1.96045	2.72118	2.93133	2.42283	2.99977	2.73791	2.53765	2.72017	2.60585	2.49837	Yes
ascaTRINITY_DN328172_c0_g2::TRINITY_DN328172_c0_g2_i21::g.57239::m.57239	99.5387	82.8008	92.6363	3.34955	1.21221	3.59852	91.6586	2.72009	94.7403	1.5766	Yes
ascaTRINITY_DN192178_c0_g2::TRINITY_DN192178_c0_g2_i1::g.3211::m.3211	1.57921	0.788453	1.78588	3.29325	2.89387	1.97052	1.38451	2.71921	1.85343	5.49155	Yes
ascaTRINITY_DN385505_c0_g1::TRINITY_DN385505_c0_g1_i1::g.62686::m.62686	0.412893	0.794253	1.33792	3.067	3.44568	1.6427	0.848357	2.71846	3.07164	5.3847	Yes
ascaTRINITY_DN316332_c0_g1::TRINITY_DN316332_c0_g1_i5::g.133273::m.133273	2.52274	2.42361	2.99302	2.38512	2.5725	3.1956	2.64646	2.71774	2.78891	3.51302	Yes
ascaTRINITY_DN313253_c0_g1::TRINITY_DN313253_c0_g1_i4::g.83964::m.83964	2.43704	1.92635	2.62842	2.80831	3.12004	2.22433	2.3306	2.71756	2.13334	1.90183	Yes
ascaTRINITY_DN318834_c6_g1::TRINITY_DN318834_c6_g1_i4::g.104572::m.104572	2.40467	1.48125	3.42815	0.759442	5.18299	2.20972	2.43803	2.71738	3.00046	2.48334	Yes
ascaTRINITY_DN348992_c0_g1::TRINITY_DN348992_c0_g1_i1::g.60322::m.60322	2.44923	2.58939	4.12448	2.27979	3.04567	2.82422	3.05437	2.71656	2.36997	2.80899	Yes
ascaTRINITY_DN379259_c0_g1::TRINITY_DN379259_c0_g1_i1::g.102745::m.102745	17.7415	13.3175	15.3915	2.81203	3.53173	1.80245	15.4835	2.71541	6.54134	5.50663	Yes
ascaTRINITY_DN324474_c0_g1::TRINITY_DN324474_c0_g1_i1::g.28350::m.28350	2.36081	2.36624	2.10614	3.58922	2.55195	2.00173	2.27773	2.7143	5.00722	3.82117	Yes
ascaTRINITY_DN360217_c0_g1::TRINITY_DN360217_c0_g1_i1::g.124502::m.124502	3.01124	1.25066	2.20203	2.39374	2.9328	2.81157	2.15464	2.71271	1.55174	2.11347	Yes
ascaTRINITY_DN323734_c2_g1::TRINITY_DN323734_c2_g1_i1::g.53612::m.53612	2.06414	1.14933	2.12951	2.97469	3.31198	1.8467	1.781	2.71112	0.548656	1.15819	Yes
ascaTRINITY_DN357563_c0_g1::TRINITY_DN357563_c0_g1_i1::g.56880::m.56880	4.67658	3.2207	4.11905	2.88128	3.45489	1.79643	4.00544	2.71087	3.79886	3.23907	Yes
aparTR89080|c0_g6_i1|m.59891	48.5604	48.9225	52.4117	2.11645	2.07764	3.92998	49.9649	2.70802	88.4362	1.78464	Yes
ascaTRINITY_DN189494_c0_g1::TRINITY_DN189494_c0_g1_i1::g.2638::m.2638	3.7179	3.61119	6.38414	1.72366	1.62464	4.77276	4.57108	2.70702	8.42123	6.76538	Yes
aparTR16663|c1_g4_i1|m.4604	3.36094	3.48682	1.73895	2.63923	2.56067	2.91996	2.86224	2.70662	5.4287	5.24712	Yes
ascaTRINITY_DN328256_c1_g1::TRINITY_DN328256_c1_g1_i1::g.21967::m.21967	4.81551	3.04319	1.27864	2.82885	2.45147	2.83802	3.04578	2.70611	4.57671	2.891	Yes
ascaTRINITY_DN328492_c4_g2::TRINITY_DN328492_c4_g2_i2::g.35826::m.35826	2.43253	3.19259	2.40825	2.20876	3.20001	2.70655	2.67779	2.70511	2.22952	0.895109	Yes
aparTR89625|c0_g1_i1|m.61246	2.08165	1.80594	3.52993	3.05632	2.68783	2.36672	2.47251	2.70362	20.8266	10.5483	Yes
ascaTRINITY_DN327183_c2_g1::TRINITY_DN327183_c2_g1_i4::g.128771::m.128771	3.08845	2.71251	3.38834	3.36211	2.51148	2.2344	3.0631	2.70266	2.64313	2.75038	Yes
ascaTRINITY_DN327100_c2_g1::TRINITY_DN327100_c2_g1_i8::g.128978::m.128978	3.17512	3.59466	3.63951	2.91119	2.64641	2.54916	3.46976	2.70225	3.11397	2.5645	Yes
ascaTRINITY_DN316623_c0_g3::TRINITY_DN316623_c0_g3_i2::g.115390::m.115390	3.39339	2.78567	3.22743	3.05081	2.70855	2.34738	3.13549	2.70225	3.5443	3.06786	Yes
ascaTRINITY_DN372751_c0_g1::TRINITY_DN372751_c0_g1_i1::g.142739::m.142739	1.49187	2.97701	1.53788	2.80529	3.219	2.06942	2.00225	2.6979	3.48705	2.36241	Yes
ascaTRINITY_DN305747_c0_g3::TRINITY_DN305747_c0_g3_i1::g.46594::m.46594	2.14103	2.64319	1.3283	1.14593	3.72472	3.22149	2.03751	2.69738	2.40832	3.02619	Yes
ascaTRINITY_DN320500_c6_g1::TRINITY_DN320500_c6_g1_i1::g.45367::m.45367	3.27179	2.75527	2.46497	2.61037	3.71958	1.75736	2.83068	2.69577	1.25484	1.72694	Yes
aparTR92874|c4_g5_i1|m.65346	1.6801	1.88689	2.76755	2.96451	3.34297	1.77925	2.11152	2.69558	13.3914	8.31501	Yes
ascaTRINITY_DN326364_c2_g4::TRINITY_DN326364_c2_g4_i1::g.80132::m.80132	2.10367	2.111	4.71985	3.29776	1.96536	2.81518	2.97817	2.69277	1.84382	1.68114	Yes
ascaTRINITY_DN322698_c1_g2::TRINITY_DN322698_c1_g2_i4::g.23670::m.23670	4.97915	3.84971	3.02135	2.69614	3.27481	2.10527	3.95007	2.69207	5.76766	4.66195	Yes
ascaTRINITY_DN324430_c3_g2::TRINITY_DN324430_c3_g2_i1::g.28508::m.28508	2.51822	2.7045	2.79351	3.20413	2.92112	1.95034	2.67207	2.69186	2.34558	2.50861	Yes
ascaTRINITY_DN343058_c0_g1::TRINITY_DN343058_c0_g1_i1::g.93122::m.93122	92.3555	81.1384	89.5554	2.3688	2.65959	3.04378	87.6831	2.69072	81.1067	3.66565	Yes
aparTR27848|c0_g1_i1|m.14779	2.61684	4.19051	2.12356	1.8605	3.17634	3.03389	2.97697	2.69025	6.36022	4.88224	Yes
ascaTRINITY_DN314750_c2_g2::TRINITY_DN314750_c2_g2_i14::g.41568::m.41568	1.54806	2.81036	2.22417	1.91292	2.95954	3.19736	2.1942	2.68994	6.81584	8.48974	Yes
ascaTRINITY_DN332875_c0_g1::TRINITY_DN332875_c0_g1_i1::g.13754::m.13754	3.2914	3.29299	2.63004	2.92533	2.46346	2.67687	3.07148	2.68855	8.39075	8.95334	Yes
ascaTRINITY_DN328463_c0_g2::TRINITY_DN328463_c0_g2_i1::g.36194::m.36194	2.11584	2.19102	2.23903	3.53603	2.86606	1.66158	2.18196	2.68789	1.76816	1.49249	Yes
ascaTRINITY_DN322715_c5_g4::TRINITY_DN322715_c5_g4_i1::g.135170::m.135170	2.51828	2.76672	2.26954	2.81968	2.50614	2.7322	2.51818	2.686	4.1075	4.70338	Yes
ascaTRINITY_DN313533_c0_g1::TRINITY_DN313533_c0_g1_i3::g.139403::m.139403	2.56209	2.76048	2.98179	2.811	2.54699	2.69459	2.76812	2.68419	2.44848	2.0663	Yes
ascaTRINITY_DN326599_c0_g1::TRINITY_DN326599_c0_g1_i1::g.103488::m.103488	1.60155	1.57568	2.26744	1.76263	2.52885	3.75433	1.81489	2.68194	2.21038	1.86394	Yes
ascaTRINITY_DN330101_c0_g1::TRINITY_DN330101_c0_g1_i1::g.44044::m.44044	2.56063	5.20552	3.95612	3.10453	2.49405	2.44646	3.90743	2.68168	5.09404	3.5147	Yes
ascaTRINITY_DN320972_c0_g1::TRINITY_DN320972_c0_g1_i2::g.15640::m.15640	1.7455	2.96057	1.58348	2.94724	2.93278	2.16458	2.09652	2.68153	1.42207	1.57272	Yes
ascaTRINITY_DN330802_c0_g1::TRINITY_DN330802_c0_g1_i1::g.61182::m.61182	1.86014	3.42987	2.15984	3.52981	3.28141	1.23337	2.48328	2.68153	0.846284	1.19927	Yes
ascaTRINITY_DN324190_c2_g2::TRINITY_DN324190_c2_g2_i4::g.115859::m.115859	2.88298	1.86884	2.41937	2.48808	3.26558	2.29049	2.3904	2.68138	1.96869	2.21946	Yes
ascaTRINITY_DN328070_c1_g1::TRINITY_DN328070_c1_g1_i4::g.38782::m.38782	2.71123	2.64134	2.432	2.57689	2.68148	2.78512	2.59486	2.68116	1.72317	1.92391	Yes
ascaTRINITY_DN319330_c9_g1::TRINITY_DN319330_c9_g1_i1::g.93842::m.93842	2.71672	2.6956	2.2993	3.2069	2.2817	2.554	2.57054	2.68086	5.11706	3.54059	Yes
ascaTRINITY_DN327376_c4_g1::TRINITY_DN327376_c4_g1_i1::g.31745::m.31745	2.69718	2.6949	1.46647	2.77387	2.64477	2.61857	2.28618	2.67907	2.02661	1.99268	Yes
ascaTRINITY_DN324292_c0_g1::TRINITY_DN324292_c0_g1_i4::g.47755::m.47755	0.840009	3.44335	3.23146	2.87736	3.49497	1.66098	2.50494	2.67777	1.13254	2.19688	Yes
ascaTRINITY_DN326045_c3_g2::TRINITY_DN326045_c3_g2_i1::g.90387::m.90387	3.07818	2.9862	2.93937	2.33913	3.03024	2.66164	3.00125	2.677	2.40714	2.43674	Yes
ascaTRINITY_DN316220_c0_g1::TRINITY_DN316220_c0_g1_i1::g.118938::m.118938	4.74778	3.84005	4.3306	2.29016	2.19979	3.53965	4.30614	2.67653	1.96022	4.85108	Yes
aparTR51864|c0_g1_i10|m.34785	2.89907	2.0837	2.89121	3.20992	2.37908	2.43859	2.62466	2.67586	3.94007	3.12113	Yes
aparTR24000|c1_g1_i3|m.11596	3.10723	3.08091	2.66509	2.22799	2.88731	2.90885	2.95108	2.67471	4.10718	3.40956	Yes
ascaTRINITY_DN312712_c0_g2::TRINITY_DN312712_c0_g2_i2::g.59417::m.59417	2.41465	2.43328	2.06834	2.84983	2.62235	2.54767	2.30542	2.67328	1.85105	1.64013	Yes
aparTR13228|c1_g1_i1|m.2079	2.60922	1.72767	2.03257	3.04664	2.15416	2.81783	2.12315	2.67288	2.22325	2.15266	Yes
ascaTRINITY_DN326105_c6_g2::TRINITY_DN326105_c6_g2_i5::g.61794::m.61794	1.82586	2.64024	3.50868	3.47631	2.23134	2.30947	2.65826	2.67237	2.62042	1.98044	Yes
ascaTRINITY_DN323552_c1_g5::TRINITY_DN323552_c1_g5_i3::g.100639::m.100639	2.0238	2.27519	3.21341	2.45233	2.77289	2.78802	2.50413	2.67108	2.16201	2.47286	Yes
aparTR78909|c2_g2_i2|m.56286	2.86241	2.36007	2.75337	2.46846	2.78658	2.75788	2.65862	2.67097	1.72923	1.5682	Yes
ascaTRINITY_DN324878_c2_g1::TRINITY_DN324878_c2_g1_i3::g.81232::m.81232	2.9713	2.43491	2.44835	2.51655	2.1743	3.32176	2.61819	2.67087	6.79898	5.01774	Yes
ascaTRINITY_DN325251_c1_g1::TRINITY_DN325251_c1_g1_i9::g.101544::m.101544	2.028	2.25842	1.87775	2.288	2.98305	2.73255	2.05473	2.66787	1.52932	2.49013	Yes
aparTR36138|c0_g2_i1|m.23364	2.39539	2.79504	2.54919	2.8883	3.40725	1.70441	2.57987	2.66665	3.0564	2.32102	Yes
ascaTRINITY_DN317012_c4_g3::TRINITY_DN317012_c4_g3_i2::g.112144::m.112144	2.47681	2.80144	3.36065	2.20625	2.7701	3.02159	2.87963	2.66598	5.76918	4.60476	Yes
ascaTRINITY_DN323636_c4_g2::TRINITY_DN323636_c4_g2_i1::g.85926::m.85926	2.40962	4.95338	2.05336	2.95429	2.28418	2.75239	3.13879	2.66362	8.12127	6.2862	Yes
ascaTRINITY_DN300719_c0_g2::TRINITY_DN300719_c0_g2_i1::g.67540::m.67540	0.212488	1.25795	4.10003	0.957745	2.85468	4.17551	1.85682	2.66265	4.88251	3.19377	Yes
ascaTRINITY_DN327665_c2_g2::TRINITY_DN327665_c2_g2_i1::g.11741::m.11741	3.8379	2.63764	2.04395	1.33672	2.67032	3.97791	2.83983	2.66165	1.05128	1.35351	Yes
ascaTRINITY_DN357634_c0_g1::TRINITY_DN357634_c0_g1_i1::g.52358::m.52358	3.46089	2.13918	2.06867	3.25686	2.17512	2.55263	2.55624	2.66154	2.33672	2.51727	Yes
aparTR29834|c9_g1_i1|m.18291	2.30722	2.4887	2.18318	2.62948	2.65181	2.70207	2.32636	2.66112	2.74257	2.75958	Yes
ascaTRINITY_DN322740_c0_g1::TRINITY_DN322740_c0_g1_i4::g.135505::m.135505	3.156	3.13828	1.34807	2.08987	2.52951	3.36204	2.54745	2.66048	1.20376	0.73462	Yes
ascaTRINITY_DN321044_c2_g2::TRINITY_DN321044_c2_g2_i4::g.54938::m.54938	2.97411	2.59521	3.20315	2.55108	2.2659	3.16436	2.92416	2.66045	1.83659	1.58203	Yes
ascaTRINITY_DN328746_c2_g1::TRINITY_DN328746_c2_g1_i1::g.99515::m.99515	3.00708	2.06811	2.01959	2.53688	3.53174	1.91208	2.36493	2.66023	1.9958	1.64696	Yes
ascaTRINITY_DN328121_c3_g1::TRINITY_DN328121_c3_g1_i1::g.58145::m.58145	2.6657	2.47636	2.78266	2.50563	2.3883	3.08498	2.64157	2.65964	3.31983	3.03919	Yes
ascaTRINITY_DN327627_c2_g1::TRINITY_DN327627_c2_g1_i7::g.11914::m.11914	1.11346	2.25634	1.851	3.03301	2.34296	2.5971	1.74027	2.65769	2.17572	1.96921	Yes
aparTR19878|c0_g1_i1|m.8070	4.87584	3.73933	2.52533	2.78936	1.97602	3.20511	3.7135	2.65683	1.51494	0.90597	Yes
ascaTRINITY_DN318612_c2_g2::TRINITY_DN318612_c2_g2_i5::g.9130::m.9130	2.70878	2.66414	2.40174	3.29573	1.61149	3.06191	2.59155	2.65638	1.64205	1.59329	Yes
aparTR79033|c0_g2_i1|m.56602	2.97099	2.22147	2.47515	2.98644	2.87196	2.10758	2.55587	2.65533	4.60842	4.13353	Yes
ascaTRINITY_DN322686_c3_g1::TRINITY_DN322686_c3_g1_i1::g.24339::m.24339	2.06214	1.88743	2.00725	2.80443	1.98486	3.17517	1.9856	2.65482	1.84914	1.33169	Yes
ascaTRINITY_DN326489_c5_g1::TRINITY_DN326489_c5_g1_i4::g.79299::m.79299	2.41062	1.82071	2.1747	2.56283	3.04054	2.35998	2.13534	2.65445	0.920074	4.74203	Yes
ascaTRINITY_DN321220_c7_g1::TRINITY_DN321220_c7_g1_i1::g.91207::m.91207	3.50644	1.67624	2.54161	2.41519	2.8288	2.71796	2.57476	2.65398	2.51671	1.94257	Yes
aparTR68433|c3_g1_i1|m.45374	0.79247	1.4429	0.925996	1.93144	3.47958	2.54733	1.05379	2.65278	2.91558	2.16291	Yes
ascaTRINITY_DN315214_c4_g1::TRINITY_DN315214_c4_g1_i1::g.7089::m.7089	1.69224	1.75473	1.98605	2.64242	2.80791	2.50798	1.81101	2.65277	7.54579	6.15512	Yes
aparTR89571|c0_g1_i2|m.61105	2.66953	2.37041	2.66451	2.64209	2.61894	2.69314	2.56815	2.65139	1.97542	1.94859	Yes
aparTR17409|c2_g2_i10|m.5389	2.16149	3.54119	3.5466	3.19703	2.69093	2.06567	3.08309	2.65121	0.739632	0.751842	Yes
ascaTRINITY_DN323095_c3_g1::TRINITY_DN323095_c3_g1_i3::g.121437::m.121437	2.51292	2.18855	2.2847	2.5841	2.54328	2.82237	2.32872	2.64992	3.09075	2.66433	Yes
ascaTRINITY_DN322589_c4_g3::TRINITY_DN322589_c4_g3_i1::g.17736::m.17736	1.81018	1.28794	1.42542	2.09381	3.00902	2.84436	1.50785	2.64907	1.18087	2.10987	Yes
ascaTRINITY_DN325934_c3_g3::TRINITY_DN325934_c3_g3_i1::g.114110::m.114110	2.03956	2.95977	2.34108	2.04508	1.79766	4.10385	2.4468	2.64886	1.6175	1.38859	Yes
ascaTRINITY_DN369407_c0_g1::TRINITY_DN369407_c0_g1_i1::g.104962::m.104962	2.34731	1.88151	1.25212	2.20901	2.98547	2.74872	1.82698	2.64773	3.47771	2.7278	Yes
ascaTRINITY_DN324388_c8_g3::TRINITY_DN324388_c8_g3_i5::g.124642::m.124642	3.57202	4.07659	2.41584	2.89903	1.48165	3.55912	3.35482	2.6466	3.61633	3.26082	Yes
ascaTRINITY_DN314268_c0_g1::TRINITY_DN314268_c0_g1_i1::g.88822::m.88822	2.86079	2.71977	2.21446	2.65352	2.86017	2.42581	2.59834	2.6465	2.41163	1.98086	Yes
ascaTRINITY_DN357766_c0_g1::TRINITY_DN357766_c0_g1_i1::g.77754::m.77754	2.93203	3.1813	1.98218	2.27873	2.75452	2.90418	2.69851	2.64581	1.80526	1.99072	Yes
ascaTRINITY_DN319780_c4_g1::TRINITY_DN319780_c4_g1_i4::g.58501::m.58501	3.37196	1.95278	2.00537	2.84581	1.52567	3.56521	2.44337	2.64556	2.09696	1.67463	Yes
ascaTRINITY_DN364069_c0_g1::TRINITY_DN364069_c0_g1_i1::g.141975::m.141975	2.18556	2.66574	2.66171	2.75763	2.21616	2.96095	2.50434	2.64491	2.42441	2.12934	Yes
ascaTRINITY_DN314200_c0_g1::TRINITY_DN314200_c0_g1_i2::g.88785::m.88785	1.90761	3.01815	2.01357	2.92083	2.00005	3.01152	2.31311	2.64413	2.0845	1.59543	Yes
ascaTRINITY_DN320694_c0_g2::TRINITY_DN320694_c0_g2_i1::g.75581::m.75581	3.73746	3.0529	3.01157	2.57882	2.72262	2.63071	3.26731	2.64405	4.159	4.30264	Yes
ascaTRINITY_DN317262_c5_g1::TRINITY_DN317262_c5_g1_i2::g.74961::m.74961	3.30642	2.32438	2.58903	2.86355	2.88183	2.18649	2.73994	2.64396	4.22879	3.09096	Yes
ascaTRINITY_DN323612_c1_g1::TRINITY_DN323612_c1_g1_i4::g.86515::m.86515	2.22435	2.28712	2.51722	2.03216	3.29523	2.60381	2.3429	2.64373	2.42756	2.53113	Yes
ascaTRINITY_DN347937_c0_g1::TRINITY_DN347937_c0_g1_i1::g.141809::m.141809	1.12991	2.69746	1.93351	2.30973	3.7417	1.87894	1.92029	2.64345	1.71735	1.60125	Yes
ascaTRINITY_DN325663_c1_g1::TRINITY_DN325663_c1_g1_i1::g.123131::m.123131	3.43427	2.7641	2.71663	2.18233	3.22209	2.52417	2.97167	2.64287	3.61747	4.08286	Yes
aparTR44058|c0_g1_i1|m.29095	3.02842	1.44523	1.94942	2.35232	2.17621	3.39886	2.14102	2.64246	1.61117	1.46298	Yes
ascaTRINITY_DN318282_c5_g1::TRINITY_DN318282_c5_g1_i2::g.142475::m.142475	1.37846	0.953968	2.225	2.67846	1.7903	3.45587	1.51914	2.64154	2.56454	2.04892	Yes
ascaTRINITY_DN387151_c0_g1::TRINITY_DN387151_c0_g1_i1::g.89301::m.89301	2.52133	1.91358	2.58342	3.54735	2.25682	2.11835	2.33944	2.64084	2.0407	1.9888	Yes
aparTR63491|c2_g3_i4|m.41825	3.68578	1.9191	2.56861	2.84357	3.30694	1.76523	2.7245	2.63858	4.25342	2.65063	Yes
ascaTRINITY_DN323202_c5_g3::TRINITY_DN323202_c5_g3_i5::g.37688::m.37688	3.40538	3.4215	4.39222	2.52718	2.13241	3.2537	3.7397	2.63777	1.86323	1.35959	Yes
ascaTRINITY_DN316151_c7_g2::TRINITY_DN316151_c7_g2_i1::g.53289::m.53289	5.49657	2.2114	3.25255	3.0624	1.27077	3.57965	3.65351	2.63761	6.3803	5.51079	Yes
ascaTRINITY_DN324710_c0_g1::TRINITY_DN324710_c0_g1_i3::g.69660::m.69660	3.5034	1.90108	2.27339	3.07652	2.91584	1.91951	2.55929	2.63729	1.93937	1.79717	Yes
aparTR13299|c0_g2_i8|m.2421	2.21838	2.01814	2.45398	2.35118	2.93696	2.61985	2.23017	2.636	2.41593	2.22849	Yes
ascaTRINITY_DN316566_c4_g2::TRINITY_DN316566_c4_g2_i5::g.26276::m.26276	2.93334	2.68658	2.54594	2.92785	1.8483	3.13132	2.72195	2.63582	2.36837	1.67242	Yes
ascaTRINITY_DN322349_c12_g1::TRINITY_DN322349_c12_g1_i1::g.132211::m.132211	1.55133	3.55311	2.43415	3.67578	2.28891	1.94043	2.51286	2.63504	1.02096	1.31953	Yes
aparTR12368|c1_g1_i1|m.530	2.12771	3.07146	2.29211	3.43588	2.43543	2.02498	2.4971	2.63209	1.58386	1.28307	Yes
aparTR69709|c1_g1_i2|m.46484	1.38805	2.06172	3.42014	2.28324	3.57758	2.03339	2.28997	2.6314	7.30577	9.20743	Yes
ascaTRINITY_DN328230_c9_g1::TRINITY_DN328230_c9_g1_i2::g.22231::m.22231	431.989	416.41	419.912	2.19282	3.26916	2.42963	422.77	2.63054	505.334	2.31957	Yes
ascaTRINITY_DN320991_c5_g1::TRINITY_DN320991_c5_g1_i12::g.16292::m.16292	65.0767	68.4351	78.1889	3.24869	2.15454	2.48813	70.5669	2.63045	185.824	2.15481	Yes
aparTR95014|c0_g1_i3|m.66473	1.70835	1.08144	4.23683	2.79342	2.51043	2.58707	2.34221	2.63031	2.48097	1.70307	Yes
ascaTRINITY_DN323059_c3_g2::TRINITY_DN323059_c3_g2_i3::g.121079::m.121079	2.76224	2.50555	1.74598	2.55114	2.95819	2.38143	2.33792	2.63025	1.54127	1.99158	Yes
ascaTRINITY_DN321618_c1_g1::TRINITY_DN321618_c1_g1_i2::g.35227::m.35227	2.79688	3.13971	2.5124	2.08365	2.98754	2.819	2.81633	2.63006	2.01304	1.61598	Yes
ascaTRINITY_DN314289_c0_g1::TRINITY_DN314289_c0_g1_i4::g.88883::m.88883	3.45914	4.03831	2.21985	1.90671	3.33791	2.64347	3.2391	2.62937	0.70655	0.904232	Yes
aparTR69740|c4_g2_i8|m.46676	1.97804	2.47582	2.78817	1.891	3.05013	2.9455	2.41401	2.62888	1.42439	1.90537	Yes
ascaTRINITY_DN315448_c3_g1::TRINITY_DN315448_c3_g1_i1::g.6618::m.6618	3.7121	1.52535	2.10937	3.84623	2.49397	1.543	2.44894	2.62774	3.21108	2.71481	Yes
ascaTRINITY_DN324560_c3_g1::TRINITY_DN324560_c3_g1_i2::g.14981::m.14981	2.77963	3.10869	2.73167	2.78317	2.46504	2.63447	2.87333	2.62756	1.14789	1.0848	Yes
aparTR57209|c0_g1_i1|m.37580	1.92581	1.75761	3.0287	2.98759	2.58812	2.30693	2.23737	2.62755	3.33536	3.82729	Yes
aparTR28089|c3_g3_i6|m.15256	2.4372	3.24455	4.55792	2.63499	2.88948	2.35209	3.41322	2.62552	6.87582	3.87322	Yes
ascaTRINITY_DN322967_c3_g2::TRINITY_DN322967_c3_g2_i1::g.66696::m.66696	2.64788	3.51825	1.76184	1.75442	2.08004	4.04028	2.64266	2.62491	2.62591	3.52141	Yes
aparTR20181|c0_g1_i1|m.8153	2.63006	2.45014	2.31419	2.6139	2.61114	2.6489	2.4648	2.62465	2.80908	2.47256	Yes
ascaTRINITY_DN322493_c0_g1::TRINITY_DN322493_c0_g1_i3::g.113551::m.113551	1.8294	2.47234	1.84078	2.41396	3.14147	2.31571	2.04751	2.62371	3.61879	2.50977	Yes
ascaTRINITY_DN332338_c0_g1::TRINITY_DN332338_c0_g1_i1::g.71319::m.71319	3.29619	3.42642	5.3205	3.08129	2.50384	2.28334	4.01437	2.62282	9.77135	4.28924	Yes
ascaTRINITY_DN322969_c2_g6::TRINITY_DN322969_c2_g6_i1::g.67310::m.67310	1.76623	2.54596	2.41605	2.58104	3.05119	2.23547	2.24275	2.62257	2.78768	2.42231	Yes
ascaTRINITY_DN321884_c1_g1::TRINITY_DN321884_c1_g1_i1::g.51122::m.51122	2.27285	2.23788	2.18142	2.67669	2.36603	2.8244	2.23072	2.62238	1.81013	1.86725	Yes
aparTR12020|c1_g1_i4|m.35	2.53664	3.14266	2.67915	2.76632	2.34576	2.75298	2.78615	2.62169	2.21077	2.13663	Yes
ascaTRINITY_DN317147_c1_g1::TRINITY_DN317147_c1_g1_i8::g.119192::m.119192	2.71709	1.98215	1.69888	2.94579	2.63325	2.2841	2.13271	2.62105	3.29186	2.33698	Yes
ascaTRINITY_DN315025_c2_g1::TRINITY_DN315025_c2_g1_i1::g.138229::m.138229	2.40164	3.68709	2.63974	2.01033	2.51149	3.33167	2.90949	2.61783	2.20984	2.30804	Yes
aparTR89081|c0_g1_i8|m.59909	3.28853	2.28229	2.63296	2.4545	3.26281	2.13314	2.73459	2.61682	2.08267	1.36831	Yes
ascaTRINITY_DN372881_c0_g1::TRINITY_DN372881_c0_g1_i1::g.76736::m.76736	3.37638	3.08932	3.20317	2.8971	2.42182	2.52827	3.22296	2.61573	4.5036	3.35331	Yes
ascaTRINITY_DN345266_c0_g1::TRINITY_DN345266_c0_g1_i1::g.59635::m.59635	1.64258	3.48728	1.29985	2.54603	3.47457	1.82456	2.14324	2.61505	1.78808	1.82892	Yes
ascaTRINITY_DN319878_c5_g2::TRINITY_DN319878_c5_g2_i1::g.122224::m.122224	1.67887	2.47997	2.29998	2.68579	2.30437	2.85204	2.15294	2.61407	1.70155	1.68387	Yes
ascaTRINITY_DN328752_c4_g1::TRINITY_DN328752_c4_g1_i1::g.99290::m.99290	2.56786	0.947168	3.93274	2.1307	2.49767	3.21162	2.48259	2.61333	2.39979	1.51621	Yes
ascaTRINITY_DN390440_c0_g1::TRINITY_DN390440_c0_g1_i1::g.52295::m.52295	0.926581	3.64184	1.1113	4.30015	2.92601	0.613182	1.89324	2.61311	3.04092	1.26964	Yes
ascaTRINITY_DN399270_c0_g1::TRINITY_DN399270_c0_g1_i1::g.50111::m.50111	4.42561	0.978908	5.21679	3.48181	0.984522	3.37252	3.54044	2.61295	4.78984	1.57761	Yes
ascaTRINITY_DN320908_c2_g1::TRINITY_DN320908_c2_g1_i2::g.15587::m.15587	1.2235	1.58973	2.53321	1.82137	2.98446	3.0268	1.78215	2.61088	1.52754	1.76391	Yes
ascaTRINITY_DN320561_c3_g1::TRINITY_DN320561_c3_g1_i2::g.45935::m.45935	5.00346	2.14861	3.99444	3.132	3.00944	1.69113	3.7155	2.61085	4.69849	3.5766	Yes
ascaTRINITY_DN321356_c0_g3::TRINITY_DN321356_c0_g3_i11::g.49070::m.49070	3.50623	4.09896	2.30282	2.62344	3.0947	2.11194	3.30267	2.61003	1.62425	1.51502	Yes
ascaTRINITY_DN317550_c1_g1::TRINITY_DN317550_c1_g1_i1::g.7339::m.7339	2.83101	4.7662	4.89953	2.83911	1.31974	3.6654	4.16558	2.60808	1.48435	1.90579	Yes
ascaTRINITY_DN325182_c1_g1::TRINITY_DN325182_c1_g1_i1::g.65170::m.65170	2.6506	2.10011	3.15343	2.16337	3.47272	2.18772	2.63471	2.60794	1.95561	1.98283	Yes
ascaTRINITY_DN305352_c0_g1::TRINITY_DN305352_c0_g1_i2::g.141856::m.141856	2.01924	2.29461	2.40337	1.44251	3.48357	2.89752	2.23907	2.60787	14.86	13.0357	Yes
aparTR80300|c0_g1_i1|m.58412	3.31477	2.06838	2.40669	3.2099	2.4472	2.16332	2.59661	2.6068	3.17061	2.86735	Yes
aparTR59181|c2_g4_i4|m.39228	3.23804	3.17837	2.67777	2.86849	2.58011	2.37038	3.03139	2.60633	2.83466	2.29687	Yes
ascaTRINITY_DN325514_c2_g2::TRINITY_DN325514_c2_g2_i3::g.40993::m.40993	2.0701	2.33503	3.70991	2.51838	1.8446	3.45535	2.70501	2.60611	1.85081	1.96137	Yes
ascaTRINITY_DN324379_c2_g2::TRINITY_DN324379_c2_g2_i1::g.125702::m.125702	2.1565	2.35158	1.92853	2.6273	2.62696	2.56208	2.14554	2.60545	1.9616	1.55172	Yes
ascaTRINITY_DN319130_c1_g3::TRINITY_DN319130_c1_g3_i1::g.55911::m.55911	2.66446	3.35033	2.48593	2.23216	2.27003	3.30894	2.83358	2.60371	3.30219	2.76956	Yes
aparTR54273|c0_g1_i1|m.35380	2.98075	2.15592	3.42988	2.77682	2.48659	2.54517	2.85552	2.60286	1.56744	1.57418	Yes
aparTR78464|c2_g1_i1|m.55422	3.05953	3.25264	2.01745	2.43584	2.65931	2.71265	2.77654	2.6026	3.47137	2.8676	Yes
ascaTRINITY_DN325235_c0_g3::TRINITY_DN325235_c0_g3_i1::g.101627::m.101627	3.06692	3.25663	2.87582	2.53668	2.67909	2.58719	3.06646	2.60099	1.73296	1.89299	Yes
ascaTRINITY_DN326451_c1_g1::TRINITY_DN326451_c1_g1_i7::g.79520::m.79520	1.56674	2.53236	0.164256	1.44383	2.9174	3.43676	1.42112	2.59933	7.56205	6.06807	Yes
ascaTRINITY_DN324056_c5_g2::TRINITY_DN324056_c5_g2_i10::g.88288::m.88288	2.90404	2.95516	3.68829	2.82039	2.55961	2.41742	3.1825	2.59914	2.08098	2.05246	Yes
ascaTRINITY_DN372493_c0_g1::TRINITY_DN372493_c0_g1_i1::g.74630::m.74630	1.94291	2.51454	2.96897	2.19066	3.409	2.19764	2.47547	2.5991	2.81531	2.97034	Yes
aparTR90167|c2_g2_i7|m.61645	2.80112	2.74222	2.26294	2.59532	2.49624	2.70473	2.60209	2.59876	1.99532	1.99728	Yes
ascaTRINITY_DN307863_c0_g1::TRINITY_DN307863_c0_g1_i1::g.23431::m.23431	2.23554	2.30429	2.69407	2.10815	1.77743	3.90336	2.4113	2.59631	3.32414	2.2861	Yes
ascaTRINITY_DN317164_c3_g1::TRINITY_DN317164_c3_g1_i18::g.119672::m.119672	2.47655	1.77733	2.39999	2.05677	2.82975	2.89948	2.21796	2.59534	1.76863	1.55152	Yes
ascaTRINITY_DN321528_c9_g1::TRINITY_DN321528_c9_g1_i1::g.111162::m.111162	2.59664	2.71403	2.48261	2.78931	2.45304	2.53812	2.59776	2.59349	1.33289	1.40411	Yes
ascaTRINITY_DN325783_c2_g5::TRINITY_DN325783_c2_g5_i1::g.135923::m.135923	5.02776	1.69214	2.54373	4.00376	1.80164	1.97439	3.08788	2.59327	1.85865	2.37463	Yes
aparTR49628|c0_g1_i2|m.32801	3.18887	2.14577	2.27309	2.58867	2.7025	2.47397	2.53591	2.58838	1.61668	1.85403	Yes
ascaTRINITY_DN329330_c0_g1::TRINITY_DN329330_c0_g1_i1::g.139741::m.139741	3.66686	3.89777	3.03552	2.08453	0.847124	4.83031	3.53338	2.58732	3.40616	2.27969	Yes
ascaTRINITY_DN322596_c3_g2::TRINITY_DN322596_c3_g2_i1::g.17714::m.17714	2.68971	2.80991	2.06414	1.72774	2.63113	3.3997	2.52125	2.58619	2.7861	2.34029	Yes
aparTR88694|c1_g1_i8|m.59861	2.06874	3.68352	2.10801	2.19851	2.85126	2.70857	2.62009	2.58611	3.18763	3.17084	Yes
ascaTRINITY_DN321615_c4_g5::TRINITY_DN321615_c4_g5_i3::g.34720::m.34720	3.82698	2.80565	3.38912	2.12917	3.48756	2.13638	3.34058	2.58437	2.52659	2.21995	Yes
ascaTRINITY_DN315365_c0_g2::TRINITY_DN315365_c0_g2_i1::g.60702::m.60702	4.87994	1.3001	3.45596	1.48276	2.8714	3.39789	3.212	2.58402	1.89185	1.09453	Yes
ascaTRINITY_DN317164_c3_g1::TRINITY_DN317164_c3_g1_i3::g.119662::m.119662	2.17367	2.16047	2.98163	2.65465	2.37271	2.71319	2.43859	2.58018	2.86454	2.49339	Yes
ascaTRINITY_DN316644_c6_g2::TRINITY_DN316644_c6_g2_i1::g.115495::m.115495	3.17861	3.21496	3.38222	2.06415	3.7538	1.92165	3.2586	2.57987	1.13968	1.57792	Yes
ascaTRINITY_DN318592_c0_g2::TRINITY_DN318592_c0_g2_i2::g.9460::m.9460	0.636011	3.08801	1.81994	3.25254	2.00226	2.47886	1.84798	2.57789	1.37412	1.59306	Yes
ascaTRINITY_DN324493_c1_g4::TRINITY_DN324493_c1_g4_i3::g.28554::m.28554	4.34304	3.68733	3.72931	1.23055	2.27241	4.22631	3.9199	2.57642	3.58422	2.01357	Yes
ascaTRINITY_DN313601_c0_g2::TRINITY_DN313601_c0_g2_i1::g.60045::m.60045	1.98139	2.67487	1.29506	2.85689	2.32742	2.54384	1.98377	2.57605	1.29768	1.80758	Yes
ascaTRINITY_DN323057_c0_g1::TRINITY_DN323057_c0_g1_i3::g.121229::m.121229	15.7374	16.7444	20.8133	1.32165	2.8597	3.53925	17.7651	2.57353	2.23371	4.20626	Yes
ascaTRINITY_DN317817_c2_g2::TRINITY_DN317817_c2_g2_i1::g.117189::m.117189	2.96929	2.3168	1.85749	2.30085	2.32015	3.0988	2.38119	2.57327	4.92476	4.52411	Yes
ascaTRINITY_DN404521_c0_g1::TRINITY_DN404521_c0_g1_i1::g.122::m.122	2.5704	1.43913	1.97314	3.01444	2.76158	1.94136	1.99422	2.57246	1.55094	0.932743	Yes
ascaTRINITY_DN321846_c0_g3::TRINITY_DN321846_c0_g3_i1::g.50644::m.50644	2.55664	1.75171	1.33687	2.3026	2.73978	2.67341	1.88174	2.57193	1.23499	1.32248	Yes
ascaTRINITY_DN316697_c5_g1::TRINITY_DN316697_c5_g1_i1::g.115425::m.115425	2.34202	2.04541	2.69752	3.47704	2.49543	1.73566	2.36165	2.56938	5.65219	4.2421	Yes
ascaTRINITY_DN320615_c5_g1::TRINITY_DN320615_c5_g1_i1::g.76081::m.76081	2.24784	2.86177	2.32437	2.58145	2.11784	3.00656	2.47799	2.56862	2.6751	3.04342	Yes
ascaTRINITY_DN318653_c8_g3::TRINITY_DN318653_c8_g3_i1::g.9076::m.9076	1.92092	1.78802	1.75786	3.38178	2.69907	1.6207	1.82227	2.56719	2.02226	1.80312	Yes
ascaTRINITY_DN313601_c0_g1::TRINITY_DN313601_c0_g1_i1::g.60044::m.60044	1.85024	3.70738	1.323	3.65059	2.66266	1.38277	2.29354	2.56534	1.22494	1.59964	Yes
ascaTRINITY_DN313020_c0_g1::TRINITY_DN313020_c0_g1_i2::g.85460::m.85460	2.71081	1.77306	1.42779	2.50569	2.613	2.57717	1.97055	2.56529	5.86237	3.90614	Yes
ascaTRINITY_DN325713_c1_g1::TRINITY_DN325713_c1_g1_i13::g.136582::m.136582	3.55985	2.15607	2.69507	3.53841	2.50929	1.64532	2.80366	2.56434	1.4091	2.06676	Yes
aparTR27865|c0_g1_i1|m.14786	2.43804	1.91063	1.29685	2.6716	2.2518	2.76762	1.88184	2.56367	1.27493	1.50365	Yes
ascaTRINITY_DN321412_c0_g1::TRINITY_DN321412_c0_g1_i2::g.84144::m.84144	2.67955	3.71178	2.24892	2.53864	2.67344	2.47801	2.88008	2.56337	2.46115	1.94303	Yes
ascaTRINITY_DN126393_c0_g1::TRINITY_DN126393_c0_g1_i1::g.1286::m.1286	2.14315	3.84243	1.30176	3.31572	2.65174	1.71379	2.42911	2.56042	1.04315	1.59498	Yes
ascaTRINITY_DN318793_c3_g1::TRINITY_DN318793_c3_g1_i2::g.98592::m.98592	2.70504	1.74532	2.72541	2.97107	2.85185	1.85517	2.39192	2.55936	2.64991	2.41324	Yes
ascaTRINITY_DN322264_c5_g1::TRINITY_DN322264_c5_g1_i1::g.5142::m.5142	1.96538	2.8403	3.97967	3.19635	2.27693	2.19942	2.92845	2.55757	2.02602	2.04942	Yes
aparTR55498|c1_g1_i3|m.35953	2.32291	2.67446	2.76227	2.18588	2.64594	2.84022	2.58655	2.55735	1.40239	1.10396	Yes
ascaTRINITY_DN328462_c0_g1::TRINITY_DN328462_c0_g1_i1::g.36452::m.36452	2.64665	2.82554	3.41264	2.41184	2.83219	2.42704	2.96161	2.55702	3.97985	6.03204	Yes
ascaTRINITY_DN325297_c3_g1::TRINITY_DN325297_c3_g1_i5::g.102097::m.102097	2.49242	2.11333	2.10349	1.90323	2.72547	3.03894	2.23641	2.55588	3.69006	3.30998	Yes
ascaTRINITY_DN317581_c6_g1::TRINITY_DN317581_c6_g1_i1::g.7279::m.7279	3.20317	2.18137	2.25081	2.62823	2.62617	2.41176	2.54512	2.55539	3.34554	1.75957	Yes
ascaTRINITY_DN323797_c6_g3::TRINITY_DN323797_c6_g3_i1::g.54032::m.54032	2.78048	3.15763	2.19347	3.02001	1.76447	2.87871	2.71053	2.5544	2.2537	2.27291	Yes
ascaTRINITY_DN317625_c2_g1::TRINITY_DN317625_c2_g1_i1::g.49678::m.49678	1.22296	2.39765	2.22522	1.60236	2.43267	3.62608	1.94861	2.5537	1.34258	1.80923	Yes
ascaTRINITY_DN324495_c2_g1::TRINITY_DN324495_c2_g1_i1::g.28263::m.28263	1.69439	1.02263	3.46109	3.1121	1.96328	2.58347	2.05937	2.55295	0.439498	0.353018	Yes
ascaTRINITY_DN360357_c0_g1::TRINITY_DN360357_c0_g1_i1::g.50065::m.50065	3.00398	1.69863	2.25387	2.49337	2.34322	2.82082	2.31883	2.55247	2.64474	2.33352	Yes
ascaTRINITY_DN327579_c2_g2::TRINITY_DN327579_c2_g2_i1::g.12388::m.12388	2.56054	2.50033	2.50211	2.69091	2.2325	2.73185	2.52099	2.55175	2.52112	2.1971	Yes
ascaTRINITY_DN328308_c2_g3::TRINITY_DN328308_c2_g3_i4::g.143929::m.143929	0.934675	1.29402	0.338892	3.56826	1.32552	2.75938	0.855864	2.55105	2.83495	2.08906	Yes
ascaTRINITY_DN323359_c0_g2::TRINITY_DN323359_c0_g2_i6::g.5875::m.5875	3.22259	2.77671	2.96107	2.6484	2.71802	2.28466	2.98679	2.55036	2.49997	1.96526	Yes
ascaTRINITY_DN325813_c0_g2::TRINITY_DN325813_c0_g2_i2::g.42252::m.42252	2.32745	2.02909	2.5645	2.48307	2.48406	2.67767	2.30701	2.54827	1.01388	1.21348	Yes
ascaTRINITY_DN327579_c2_g1::TRINITY_DN327579_c2_g1_i3::g.12390::m.12390	2.56513	2.37628	2.48142	2.29124	2.43275	2.91139	2.47428	2.54513	2.39982	2.18663	Yes
ascaTRINITY_DN327163_c5_g1::TRINITY_DN327163_c5_g1_i2::g.128996::m.128996	2.71715	2.51099	2.56478	2.68224	2.69773	2.25217	2.59764	2.54405	2.76697	2.8174	Yes
ascaTRINITY_DN393011_c0_g1::TRINITY_DN393011_c0_g1_i1::g.143504::m.143504	3.36717	2.53015	2.92071	2.89514	2.65536	2.0807	2.93934	2.54373	3.10606	1.93177	Yes
ascaTRINITY_DN323057_c0_g1::TRINITY_DN323057_c0_g1_i1::g.121226::m.121226	15.1947	12.1	19.8467	1.23226	2.74318	3.65236	15.7138	2.5426	2.27737	4.0641	Yes
aparTR11982|c0_g1_i1|m.22	2.05704	2.53596	4.30094	1.91089	2.66078	3.04914	2.96465	2.54027	2.44477	2.19934	Yes
aparTR23952|c0_g1_i1|m.11312	2.59423	3.67496	2.07729	3.13037	2.39179	2.09288	2.78216	2.53834	1.75793	1.32587	Yes
ascaTRINITY_DN317249_c7_g1::TRINITY_DN317249_c7_g1_i1::g.75056::m.75056	2.41457	1.85151	2.20207	2.1537	2.42476	3.03495	2.15605	2.5378	2.30164	1.97277	Yes
ascaTRINITY_DN324849_c14_g1::TRINITY_DN324849_c14_g1_i3::g.81306::m.81306	2.19409	3.08476	2.21588	4.16212	2.09419	1.35689	2.49824	2.53773	2.08215	2.3618	Yes
ascaTRINITY_DN317676_c6_g1::TRINITY_DN317676_c6_g1_i4::g.49553::m.49553	3.02675	3.13421	2.15085	2.69183	2.30149	2.61487	2.77061	2.53606	1.96712	2.16191	Yes
ascaTRINITY_DN321938_c2_g3::TRINITY_DN321938_c2_g3_i1::g.120724::m.120724	2.76706	2.8881	2.19723	2.13183	2.37792	3.09744	2.61746	2.53573	2.6857	2.68217	Yes
ascaTRINITY_DN380954_c0_g1::TRINITY_DN380954_c0_g1_i1::g.95347::m.95347	2.08141	3.38002	1.24529	1.73393	1.64943	4.22198	2.23557	2.53511	12.8342	12.019	Yes
ascaTRINITY_DN327436_c3_g1::TRINITY_DN327436_c3_g1_i1::g.106839::m.106839	4.10307	3.22282	3.60482	2.66179	2.54324	2.39709	3.64357	2.53404	2.13933	2.40347	Yes
ascaTRINITY_DN398931_c0_g1::TRINITY_DN398931_c0_g1_i1::g.128142::m.128142	3.10557	2.24785	2.90498	2.90529	2.8173	1.87896	2.7528	2.53385	1.67074	1.55511	Yes
aparTR48720|c0_g1_i1|m.31315	1.91846	2.50093	2.63725	2.7234	2.52863	2.346	2.35221	2.53268	5.73848	4.05485	Yes
ascaTRINITY_DN328676_c0_g1::TRINITY_DN328676_c0_g1_i2::g.64558::m.64558	2.0844	2.64565	3.47032	2.84494	2.6279	2.12342	2.73346	2.53209	1.89121	1.32356	Yes
aparTR20881|c0_g1_i1|m.8717	4.01325	1.07439	2.33545	3.25368	2.34089	1.99849	2.47436	2.53102	2.31519	2.13279	Yes
ascaTRINITY_DN326069_c0_g3::TRINITY_DN326069_c0_g3_i2::g.89686::m.89686	1.94375	2.74506	1.3316	3.21414	2.39314	1.98455	2.0068	2.53061	4.55324	4.49847	Yes
ascaTRINITY_DN303146_c0_g3::TRINITY_DN303146_c0_g3_i1::g.75402::m.75402	5.77844	4.25488	6.92333	1.30288	4.53161	1.751	5.65222	2.5285	7.37074	2.79444	Yes
ascaTRINITY_DN325652_c2_g1::TRINITY_DN325652_c2_g1_i2::g.123834::m.123834	2.64284	2.30529	3.34069	2.71323	2.27266	2.59799	2.76294	2.52796	1.53688	1.79729	Yes
ascaTRINITY_DN328211_c0_g1::TRINITY_DN328211_c0_g1_i3::g.22720::m.22720	2.60557	2.41197	3.14122	2.79869	2.67124	2.11361	2.71958	2.52785	1.5421	1.80157	Yes
ascaTRINITY_DN326410_c0_g1::TRINITY_DN326410_c0_g1_i1::g.79705::m.79705	3.66304	1.84916	3.85765	2.95191	2.46395	2.16696	3.12328	2.52761	3.93861	3.62274	Yes
ascaTRINITY_DN136623_c0_g1::TRINITY_DN136623_c0_g1_i1::g.3828::m.3828	3.20833	2.74992	4.81867	3.63379	0.688809	3.2594	3.59231	2.52733	4.12362	1.32368	Yes
aparTR59167|c0_g12_i1|m.39098	1.91358	0.768396	1.80603	2.77577	2.4324	2.36468	1.496	2.52428	3.28948	3.61612	Yes
ascaTRINITY_DN317264_c2_g1::TRINITY_DN317264_c2_g1_i1::g.75062::m.75062	3.14033	1.40316	1.55321	1.93081	2.968	2.66943	2.03223	2.52275	1.7147	1.37313	Yes
ascaTRINITY_DN324334_c8_g1::TRINITY_DN324334_c8_g1_i3::g.124755::m.124755	1.5446	2.2254	2.51121	2.34617	2.78494	2.4327	2.09373	2.52127	1.17177	1.32303	Yes
ascaTRINITY_DN372997_c0_g1::TRINITY_DN372997_c0_g1_i1::g.61173::m.61173	1.43637	2.29938	3.34856	2.50369	2.15898	2.90001	2.36144	2.52089	2.75463	2.20945	Yes
ascaTRINITY_DN312960_c0_g1::TRINITY_DN312960_c0_g1_i2::g.17118::m.17118	2.07471	1.52016	2.5401	1.95413	2.85123	2.75672	2.04499	2.52069	1.63299	1.63771	Yes
ascaTRINITY_DN317601_c0_g4::TRINITY_DN317601_c0_g4_i1::g.49576::m.49576	3.11704	2.46259	3.02156	3.01706	2.01884	2.52228	2.86706	2.51939	3.86267	3.54673	Yes
ascaTRINITY_DN305478_c0_g1::TRINITY_DN305478_c0_g1_i1::g.36824::m.36824	3.03458	4.88318	2.79068	3.52894	2.8926	1.13231	3.56948	2.51795	1.35469	1.28072	Yes
ascaTRINITY_DN328594_c1_g4::TRINITY_DN328594_c1_g4_i7::g.95795::m.95795	2.74444	1.565	2.38262	1.64315	2.86268	3.04708	2.23069	2.51764	2.00837	1.05402	Yes
ascaTRINITY_DN327259_c0_g1::TRINITY_DN327259_c0_g1_i6::g.130533::m.130533	2.40482	3.27583	2.29538	2.26988	2.57598	2.70315	2.65868	2.51634	2.80049	2.37766	Yes
ascaTRINITY_DN177188_c0_g1::TRINITY_DN177188_c0_g1_i1::g.2941::m.2941	1.98384	2.64961	1.45265	2.93456	2.48713	2.12313	2.0287	2.51494	1.9984	1.17959	Yes
ascaTRINITY_DN326494_c4_g1::TRINITY_DN326494_c4_g1_i12::g.79907::m.79907	2.47155	1.62874	2.47235	2.90894	2.81258	1.81516	2.19088	2.51223	1.91445	1.68675	Yes
ascaTRINITY_DN322715_c5_g8::TRINITY_DN322715_c5_g8_i1::g.135175::m.135175	2.10053	5.10297	2.89735	2.4649	2.70081	2.36963	3.36695	2.51178	1.99617	2.56982	Yes
ascaTRINITY_DN322072_c3_g1::TRINITY_DN322072_c3_g1_i2::g.107871::m.107871	2.32394	1.60122	2.97105	2.68182	2.05189	2.80132	2.29874	2.51168	0.110135	2.0217	Yes
aparTR89399|c0_g1_i1|m.60900	3.48707	2.66346	2.61819	2.84077	2.72587	1.96746	2.9229	2.51137	3.72936	2.64203	Yes
aparTR18349|c3_g9_i1|m.6740	1.80559	1.50521	2.36365	2.1151	2.83296	2.58581	1.89148	2.51129	1.53444	1.23803	Yes
ascaTRINITY_DN312746_c0_g1::TRINITY_DN312746_c0_g1_i1::g.59484::m.59484	3.2778	2.37657	2.45714	2.84868	2.01533	2.66211	2.70384	2.50871	1.99843	2.25157	Yes
ascaTRINITY_DN358524_c0_g1::TRINITY_DN358524_c0_g1_i1::g.139328::m.139328	1.65688	2.17948	1.11951	3.06113	2.00444	2.45794	1.65196	2.50784	2.60077	1.89988	Yes
ascaTRINITY_DN319437_c3_g2::TRINITY_DN319437_c3_g2_i12::g.139177::m.139177	2.5672	3.63289	2.02808	2.50955	2.45999	2.55389	2.74272	2.50781	1.73466	1.7122	Yes
ascaTRINITY_DN361832_c0_g1::TRINITY_DN361832_c0_g1_i1::g.134612::m.134612	2.75513	2.28029	1.63809	3.33027	3.2059	0.981669	2.2245	2.50595	2.57769	1.96312	Yes
ascaTRINITY_DN375057_c0_g1::TRINITY_DN375057_c0_g1_i1::g.122904::m.122904	1.95223	2.07558	2.72776	2.3787	1.71887	3.42018	2.25186	2.50592	2.84521	2.98275	Yes
aparTR30031|c0_g1_i1|m.18809	2.10952	2.77884	2.63207	2.23131	2.73096	2.55545	2.50681	2.50591	2.71304	2.39318	Yes
ascaTRINITY_DN321471_c1_g9::TRINITY_DN321471_c1_g9_i1::g.84236::m.84236	4.9684	2.72046	2.52247	3.01661	1.71684	2.77853	3.40378	2.50399	2.45993	1.67457	Yes
aparTR76194|c0_g1_i1|m.54318	3.05638	2.93621	1.536	2.043	2.46267	3.00341	2.50953	2.50303	2.53789	1.72974	Yes
ascaTRINITY_DN322546_c0_g1::TRINITY_DN322546_c0_g1_i2::g.17732::m.17732	2.55826	2.42345	2.4948	2.59539	2.6535	2.25858	2.49217	2.50249	0.972404	1.42225	Yes
ascaTRINITY_DN314677_c6_g1::TRINITY_DN314677_c6_g1_i2::g.145362::m.145362	2.69868	1.66816	2.1646	2.50676	2.54232	2.4566	2.17715	2.5019	1.48203	1.84873	Yes
ascaTRINITY_DN342477_c0_g1::TRINITY_DN342477_c0_g1_i1::g.64927::m.64927	2.72426	3.36545	2.46266	2.91312	2.0189	2.57171	2.85079	2.50124	2.12113	1.86713	Yes
ascaTRINITY_DN315994_c5_g1::TRINITY_DN315994_c5_g1_i3::g.97824::m.97824	1.93703	1.69994	2.24831	2.61688	2.25222	2.6319	1.96176	2.50033	2.24297	2.49013	Yes
ascaTRINITY_DN315839_c0_g1::TRINITY_DN315839_c0_g1_i9::g.29153::m.29153	2.30961	2.22392	2.42084	2.4917	2.46263	2.5458	2.31812	2.50004	2.10949	1.95868	Yes
ascaTRINITY_DN157189_c0_g1::TRINITY_DN157189_c0_g1_i1::g.2652::m.2652	1.96527	2.07741	2.83189	2.37059	2.4487	2.67927	2.29152	2.49952	1.18644	2.02147	Yes
ascaTRINITY_DN329798_c0_g1::TRINITY_DN329798_c0_g1_i1::g.142725::m.142725	5.97681	2.59723	2.35326	3.33237	1.73797	2.42183	3.64244	2.49739	2.07453	1.8813	Yes
ascaTRINITY_DN317817_c2_g2::TRINITY_DN317817_c2_g2_i5::g.117193::m.117193	1.08854	4.94131	2.70433	2.49196	2.8847	2.11163	2.91139	2.4961	8.8963	8.76017	Yes
ascaTRINITY_DN318531_c8_g1::TRINITY_DN318531_c8_g1_i2::g.9478::m.9478	4.33902	3.31475	3.1336	2.55227	2.17355	2.75844	3.59579	2.49475	3.35671	2.73897	Yes
ascaTRINITY_DN318396_c3_g2::TRINITY_DN318396_c3_g2_i1::g.70324::m.70324	2.78358	2.64633	2.72442	2.69585	2.26452	2.51894	2.71811	2.4931	1.92016	1.61575	Yes
ascaTRINITY_DN325032_c0_g1::TRINITY_DN325032_c0_g1_i5::g.32909::m.32909	2.55045	2.80403	2.51917	2.51148	2.28718	2.67426	2.62455	2.49097	2.28928	2.11183	Yes
ascaTRINITY_DN329163_c0_g1::TRINITY_DN329163_c0_g1_i1::g.86793::m.86793	1.17751	1.99892	1.17304	2.30692	3.02235	2.14297	1.44982	2.49074	3.2214	1.32877	Yes
ascaTRINITY_DN322864_c3_g1::TRINITY_DN322864_c3_g1_i1::g.109233::m.109233	2.1053	2.85163	3.87685	2.53025	2.14432	2.79361	2.94459	2.4894	2.9599	2.3938	Yes
ascaTRINITY_DN317563_c3_g2::TRINITY_DN317563_c3_g2_i1::g.7353::m.7353	1.70067	3.14153	2.38183	2.4979	2.27804	2.69157	2.40801	2.48917	1.8942	1.72817	Yes
ascaTRINITY_DN320287_c0_g1::TRINITY_DN320287_c0_g1_i1::g.20949::m.20949	1.31046	1.18529	1.87861	2.0707	2.57386	2.82269	1.45812	2.48908	4.88464	3.25885	Yes
aparTR42891|c0_g5_i3|m.28047	1.92092	2.34502	2.06433	2.64	2.53485	2.28781	2.11009	2.48755	2.89163	2.52591	Yes
ascaTRINITY_DN321499_c7_g2::TRINITY_DN321499_c7_g2_i2::g.84177::m.84177	2.20644	2.9722	2.76633	2.35299	1.98986	3.11951	2.64832	2.48745	6.48927	10.3188	Yes
ascaTRINITY_DN328594_c1_g1::TRINITY_DN328594_c1_g1_i7::g.95810::m.95810	2.31855	2.46613	2.12219	2.50404	2.8866	2.06373	2.30229	2.48479	2.83644	1.45082	Yes
ascaTRINITY_DN319520_c1_g1::TRINITY_DN319520_c1_g1_i1::g.76798::m.76798	1.56319	2.40214	2.17407	2.25941	2.61717	2.57231	2.04647	2.48296	1.63944	1.56627	Yes
ascaTRINITY_DN320698_c0_g1::TRINITY_DN320698_c0_g1_i1::g.76044::m.76044	2.41402	2.64949	2.36734	2.91439	1.46699	3.06547	2.47695	2.48228	0.686072	1.38841	Yes
aparTR89127|c2_g2_i1|m.60316	2.12557	1.64852	2.75701	2.75348	3.14567	1.54622	2.17703	2.48179	1.80301	1.86317	Yes
ascaTRINITY_DN319639_c6_g1::TRINITY_DN319639_c6_g1_i1::g.118479::m.118479	2.14672	0.942345	1.13268	2.09499	3.60384	1.74642	1.40725	2.48175	3.63126	2.88116	Yes
aparTR63519|c4_g1_i1|m.42022	3.87582	2.1291	3.23744	1.9478	2.35836	3.13886	3.08079	2.48168	2.16	1.91862	Yes
ascaTRINITY_DN313670_c3_g1::TRINITY_DN313670_c3_g1_i1::g.60094::m.60094	2.58776	2.69453	1.86618	2.33002	2.65249	2.46066	2.38282	2.48106	1.50548	1.86745	Yes
ascaTRINITY_DN321850_c10_g1::TRINITY_DN321850_c10_g1_i1::g.50952::m.50952	2.06794	2.14888	1.49738	2.82176	1.932	2.68846	1.90474	2.48074	1.66037	1.6699	Yes
aparTR22464|c1_g2_i4|m.9923	1.99889	2.9046	3.12112	2.91201	1.68906	2.84098	2.67487	2.48068	4.91712	4.03701	Yes
ascaTRINITY_DN321686_c3_g1::TRINITY_DN321686_c3_g1_i2::g.35098::m.35098	5.00949	7.65699	2.97601	2.83895	2.46714	2.13399	5.21416	2.48003	1.95896	2.25893	Yes
ascaTRINITY_DN311399_c0_g1::TRINITY_DN311399_c0_g1_i2::g.95542::m.95542	1.96178	3.40573	2.77504	2.04448	3.79941	1.59224	2.71419	2.47871	0.223472	2.15192	Yes
aparTR90176|c0_g1_i1|m.61729	1.78069	1.41768	1.44316	3.08909	2.7252	1.61925	1.54718	2.47785	2.29405	2.35031	Yes
ascaTRINITY_DN323086_c0_g1::TRINITY_DN323086_c0_g1_i6::g.121330::m.121330	3.80347	3.10364	1.31895	1.36314	3.62298	2.44608	2.74202	2.4774	1.44354	1.13473	Yes
ascaTRINITY_DN323731_c0_g1::TRINITY_DN323731_c0_g1_i1::g.53453::m.53453	2.78976	2.23989	0	1.5794	2.45441	3.39778	1.67655	2.4772	8.75001	10.5751	Yes
ascaTRINITY_DN318337_c2_g1::TRINITY_DN318337_c2_g1_i1::g.70200::m.70200	2.27228	2.90905	1.96573	1.82243	3.52873	2.07837	2.38235	2.47651	5.41312	4.78508	Yes
aparTR26829|c0_g1_i1|m.13576	2.33029	3.03438	2.9213	2.37948	2.75556	2.29428	2.76199	2.47644	2.42281	2.06482	Yes
ascaTRINITY_DN323843_c2_g1::TRINITY_DN323843_c2_g1_i4::g.105943::m.105943	3.25838	2.95757	2.76394	1.5825	3.54087	2.30516	2.9933	2.47617	0.91371	3.82846	Yes
ascaTRINITY_DN319022_c1_g2::TRINITY_DN319022_c1_g2_i1::g.78220::m.78220	2.4759	1.1918	1.80976	2.67724	2.18049	2.56814	1.82582	2.47529	1.38149	1.1396	Yes
ascaTRINITY_DN400485_c0_g1::TRINITY_DN400485_c0_g1_i1::g.95::m.95	7.00818	4.1053	1.88046	2.44312	2.76367	2.21712	4.33131	2.47464	0	0.592864	Yes
ascaTRINITY_DN314764_c9_g1::TRINITY_DN314764_c9_g1_i1::g.41448::m.41448	2.34259	2.80875	2.6924	1.76391	2.68927	2.97052	2.61458	2.47457	1.77048	1.59881	Yes
ascaTRINITY_DN323099_c1_g1::TRINITY_DN323099_c1_g1_i8::g.121872::m.121872	8.22996	9.30627	8.4056	1.95967	1.60268	3.85773	8.64727	2.47336	1.53268	2.26347	Yes
ascaTRINITY_DN323311_c1_g1::TRINITY_DN323311_c1_g1_i3::g.6233::m.6233	5.62305	7.9167	3.76208	2.83525	2.35497	2.22921	5.76728	2.47315	1.68666	2.24797	Yes
ascaTRINITY_DN343797_c0_g1::TRINITY_DN343797_c0_g1_i1::g.18857::m.18857	4.87269	3.08787	3.93812	2.15974	2.21539	3.04193	3.96623	2.47235	7.01559	3.27566	Yes
ascaTRINITY_DN320180_c6_g1::TRINITY_DN320180_c6_g1_i3::g.145776::m.145776	1.53333	2.32828	2.61222	2.90735	2.73022	1.77611	2.15794	2.47123	1.79	1.97196	Yes
ascaTRINITY_DN325471_c5_g2::TRINITY_DN325471_c5_g2_i3::g.83086::m.83086	1.88056	1.88095	1.03206	1.62734	3.8083	1.97016	1.59786	2.4686	2.63456	2.07381	Yes
ascaTRINITY_DN328611_c1_g1::TRINITY_DN328611_c1_g1_i1::g.63821::m.63821	2.33866	2.33211	3.00269	2.20788	2.41831	2.77707	2.55782	2.46776	1.82254	1.88511	Yes
ascaTRINITY_DN142993_c0_g1::TRINITY_DN142993_c0_g1_i1::g.1790::m.1790	1.82268	2.37194	2.9656	3.05444	1.79545	2.55221	2.38674	2.46737	3.27161	2.57553	Yes
ascaTRINITY_DN313150_c0_g1::TRINITY_DN313150_c0_g1_i3::g.71060::m.71060	3.5927	2.90385	2.99332	2.52137	2.77423	2.09984	3.16329	2.46514	3.14964	5.00452	Yes
ascaTRINITY_DN317252_c3_g1::TRINITY_DN317252_c3_g1_i6::g.75233::m.75233	2.18368	2.64458	2.36308	2.48578	2.77041	2.13895	2.39712	2.46505	2.69969	2.3014	Yes
ascaTRINITY_DN199115_c0_g1::TRINITY_DN199115_c0_g1_i1::g.2761::m.2761	2.77884	1.82156	2.55143	3.18987	1.94245	2.26174	2.38394	2.46469	1.72962	2.31891	Yes
ascaTRINITY_DN325315_c5_g2::TRINITY_DN325315_c5_g2_i4::g.25510::m.25510	2.81145	2.17376	3.77926	2.74953	2.53586	2.1077	2.92149	2.46436	5.06807	4.39813	Yes
ascaTRINITY_DN322552_c1_g2::TRINITY_DN322552_c1_g2_i1::g.17832::m.17832	2.04594	2.73417	2.85375	1.71723	2.80711	2.86782	2.54462	2.46405	0.944843	0.697753	Yes
ascaTRINITY_DN372597_c0_g1::TRINITY_DN372597_c0_g1_i1::g.110679::m.110679	3.04776	1.98271	2.51727	2.48683	2.26471	2.63997	2.51591	2.46384	1.53083	1.0593	Yes
ascaTRINITY_DN321653_c4_g1::TRINITY_DN321653_c4_g1_i9::g.34414::m.34414	2.928	2.50934	2.84313	2.49792	2.75387	2.1378	2.76016	2.4632	3.50428	3.04101	Yes
ascaTRINITY_DN318936_c3_g1::TRINITY_DN318936_c3_g1_i2::g.131479::m.131479	3.38134	2.11048	1.87023	2.37498	3.37372	1.63898	2.45402	2.46256	2.36625	2.56942	Yes
ascaTRINITY_DN326728_c5_g1::TRINITY_DN326728_c5_g1_i1::g.72593::m.72593	1.98267	3.53478	3.39471	2.49313	1.2155	3.67889	2.97072	2.46251	4.20498	2.85143	Yes
ascaTRINITY_DN317124_c0_g1::TRINITY_DN317124_c0_g1_i4::g.119499::m.119499	2.24837	1.80299	2.23986	2.65345	2.55073	2.18212	2.09707	2.4621	1.34151	0.642033	Yes
ascaTRINITY_DN322237_c2_g1::TRINITY_DN322237_c2_g1_i3::g.5404::m.5404	2.42593	2.17591	1.45198	2.68815	1.96299	2.73462	2.01794	2.46192	2.70731	2.35457	Yes
ascaTRINITY_DN321004_c4_g1::TRINITY_DN321004_c4_g1_i1::g.55117::m.55117	2.0578	3.52283	1.05455	1.51533	1.6271	4.24282	2.21173	2.46175	13.1305	9.1233	Yes
ascaTRINITY_DN318386_c5_g1::TRINITY_DN318386_c5_g1_i1::g.70559::m.70559	2.53682	4.20045	2.55493	3.20403	2.17669	1.99387	3.0974	2.45819	6.2609	6.25923	Yes
ascaTRINITY_DN326207_c0_g2::TRINITY_DN326207_c0_g2_i1::g.19846::m.19846	1.98478	2.11153	2.27729	2.60184	2.30592	2.46586	2.12453	2.45788	1.99167	2.11016	Yes
ascaTRINITY_DN326001_c1_g1::TRINITY_DN326001_c1_g1_i10::g.89530::m.89530	3.04292	3.38722	3.46406	2.55733	2.1006	2.71568	3.29807	2.45787	1.22767	1.01764	Yes
aparTR88209|c0_g1_i1|m.59510	3.08538	1.4238	1.82296	2.65422	3.01715	1.70082	2.11072	2.4574	2.90697	2.79799	Yes
aparTR88784|c0_g1_i1|m.59878	3.22658	3.38864	3.702	2.27146	3.17239	1.92485	3.43907	2.45623	2.83847	2.15167	Yes
ascaTRINITY_DN319498_c3_g4::TRINITY_DN319498_c3_g4_i1::g.138637::m.138637	1.93361	2.28366	1.75629	2.84268	1.28704	3.23756	1.99119	2.45576	1.56711	1.87792	Yes
ascaTRINITY_DN326229_c1_g2::TRINITY_DN326229_c1_g2_i8::g.19293::m.19293	2.69859	2.71966	3.51804	2.16769	2.18566	3.01275	2.97876	2.45537	1.69511	1.758	Yes
ascaTRINITY_DN327177_c1_g2::TRINITY_DN327177_c1_g2_i1::g.128585::m.128585	2.85979	1.79131	2.67307	2.11011	2.14448	3.1058	2.44139	2.45346	2.58247	2.29692	Yes
aparTR51489|c1_g3_i6|m.33402	3.88743	3.31231	2.91121	2.30237	1.67712	3.37188	3.37032	2.45046	3.10886	1.78223	Yes
ascaTRINITY_DN329268_c0_g1::TRINITY_DN329268_c0_g1_i1::g.97651::m.97651	2.20345	2.43417	2.61508	2.12988	2.71725	2.50384	2.41757	2.45032	1.92986	1.76018	Yes
ascaTRINITY_DN322474_c2_g1::TRINITY_DN322474_c2_g1_i2::g.112905::m.112905	2.91927	1.64108	1.80616	1.84748	2.45338	3.04971	2.12217	2.45019	2.85301	2.45734	Yes
ascaTRINITY_DN326795_c0_g2::TRINITY_DN326795_c0_g2_i8::g.72676::m.72676	2.51008	2.67352	2.74594	3.12387	2.01125	2.21508	2.64318	2.45007	1.75585	1.80935	Yes
ascaTRINITY_DN327332_c0_g2::TRINITY_DN327332_c0_g2_i1::g.31499::m.31499	2.11673	2.35399	2.73898	2.5208	2.52988	2.2982	2.40324	2.44963	1.2341	0.559832	Yes
ascaTRINITY_DN318280_c2_g2::TRINITY_DN318280_c2_g2_i1::g.142308::m.142308	2.57758	2.44125	2.05897	2.95533	2.20519	2.18555	2.35927	2.44869	1.45591	1.76249	Yes
ascaTRINITY_DN365263_c0_g1::TRINITY_DN365263_c0_g1_i1::g.64666::m.64666	3.62102	2.48584	3.43839	2.55546	2.82942	1.95901	3.18175	2.44797	3.19582	3.20393	Yes
ascaTRINITY_DN326232_c1_g1::TRINITY_DN326232_c1_g1_i1::g.19981::m.19981	2.51549	2.35089	2.38758	2.40455	2.31534	2.61727	2.41799	2.44572	2.28499	2.195	Yes
ascaTRINITY_DN323656_c5_g2::TRINITY_DN323656_c5_g2_i2::g.86319::m.86319	2.61924	2.96357	2.81232	2.28085	2.79481	2.26077	2.79838	2.44548	2.55007	2.2797	Yes
ascaTRINITY_DN328650_c2_g1::TRINITY_DN328650_c2_g1_i5::g.63756::m.63756	1.79096	2.16709	3.54008	2.41433	2.67196	2.24547	2.49938	2.44392	1.40851	1.88057	Yes
aparTR31488|c0_g3_i3|m.19934	2.64905	2.09428	2.04882	2.57338	2.4353	2.32302	2.26405	2.4439	2.16662	1.75291	Yes
ascaTRINITY_DN317777_c1_g1::TRINITY_DN317777_c1_g1_i3::g.39573::m.39573	3.21058	3.52394	1.03949	3.06988	1.35662	2.90464	2.59134	2.44371	3.95259	4.50462	Yes
aparTR29389|c2_g3_i1|m.17480	2.68672	4.22278	2.83513	1.87685	3.13319	2.31561	3.24821	2.44188	2.23051	2.42673	Yes
ascaTRINITY_DN324801_c3_g1::TRINITY_DN324801_c3_g1_i1::g.81259::m.81259	2.26532	2.20526	2.36152	2.3203	2.4042	2.60071	2.27737	2.44174	1.79576	1.7748	Yes
ascaTRINITY_DN373281_c0_g1::TRINITY_DN373281_c0_g1_i1::g.13641::m.13641	3.62137	2.41454	2.7952	1.61963	2.66352	3.03853	2.9437	2.44056	2.95296	2.89182	Yes
aparTR23949|c3_g1_i1|m.11280	3.11278	2.4893	2.46497	2.02672	2.6124	2.68139	2.68902	2.44017	2.12178	1.84647	Yes
aparTR22530|c0_g1_i1|m.10018	2.7507	1.91655	2.04968	1.98438	2.11989	3.21528	2.23897	2.43985	3.05227	1.87859	Yes
ascaTRINITY_DN324870_c2_g4::TRINITY_DN324870_c2_g4_i1::g.81089::m.81089	2.12651	2.06755	2.0595	2.25944	2.11335	2.94523	2.08452	2.43934	2.38013	1.98606	Yes
ascaTRINITY_DN326185_c0_g2::TRINITY_DN326185_c0_g2_i1::g.61586::m.61586	2.00999	1.23825	1.6611	2.96296	1.72626	2.6281	1.63645	2.43911	1.45097	1.75022	Yes
ascaTRINITY_DN328026_c3_g1::TRINITY_DN328026_c3_g1_i2::g.38539::m.38539	2.27531	2.10489	1.85243	2.61442	2.51583	2.18668	2.07754	2.43898	2.22891	2.99992	Yes
ascaTRINITY_DN328486_c2_g2::TRINITY_DN328486_c2_g2_i2::g.36430::m.36430	1.90971	2.79229	2.10381	3.43647	1.65784	2.22028	2.26861	2.4382	1.04369	1.2564	Yes
ascaTRINITY_DN304961_c0_g2::TRINITY_DN304961_c0_g2_i1::g.64805::m.64805	2.2059	2.02854	2.67011	2.35584	2.48927	2.46346	2.30152	2.43619	2.0198	1.90111	Yes
ascaTRINITY_DN323333_c2_g2::TRINITY_DN323333_c2_g2_i1::g.6499::m.6499	2.90986	2.34636	2.16982	2.97218	2.16269	2.16862	2.47535	2.43449	3.1948	2.43427	Yes
ascaTRINITY_DN330463_c0_g1::TRINITY_DN330463_c0_g1_i1::g.43325::m.43325	2.6349	3.37921	3.38173	2.87112	2.10167	2.32674	3.13195	2.43318	2.68112	2.58053	Yes
ascaTRINITY_DN318344_c3_g2::TRINITY_DN318344_c3_g2_i1::g.70839::m.70839	2.6776	1.51953	2.00726	2.8768	2.10909	2.30606	2.06813	2.43065	1.28855	1.89517	Yes
ascaTRINITY_DN324388_c8_g3::TRINITY_DN324388_c8_g3_i3::g.124639::m.124639	2.9292	4.23555	2.03297	2.27139	4.13429	0.885799	3.06591	2.43049	2.50154	2.1485	Yes
ascaTRINITY_DN312413_c0_g1::TRINITY_DN312413_c0_g1_i4::g.56789::m.56789	3.57284	4.04642	1.81582	2.58025	3.00538	1.69875	3.14503	2.42813	3.99013	2.85316	Yes
ascaTRINITY_DN402536_c0_g1::TRINITY_DN402536_c0_g1_i1::g.655::m.655	2.14223	4.18269	3.98853	1.82776	3.79908	1.65689	3.43782	2.42791	0.54791	1.22307	Yes
ascaTRINITY_DN321729_c0_g3::TRINITY_DN321729_c0_g3_i2::g.95321::m.95321	2.54534	2.51686	2.10941	2.56832	2.4847	2.22908	2.39054	2.42736	4.39918	1.99544	Yes
ascaTRINITY_DN392719_c0_g1::TRINITY_DN392719_c0_g1_i1::g.125902::m.125902	0.666455	1.6271	2.39146	2.61724	2.94126	1.72252	1.56167	2.42701	1.34927	0.906883	Yes
aparTR19889|c0_g3_i1|m.8071	1.92083	1.46698	2.40164	1.81232	3.07779	2.38715	1.92982	2.42575	2.26474	1.81036	Yes
ascaTRINITY_DN320419_c3_g5::TRINITY_DN320419_c3_g5_i1::g.126697::m.126697	3.32543	2.94253	4.0989	3.6077	2.13309	1.53562	3.45562	2.42547	1.62522	2.32926	Yes
ascaTRINITY_DN333655_c0_g1::TRINITY_DN333655_c0_g1_i1::g.10773::m.10773	2.55994	2.26955	1.94418	1.85426	2.00577	3.4102	2.25789	2.42341	2.71386	2.048	Yes
aparTR18412|c2_g1_i1|m.7158	1.0363	2.45196	1.31315	2.55819	2.25853	2.45042	1.60047	2.42238	2.03121	1.71928	Yes
ascaTRINITY_DN405165_c0_g1::TRINITY_DN405165_c0_g1_i1::g.267::m.267	1.34553	2.75857	3.84843	1.74352	3.6439	1.87706	2.65084	2.42149	4.9146	1.25227	Yes
aparTR62872|c1_g1_i1|m.41580	1.98528	2.33092	2.66504	2.09737	2.75889	2.40313	2.32708	2.4198	5.96458	4.41303	Yes
ascaTRINITY_DN321363_c1_g1::TRINITY_DN321363_c1_g1_i1::g.48609::m.48609	1.89667	2.08799	1.48565	2.04461	3.02184	2.19019	1.82344	2.41888	1.44486	1.55383	Yes
ascaTRINITY_DN310334_c0_g1::TRINITY_DN310334_c0_g1_i1::g.137957::m.137957	2.27813	2.71234	2.67386	3.13	2.5982	1.52814	2.55478	2.41878	1.57621	2.29529	Yes
ascaTRINITY_DN328177_c0_g1::TRINITY_DN328177_c0_g1_i5::g.57582::m.57582	2.01297	2.44305	2.22866	2.51931	2.61674	2.1184	2.22823	2.41815	1.17448	2.11998	Yes
ascaTRINITY_DN318679_c0_g1::TRINITY_DN318679_c0_g1_i1::g.8678::m.8678	3.48878	3.58175	3.1746	1.87917	2.66043	2.71416	3.41505	2.41792	2.59988	2.5767	Yes
aparTR12996|c0_g1_i3|m.1762	2.24512	2.34196	2.26299	2.90626	2.28983	2.05558	2.28335	2.41722	0.730362	1.35271	Yes
ascaTRINITY_DN328045_c0_g1::TRINITY_DN328045_c0_g1_i1::g.38581::m.38581	2.86536	2.00974	3.00889	2.37327	3.10833	1.76726	2.628	2.41628	2.03506	1.67926	Yes
ascaTRINITY_DN327276_c2_g1::TRINITY_DN327276_c2_g1_i1::g.130105::m.130105	2.71075	1.99047	3.22952	3.49586	2.2871	1.46584	2.64358	2.41627	1.88698	2.02292	Yes
ascaTRINITY_DN326249_c2_g2::TRINITY_DN326249_c2_g2_i3::g.19271::m.19271	2.53015	1.9202	2.60104	1.41243	3.18265	2.64818	2.35046	2.41442	2.35076	2.61706	Yes
ascaTRINITY_DN323222_c0_g1::TRINITY_DN323222_c0_g1_i2::g.37241::m.37241	2.13245	0.473305	1.75999	3.86892	0.742429	2.62957	1.45525	2.41364	3.30858	3.73588	Yes
aparTR54990|c2_g1_i1|m.35541	2.12451	1.12761	2.78272	2.8649	2.49243	1.88112	2.01162	2.41282	1.96064	1.6121	Yes
ascaTRINITY_DN324864_c2_g1::TRINITY_DN324864_c2_g1_i1::g.81054::m.81054	1.99664	1.77214	2.77209	2.15585	2.6023	2.47794	2.18029	2.41203	1.166	0.368672	Yes
ascaTRINITY_DN321793_c1_g1::TRINITY_DN321793_c1_g1_i7::g.95167::m.95167	1.85778	2.34939	1.67107	2.56122	2.39683	2.27762	1.95941	2.41189	1.8952	1.92025	Yes
ascaTRINITY_DN316778_c6_g1::TRINITY_DN316778_c6_g1_i2::g.43623::m.43623	2.48908	1.70208	1.74298	1.5455	2.66769	3.02202	1.97805	2.41174	2.60627	3.06787	Yes
ascaTRINITY_DN324495_c2_g2::TRINITY_DN324495_c2_g2_i1::g.28264::m.28264	3.24178	2.1881	2.10648	2.46292	2.31652	2.44741	2.51212	2.40895	1.56318	1.617	Yes
ascaTRINITY_DN321404_c4_g1::TRINITY_DN321404_c4_g1_i1::g.84565::m.84565	1.83814	1.07105	1.56614	2.55446	2.29356	2.37311	1.49178	2.40704	1.19848	0.772826	Yes
ascaTRINITY_DN325538_c2_g3::TRINITY_DN325538_c2_g3_i3::g.41017::m.41017	2.33379	2.02295	1.67736	1.97057	2.42292	2.82757	2.01137	2.40702	1.05674	1.59449	Yes
aparTR12058|c0_g5_i12|m.215	3.92906	1.63134	3.56144	1.58143	3.32881	2.30803	3.04061	2.40609	2.61157	1.93146	Yes
ascaTRINITY_DN171727_c0_g1::TRINITY_DN171727_c0_g1_i1::g.1214::m.1214	3.34891	2.44136	3.83539	2.6755	1.99866	2.54319	3.20855	2.40579	2.68301	2.50867	Yes
ascaTRINITY_DN319658_c2_g1::TRINITY_DN319658_c2_g1_i3::g.117904::m.117904	2.21814	2.22811	2.0496	2.27593	2.36437	2.57638	2.16528	2.40556	2.2779	2.03651	Yes
ascaTRINITY_DN400468_c0_g1::TRINITY_DN400468_c0_g1_i1::g.87::m.87	1.80053	0.678113	1.50643	3.434	2.86839	0.913318	1.32836	2.40524	1.84631	0	Yes
aparTR13908|c1_g1_i8|m.2649	1.40674	2.18857	2.43246	1.96008	3.33103	1.92177	2.00926	2.40429	2.39809	3.03684	Yes
ascaTRINITY_DN101274_c0_g1::TRINITY_DN101274_c0_g1_i1::g.3830::m.3830	2.80704	3.41827	2.43763	1.97708	2.36732	2.86471	2.88765	2.40304	3.79628	2.79505	Yes
ascaTRINITY_DN325903_c1_g7::TRINITY_DN325903_c1_g7_i1::g.114714::m.114714	1.27748	1.51015	1.7923	1.87325	2.38956	2.9436	1.52664	2.40214	0.551641	0.794108	Yes
ascaTRINITY_DN325934_c3_g7::TRINITY_DN325934_c3_g7_i1::g.114115::m.114115	1.77662	1.6315	3.37947	2.71017	2.22546	2.26656	2.26253	2.40073	2.45433	2.34906	Yes
ascaTRINITY_DN321685_c2_g2::TRINITY_DN321685_c2_g2_i4::g.34327::m.34327	2.32014	2.87672	3.07856	2.48828	2.37244	2.33481	2.75848	2.39851	3.70455	3.60541	Yes
ascaTRINITY_DN329285_c0_g1::TRINITY_DN329285_c0_g1_i1::g.97662::m.97662	2.23967	2.00191	0.767182	2.42705	2.54527	2.2209	1.66959	2.39774	11.2454	5.51372	Yes
aparTR24022|c0_g3_i1|m.11691	2.45871	1.75559	1.7646	2.87569	2.23577	2.0815	1.99297	2.39765	1.17184	1.37263	Yes
ascaTRINITY_DN191725_c0_g1::TRINITY_DN191725_c0_g1_i1::g.3686::m.3686	1.00128	3.64827	2.42494	2.44073	1.53486	3.21404	2.35816	2.39654	5.37509	4.67284	Yes
ascaTRINITY_DN367583_c0_g1::TRINITY_DN367583_c0_g1_i1::g.124496::m.124496	3.21668	4.36007	1.25258	2.76944	1.09546	3.3244	2.94311	2.39643	1.09754	1.81362	Yes
ascaTRINITY_DN323897_c3_g1::TRINITY_DN323897_c3_g1_i2::g.105230::m.105230	3.82212	3.01782	0.845139	2.11718	1.95097	3.12076	2.56169	2.39631	1.64067	1.86892	Yes
ascaTRINITY_DN401389_c0_g1::TRINITY_DN401389_c0_g1_i1::g.317::m.317	3.63082	3.70846	3.46827	2.44906	2.31299	2.42614	3.60252	2.39607	3.23825	2.868	Yes
ascaTRINITY_DN319504_c5_g1::TRINITY_DN319504_c5_g1_i3::g.77381::m.77381	2.24899	3.34069	2.37724	2.25989	2.49459	2.43308	2.65564	2.39585	3.84739	2.94371	Yes
ascaTRINITY_DN328429_c0_g1::TRINITY_DN328429_c0_g1_i3::g.35902::m.35902	2.53777	2.08204	3.31053	2.53263	2.60107	2.05328	2.64345	2.39566	1.88473	1.91466	Yes
ascaTRINITY_DN325552_c8_g1::TRINITY_DN325552_c8_g1_i3::g.40300::m.40300	2.15684	1.75295	2.08577	2.55938	2.53504	2.09245	1.99852	2.39562	1.99612	1.79284	Yes
ascaTRINITY_DN319072_c6_g1::TRINITY_DN319072_c6_g1_i5::g.78381::m.78381	2.23046	3.69572	2.40721	2.18088	2.83773	2.16637	2.7778	2.39499	2.60116	2.33462	Yes
aparTR65775|c0_g1_i5|m.44082	2.3654	2.90109	2.58103	3.04747	1.88075	2.25651	2.61584	2.39491	4.12349	2.75165	Yes
ascaTRINITY_DN317147_c1_g1::TRINITY_DN317147_c1_g1_i3::g.119177::m.119177	2.15778	1.88868	2.38767	2.91761	2.22243	2.04277	2.14471	2.39427	1.9219	1.97312	Yes
ascaTRINITY_DN325696_c3_g1::TRINITY_DN325696_c3_g1_i2::g.123565::m.123565	1.93645	1.84681	2.7111	1.61435	2.57836	2.98713	2.16479	2.39328	3.37441	3.69685	Yes
aparTR45960|c0_g2_i4|m.30627	1.94672	1.64838	2.73749	2.10057	2.86834	2.20824	2.11086	2.39238	3.05365	2.95838	Yes
ascaTRINITY_DN168906_c0_g1::TRINITY_DN168906_c0_g1_i1::g.4032::m.4032	4.72405	5.58224	3.08498	2.96155	0.866652	3.34736	4.46376	2.39186	1.25662	1.5708	Yes
ascaTRINITY_DN326055_c1_g2::TRINITY_DN326055_c1_g2_i1::g.89623::m.89623	3.37322	2.83842	1.96612	2.79314	2.31898	2.05791	2.72592	2.39001	1.41116	1.15458	Yes
ascaTRINITY_DN312730_c0_g1::TRINITY_DN312730_c0_g1_i1::g.59490::m.59490	2.0701	3.23442	2.89753	2.36648	2.71816	2.08505	2.73402	2.3899	1.11538	1.10276	Yes
ascaTRINITY_DN305789_c0_g1::TRINITY_DN305789_c0_g1_i1::g.46591::m.46591	2.45373	2.24269	2.33733	1.77862	2.99912	2.38674	2.34459	2.38816	2.32604	2.12278	Yes
ascaTRINITY_DN385971_c0_g1::TRINITY_DN385971_c0_g1_i1::g.52350::m.52350	2.37135	2.72564	2.6936	2.3965	2.55106	2.21641	2.59686	2.38799	2.77132	2.48706	Yes
ascaTRINITY_DN328158_c6_g4::TRINITY_DN328158_c6_g4_i1::g.57820::m.57820	1.63062	3.19777	3.56831	3.08019	2.55504	1.52361	2.7989	2.38628	3.38337	2.75469	Yes
ascaTRINITY_DN316108_c3_g3::TRINITY_DN316108_c3_g3_i2::g.52845::m.52845	2.36566	2.11196	1.95053	1.66777	2.80079	2.68861	2.14272	2.38572	3.79349	2.43872	Yes
ascaTRINITY_DN322960_c0_g1::TRINITY_DN322960_c0_g1_i1::g.66635::m.66635	2.98525	2.33546	2.2718	2.63819	2.39098	2.12739	2.53084	2.38552	1.83053	1.63773	Yes
ascaTRINITY_DN327481_c2_g2::TRINITY_DN327481_c2_g2_i7::g.106828::m.106828	1.45255	2.23595	1.46632	2.29078	2.58373	2.28122	1.71827	2.38524	1.49141	1.21985	Yes
ascaTRINITY_DN321592_c12_g2::TRINITY_DN321592_c12_g2_i1::g.111018::m.111018	1.78744	1.74088	2.30047	2.05994	1.93789	3.15677	1.94293	2.38487	1.62849	1.91123	Yes
[truncated: 39,260 more rows]

## Sheet: 2b_Apar_0B
2b) Contigs with average number of copies in the 0B libraries of A. paranae between 0.5 and 4 (32,844 contigs).
[truncated: 40,682 more rows]

[truncated: 7 more sheets: 3a_Asca_gFC, 3b_Apar_gFC, 4a_Asca_#ind, 5a_Asca_annot, 5b_Apar_annot, 6_Asca_Apar _Comb, 7_qPCR]
