# Supplementary material for: Long-term persistence of supernumerary B chromosomes in multiple species of Astyanax fish
Source: BMC Biol. 2021 Mar 19;19:52. doi: 10.1186/s12915-021-00991-9 (PMC7976721; doi:10.1186/s12915-021-00991-9)
Supplement: Supplementary file 3 — Additional file 3: Dataset 2. Relative transcription levels for the nobox gene in B-carrying and B-lacking individuals. NREQ = Normalized relative expression quantity. (XLS 37 kb) [file 12915_2021_991_MOESM3_ESM.xls]

## Sheet: Apar_ovary
Dataset 2. Relative transcription levels for the gene nobox in B-carrying and B-lacking individuals. NREQ = Normalized relative expression quantity.
A. paranae ovary
	NOBOX
Bs	Samples	Target	Ct	Ct Mean	Delta CT	NREQ		NREQ	Samples	NREQ Mean	SD
0	1	HPRTEX	25.9657	26.0699	Mean 0B			1.11788	0B	1.00618	0.124736
0	1	HPRTEX	26.174	26.0699	-1.69481			0.830113	1B	6.41381	1.61066
0	1	NOBOXEX	24.2174	24.2143	-1.85557	1.11788		1.06213
0	1	NOBOXEX	24.2112	24.2143				1.01459
0	5	HPRTEX	22.8397	22.8964				4.71852
0	5	HPRTEX	22.9531	22.8964				5.17354
0	5	NOBOXEX	21.184	21.4703	-1.42619	0.830113		6.71573
0	5	NOBOXEX	21.7565	21.4703				5.84198
0	9	HPRTEX	22.9326	23.0262				9.24195
0	9	HPRTEX	23.1199	23.0262				6.79115
0	9	NOBOXEX	21.2445	21.2445	-1.78177	1.06213
0	69	HPRTEX	30.6344	30.4062
0	69	HPRTEX	30.178	30.4062
0	69	NOBOXEX	28.7382	28.6905	-1.7157	1.01459
0	69	NOBOXEX	28.6428	28.6905
1	4	HPRTEX	23.8432	23.838
1	4	HPRTEX	23.8328	23.838
1	4	NOBOXEX	19.8379	19.9049	-3.93314	4.71852
1	4	NOBOXEX	19.9719	19.9049
1	6	HPRTEX	23.3009	23.2799
1	6	HPRTEX	23.2589	23.2799
1	6	NOBOXEX	19.1366	19.2139	-4.06596	5.17354
1	6	NOBOXEX	19.2912	19.2139
	8	HPRTEX	24.8332	24.977
1	8	HPRTEX	25.1207	24.977
1	8	NOBOXEX	20.7717	20.5346	-4.44235	6.71573
1	8	NOBOXEX	20.2975	20.5346
1	70	HPRTEX	29.9898	30.1119
1	70	HPRTEX	30.2341	30.1119
1	70	NOBOXEX	25.9232	25.8707	-4.24126	5.84198
1	70	NOBOXEX	25.8181	25.8707
1	71	HPRTEX	29.1859	29.2281
1	71	HPRTEX	29.2703	29.2281
1	71	NOBOXEX	24.3397	24.3251	-4.90301	9.24195
1	71	NOBOXEX	24.3106	24.3251
1	72	HPRTEX	29.8808	29.9519
1	72	HPRTEX	30.0231	29.9519
1	72	NOBOXEX	25.4699	25.4935	-4.45846	6.79115
1	72	NOBOXEX	25.517	25.4935

## Sheet: Apar_testes
A. paranae testes
	NOBOX
Bs	Samples	Target	Ct	Ct Mean	Delta CT	NREQ		NREQ	Samples	NREQ Mean	SD
0	61	HPRTEX	33.4389	33.2621	Mean 0B			1.71159	0B	1.063	0.454502
0	61	HPRTEX	33.0853	33.2621	-1.23757			1.04471	1B	1.6194	0.441216
0	61	NOBOXEX	30.9457	31.2492	-2.01291	1.71159		0.741664
0	61	NOBOXEX	31.5527	31.2492				0.754046
0	62	HPRTEX	31.9023	32.0174				1.21087
0	62	HPRTEX	32.1324	32.0174				2.08729
0	62	NOBOXEX	30.7525	30.7167	-1.30066	1.04471		1.56003
0	62	NOBOXEX	30.6808	30.7167
0	66	HPRTEX	33.5312	33.4241
0	66	HPRTEX	33.317	33.4241
0	66	NOBOXEX	32.6177	32.6177	-0.806404	0.741664
0	68	HPRTEX	31.4469	31.7093
0	68	HPRTEX	31.9717	31.7093
0	68	NOBOXEX	31.0575	30.879	-0.83029	0.754046
0	68	NOBOXEX	30.7004	30.879
1	63	HPRTEX	33.7241	33.3943
1	63	HPRTEX	33.0646	33.3943	-1.51361	1.21087
1	63	NOBOXEX	31.8807	31.8807
1	64	HPRTEX	33.5809	33.274
1	64	HPRTEX	32.9671	33.274
1	64	NOBOXEX	30.9939	30.9748	-2.2992	2.08729
1	64	NOBOXEX	30.9557	30.9748
1	73	HPRTEX	32.0536	32.0536
1	73	NOBOXEX	29.9128	30.1744	-1.87914	1.56003
1	73	NOBOXEX	30.436	30.1744

## Sheet: Apar_muscle
A. paranae muscle
	NOBOX
Bs	Samples	Target	Ct	Ct Mean	Delta CT	NREQ		NREQ	Samples	NREQ Mean	SD
0	1	HPRTEX	31.9352	31.8488	Mean 0B			0.99705	0B	1.00023	0.0263604
0	1	HPRTEX	31.7624	31.8488	-2.64992			1.02804	1B	1.4808	0.375217
0	1	NOBOXEX	29.2335	29.2032	-2.64566	0.99705		0.975605
0	1	NOBOXEX	29.1728	29.2032				1.90539
0	5	HPRTEX	32.1991	32.0968				1.19378
0	5	HPRTEX	31.9945	32.0968				1.34324
0	5	NOBOXEX	29.3928	29.407	-2.68981	1.02804
0	5	NOBOXEX	29.4212	29.407
0	9	HPRTEX	31.9236	31.9724
0	9	HPRTEX	32.0212	31.9724
0	9	NOBOXEX	29.39	29.3581	-2.61429	0.975605
0	9	NOBOXEX	29.3263	29.3581
1	4	HPRTEX	32.8879	32.7999
1	4	HPRTEX	32.712	32.7999
1	4	NOBOXEX	29.5328	29.2199	-3.58	1.90539
1	4	NOBOXEX	28.9071	29.2199
1	6	HPRTEX	32.206	32.6228
1	6	HPRTEX	33.0396	32.6228
1	6	NOBOXEX	29.6935	29.7173	-2.90546	1.19378
1	6	NOBOXEX	29.7411	29.7173
	8	HPRTEX	32.7376	32.6752
1	8	HPRTEX	32.6128	32.6752
1	8	NOBOXEX	29.4436	29.5996	-3.07563	1.34324
1	8	NOBOXEX	29.7555	29.5996

## Sheet: Asca_ovary
A. scabripinnis ovary
	NOBOX
Bs	Samples	Target	Ct	Ct Mean	Delta CT	NREQ		NREQ	Samples	NREQ Mean	SD
0	22	HPRTEX	23.1941	23.1731	Mean 0B			0.827982	0B	1.01791	0.186506
0	22	HPRTEX	23.1522	23.1731	0.398679			1.10811	1B	4.75936	0.255812
0	22	NOBOXEX	23.8216	23.8442	0.671007	0.827982		1.18135
0	22	NOBOXEX	23.8667	23.8442				0.725294
0	5A	HPRTEX	25.717	25.8148				1.03135
0	5A	HPRTEX	25.9125	25.8148				1.23338
0	5A	NOBOXEX	25.9215	26.0654	0.250572	1.10811		4.26354
0	5A	NOBOXEX	26.2092	26.0654				6.09365
0	4452	HPRTEX	26.4237	26.4461				4.71854
0	4452	HPRTEX	26.4686	26.4461				4.05609
0	4452	NOBOXEX	26.5131	26.6044	0.158241	1.18135		4.66499
0	4452	NOBOXEX	26.6957	26.6044
0	5C	HPRTEX	28.3384	28.4148
0	5C	HPRTEX	28.4912	28.4148
0	5C	NOBOXEX	29.2644	29.2768	0.862041	0.725294
0	5C	NOBOXEX	29.2892	29.2768
0	1A	HPRTEX	29.2728	29.2728
0	1A	NOBOXEX	29.7805	29.627	0.354149	1.03135
0	1A	NOBOXEX	29.4734	29.627
0	1D	HPRTEX	29.5318	29.6448
0	1D	HPRTEX	29.7578	29.6448
0	1D	NOBOXEX	29.8201	29.7408	0.0960617	1.23338
0	1D	NOBOXEX	29.6616	29.7408
1	2C	HPRTEX	31.6029	31.545
1	2C	HPRTEX	31.4871	31.545
1	2C	NOBOXEX	29.8721	29.8517	-1.69337	4.26354
1	2C	NOBOXEX	29.8312	29.8517
1	4575	HPRTEX	31.7498	31.6814
1	4575	HPRTEX	31.6129	31.6814
1	4575	NOBOXEX	29.6689	29.4727	-2.20863	6.09365
1	4575	NOBOXEX	29.2766	29.4727
	24	HPRTEX	31.1748	31.084
1	24	HPRTEX	30.9932	31.084
1	24	NOBOXEX	29.5683	29.2443	-1.83966	4.71854
1	24	NOBOXEX	28.9203	29.2443
1	5B	HPRTEX	31.2603	31.2157
1	5B	HPRTEX	31.1711	31.2157
1	5B	NOBOXEX	29.8486	29.5943	-1.62141	4.05609
1	5B	NOBOXEX	29.34	29.5943
0	6A	HPRTEX	30.6075	30.6352
0	6A	HPRTEX	30.6629	30.6352
0	6A	NOBOXEX	27.9057	28.812	-1.8232	4.66499
0	6A	NOBOXEX	29.7183	28.812

## Sheet: Asca_testes
A. scabripinnis testes
	NOBOX
Bs	Samples	Target	Ct	Ct Mean	Delta CT	NREQ		NREQ	Samples	NREQ Mean	SD
0	17	HPRTEX	30.9584	30.8913	Mean 0B			0.950671	0B	1.24993	0.90841
0	17	HPRTEX	30.8243	30.8913	-1.80276			1.61396	1B	1.67602	1.58479
0	17	NOBOXEX	29.1334	29.1615	-1.72978	0.950671		2.65056
0	17	NOBOXEX	29.1896	29.1615				0.664276
0	20	HPRTEX	31.7079	31.5868				0.37016
0	20	HPRTEX	31.4656	31.5868				3.2983
0	20	NOBOXEX	29.0683	29.0934	-2.49337	1.61396		1.59818
0	20	NOBOXEX	29.1186	29.0934				0.131591
0	29	HPRTEX	33.0886	32.7071
0	29	HPRTEX	32.3256	32.7071
0	29	NOBOXEX	29.4731	29.498	-3.20906	2.65056
0	29	NOBOXEX	29.5229	29.498
0	33	HPRTEX	30.3106	30.0861
0	33	HPRTEX	29.8616	30.0861
0	33	NOBOXEX	28.7769	28.8735	-1.21262	0.664276
0	33	NOBOXEX	28.9701	28.8735
0	4447	HPRTEX	30.9661	30.9661
0	4447	NOBOXEX	30.4156	30.5971	-0.368982	0.37016
0	4447	NOBOXEX	30.7785	30.5971
1	16	HPRTEX	32.9549	32.8831
1	16	HPRTEX	32.8113	32.8831
1	16	NOBOXEX	29.3499	29.3586	-3.52448	3.2983
1	16	NOBOXEX	29.3674	29.3586
1	21	HPRTEX	26.6762	26.6979
1	21	HPRTEX	26.7197	26.6979
1	21	NOBOXEX	24.2646	24.2188	-2.47919	1.59818
1	21	NOBOXEX	24.1729	24.2188
1	4451	HPRTEX	29.3757	29.2893
1	4451	HPRTEX	29.2029	29.2893
1	4451	NOBOXEX	30.352	30.4124	1.12311	0.131591
1	4451	NOBOXEX	30.4728	30.4124
